# Supplementary material for: Synthesis and crystal structure analysis of substituted bi­cyclo­[3.3.1]nona­nones
Source: Acta Crystallogr E Crystallogr Commun. 2025 Apr 17;81(Pt 5):405–11. doi: 10.1107/S2056989025003299 (PMC12054763; doi:10.1107/S2056989025003299)
Supplement: Supplementary file 1 [file e-81-00405-sup1.cif]

##############################################################################
#                                                                            #
# This CIF contains the data in a paper accepted for publication in          #
# Acta Crystallographica Section E. It conforms to the requirements of       #
# Notes for Authors for Acta Crystallographica Section E, and has been       #
# peer reviewed under the auspices of the IUCr Commission on Journals.       #
#                                                                            #
# Full details of the Crystallographic Information File format               #
# are given in the paper "The Crystallographic Information File (CIF):       #
# a New Standard Archive File for Crystallography" by S. R. Hall, F. H.      #
# Allen and I. D. Brown [Acta Cryst. (1991), A47, 655-685].                  #
#                                                                            #
# The current version of the core CIF dictionary is obtainable from          #
# ftp://ftp.iucr.org/pub/cif_core.dic.                                       #
#                                                                            #
# Software is freely available for graphical display of the structure(s)     #
# in this CIF. For information consult the CIF software page                 #
# http://www.iucr.org/resources/cif/software.                                #
#                                                                            #
# This file may be used for bona fide research purposes within the           #
# scientific community so long as proper attribution is given to the journal # 
# article from which it was obtained.                                        #
#                                                                            #
##############################################################################
data_1
_audit_creation_method     'SHELXL-2019/3'
_chemical_name_systematic
;
4-Methoxybicyclo[3.3.1]non-3-ene-2,9-dione
;
_chemical_name_common     ?
_chemical_formula_moiety     'C10 H12 O3'
_chemical_formula_sum     'C10 H12 O3'
_chemical_formula_iupac     'C10 H12 O3'
_chemical_formula_weight     180.20
_chemical_melting_point     ?
_chemical_absolute_configuration     .
_space_group_crystal_system     monoclinic
_space_group_name_H-M_alt     'P 21'
_space_group_name_Hall     'P 2yb'
loop_
    _space_group_symop_operation_xyz
    'x, y, z'
    '-x, y+1/2, -z'
_cell_length_a     6.4819(4)
_cell_length_b     7.4766(5)
_cell_length_c     9.0627(5)
_cell_angle_alpha     90
_cell_angle_beta     99.546(2)
_cell_angle_gamma     90
_cell_volume     433.12(5)
_cell_formula_units_Z     2
_cell_measurement_reflns_used     6064
_cell_measurement_theta_min     2.28
_cell_measurement_theta_max     27.90
_cell_measurement_temperature     153(2)
_exptl_crystal_description     rod
_exptl_crystal_colour     colourless
_exptl_crystal_size_max     0.380
_exptl_crystal_size_mid     0.080
_exptl_crystal_size_min     0.060
_exptl_crystal_density_diffrn     1.382
_exptl_crystal_density_meas     ?
_exptl_crystal_density_method     ?
_exptl_crystal_F_000     192
_exptl_absorpt_coefficient_mu     0.102
_exptl_absorpt_correction_type     multi-scan
_exptl_absorpt_process_details
;
(SADABS; Krause <i>et al.</i>,  2015)
;
_exptl_absorpt_correction_T_min     0.6992
_exptl_absorpt_correction_T_max     0.7456
_diffrn_ambient_temperature     153(2)
_diffrn_source     'INCOATEC I\^A\mS microfocus sealed tube'
_diffrn_radiation_type     MoK\a
_diffrn_radiation_wavelength     0.71073
_diffrn_measurement_device_type     'Bruker D8 VENTURE PHOTON II'
_diffrn_measurement_method     '\f and \w scans'
_diffrn_detector_area_resol_mean     ?
_diffrn_reflns_number     8258
_diffrn_reflns_av_R_equivalents     0.0283
_diffrn_reflns_av_unetI/netI     0.0274
_diffrn_reflns_theta_min     2.279
_diffrn_reflns_theta_max     27.896
_diffrn_reflns_theta_full     25.242
_diffrn_measured_fraction_theta_max     0.988
_diffrn_measured_fraction_theta_full     0.989
_diffrn_reflns_limit_h_min     -8
_diffrn_reflns_limit_h_max     7
_diffrn_reflns_limit_k_min     -9
_diffrn_reflns_limit_k_max     9
_diffrn_reflns_limit_l_min     -11
_diffrn_reflns_limit_l_max     11
_refine_special_details
;
Refined as a 2-component inversion twin
;
_reflns_number_total     2031
_reflns_number_gt     1948
_reflns_threshold_expression     'I > 2\s(I)'
_refine_ls_structure_factor_coef     Fsqd
_refine_ls_matrix_type     full
_refine_ls_R_factor_all     0.0314
_refine_ls_R_factor_gt     0.0296
_refine_ls_wR_factor_gt     0.0728
_refine_ls_wR_factor_ref     0.0744
_refine_ls_goodness_of_fit_ref     1.078
_refine_ls_restrained_S_all     1.077
_refine_ls_number_reflns     2031
_refine_ls_number_parameters     119
_refine_ls_number_restraints     1
_refine_ls_hydrogen_treatment     constr
_refine_ls_weighting_scheme     calc
_refine_ls_weighting_details
              'w=1/[\s^2^(Fo^2^)+(0.0364P)^2^+0.0624P] where P=(Fo^2^+2Fc^2^)/3'
_atom_sites_solution_hydrogens     geom
_atom_sites_solution_primary     direct
_atom_sites_solution_secondary     difmap
_refine_ls_shift/su_max     0.000
_refine_ls_shift/su_mean     0.000
_refine_diff_density_max     0.180
_refine_diff_density_min     -0.151
_refine_ls_extinction_method     none
_refine_ls_extinction_coef     .
_refine_ls_abs_structure_details
;
Refined as an inversion twin
;
_refine_ls_abs_structure_Flack     0.5
loop_
    _atom_type_symbol
    _atom_type_description
    _atom_type_scat_dispersion_real
    _atom_type_scat_dispersion_imag
    _atom_type_scat_source
    'C' 'C' 0.0033 0.0016
                         'International Tables Vol C Tables 4.2.6.8 and 6.1.1.4'
    'H' 'H' 0.0000 0.0000
                         'International Tables Vol C Tables 4.2.6.8 and 6.1.1.4'
    'O' 'O' 0.0106 0.0060
                         'International Tables Vol C Tables 4.2.6.8 and 6.1.1.4'
_computing_data_collection
;
APEX4 (Bruker, 2021)
;
_computing_cell_refinement
;
SAINT (Bruker, 2021)
;
_computing_data_reduction
;
SAINT  (Bruker, 2021)
;
_computing_structure_solution
;
SHELXT2018 (Sheldrick, 2015<i>a</i>)
;
_computing_structure_refinement
;
SHELXL2019 (Sheldrick, 2015<i>b</i>) and
ShelXle (H\"ubschle <i>et al.</i>,  2011)
;
_computing_molecular_graphics
;
DIAMOND (Brandenburg, 2020)
;
_computing_publication_material
;
publCIF (Westrip, 2010)
;
loop_
    _atom_site_type_symbol
    _atom_site_label
    _atom_site_fract_x
    _atom_site_fract_y
    _atom_site_fract_z
    _atom_site_U_iso_or_equiv
    _atom_site_adp_type
    _atom_site_calc_flag
    _atom_site_occupancy
    _atom_site_disorder_assembly
    _atom_site_disorder_group
    O O1 0.6356(2) 0.20219(18) 0.73144(16) 0.0358(3) Uani d 1 . .
    O O2 0.80123(19) 0.73388(16) 0.49209(12) 0.0255(3) Uani d 1 . .
    O O3 0.2740(2) 0.7098(2) 0.73484(15) 0.0345(3) Uani d 1 . .
    C C1 0.6305(3) 0.7548(2) 0.70026(17) 0.0214(3) Uani d 1 . .
    H H1 0.578127 0.868685 0.649526 0.026 Uiso calc 1 . .
    C C2 0.7203(2) 0.6369(2) 0.59258(16) 0.0207(3) Uani d 1 . .
    C C10 0.8884(3) 0.6368(3) 0.3793(2) 0.0318(4) Uani d 1 . .
    H H10A 0.930016 0.721305 0.306964 0.048 Uiso calc 1 . .
    H H10B 0.783321 0.554093 0.327603 0.048 Uiso calc 1 . .
    H H10C 1.011125 0.569139 0.426813 0.048 Uiso calc 1 . .
    C C3 0.7170(3) 0.4564(2) 0.59890(18) 0.0241(3) Uani d 1 . .
    H H3 0.773987 0.388629 0.526623 0.029 Uiso calc 1 . .
    C C4 0.6278(3) 0.3647(2) 0.71463(18) 0.0242(3) Uani d 1 . .
    C C5 0.5211(3) 0.4780(2) 0.82067(18) 0.0240(3) Uani d 1 . .
    H H5 0.397653 0.412087 0.846504 0.029 Uiso calc 1 . .
    C C6 0.6779(3) 0.5196(2) 0.96573(19) 0.0285(4) Uani d 1 . .
    H H6A 0.604837 0.586413 1.036072 0.034 Uiso calc 1 . .
    H H6B 0.729428 0.405919 1.014438 0.034 Uiso calc 1 . .
    C C7 0.8636(3) 0.6296(2) 0.93294(18) 0.0277(4) Uani d 1 . .
    H H7A 0.951032 0.665124 1.028598 0.033 Uiso calc 1 . .
    H H7B 0.950543 0.554829 0.877127 0.033 Uiso calc 1 . .
    C C8 0.7938(3) 0.7970(2) 0.84179(19) 0.0252(4) Uani d 1 . .
    H H8A 0.917481 0.854469 0.810933 0.030 Uiso calc 1 . .
    H H8B 0.732289 0.882757 0.905492 0.030 Uiso calc 1 . .
    C C9 0.4511(3) 0.6540(2) 0.74873(17) 0.0224(3) Uani d 1 . .
loop_
    _atom_site_aniso_label
    _atom_site_aniso_U_11
    _atom_site_aniso_U_22
    _atom_site_aniso_U_33
    _atom_site_aniso_U_12
    _atom_site_aniso_U_13
    _atom_site_aniso_U_23
    O1 0.0417(8) 0.0189(6) 0.0482(8) 0.0001(6) 0.0112(6) 0.0026(5)
    O2 0.0288(7) 0.0263(6) 0.0225(5) -0.0041(5) 0.0078(4) -0.0002(4)
    O3 0.0259(7) 0.0372(7) 0.0423(7) 0.0078(6) 0.0109(5) 0.0059(6)
    C1 0.0235(8) 0.0187(8) 0.0219(7) 0.0019(6) 0.0033(6) 0.0010(6)
    C2 0.0190(7) 0.0237(7) 0.0189(6) -0.0012(6) 0.0015(6) 0.0008(6)
    C10 0.0338(10) 0.0371(9) 0.0274(8) -0.0049(8) 0.0139(7) -0.0061(8)
    C3 0.0247(8) 0.0227(8) 0.0250(8) 0.0005(6) 0.0041(6) -0.0039(6)
    C4 0.0222(9) 0.0205(8) 0.0291(8) -0.0004(6) 0.0020(6) 0.0003(6)
    C5 0.0236(9) 0.0231(8) 0.0264(8) -0.0017(6) 0.0070(6) 0.0041(6)
    C6 0.0348(10) 0.0282(9) 0.0227(7) -0.0008(7) 0.0050(6) 0.0056(6)
    C7 0.0270(9) 0.0315(9) 0.0230(7) -0.0001(7) -0.0007(6) 0.0008(7)
    C8 0.0283(9) 0.0235(8) 0.0237(8) -0.0037(7) 0.0042(6) -0.0030(6)
    C9 0.0236(8) 0.0225(7) 0.0219(7) 0.0021(6) 0.0057(6) -0.0012(6)
_geom_special_details
;
 All esds (except the esd in the dihedral angle between two l.s. planes)
 are estimated using the full covariance matrix.  The cell esds are taken
 into account individually in the estimation of esds in distances, angles
 and torsion angles; correlations between esds in cell parameters are only
 used when they are defined by crystal symmetry.  An approximate (isotropic)
 treatment of cell esds is used for estimating esds involving l.s. planes.
;
loop_
    _geom_bond_atom_site_label_1
    _geom_bond_atom_site_label_2
    _geom_bond_site_symmetry_2
    _geom_bond_distance
    _geom_bond_publ_flag
    O1 C4 . 1.225(2) ?
    O2 C2 . 1.3377(19) ?
    O2 C10 . 1.443(2) ?
    O3 C9 . 1.208(2) ?
    C1 C2 . 1.502(2) ?
    C1 C9 . 1.510(2) ?
    C1 C8 . 1.554(2) ?
    C1 H1 . 1.0000 ?
    C2 C3 . 1.351(2) ?
    C10 H10A . 0.9800 ?
    C10 H10B . 0.9800 ?
    C10 H10C . 0.9800 ?
    C3 C4 . 1.451(2) ?
    C3 H3 . 0.9500 ?
    C4 C5 . 1.529(2) ?
    C5 C9 . 1.505(2) ?
    C5 C6 . 1.554(2) ?
    C5 H5 . 1.0000 ?
    C6 C7 . 1.527(3) ?
    C6 H6A . 0.9900 ?
    C6 H6B . 0.9900 ?
    C7 C8 . 1.526(2) ?
    C7 H7A . 0.9900 ?
    C7 H7B . 0.9900 ?
    C8 H8A . 0.9900 ?
    C8 H8B . 0.9900 ?
loop_
    _geom_angle_atom_site_label_1
    _geom_angle_atom_site_label_2
    _geom_angle_atom_site_label_3
    _geom_angle_site_symmetry_1
    _geom_angle_site_symmetry_3
    _geom_angle
    _geom_angle_publ_flag
    C2 O2 C10 . . 116.97(14) ?
    C2 C1 C9 . . 107.21(13) ?
    C2 C1 C8 . . 111.78(13) ?
    C9 C1 C8 . . 108.24(12) ?
    C2 C1 H1 . . 109.8 ?
    C9 C1 H1 . . 109.8 ?
    C8 C1 H1 . . 109.8 ?
    O2 C2 C3 . . 125.52(15) ?
    O2 C2 C1 . . 111.23(14) ?
    C3 C2 C1 . . 123.25(14) ?
    O2 C10 H10A . . 109.5 ?
    O2 C10 H10B . . 109.5 ?
    H10A C10 H10B . . 109.5 ?
    O2 C10 H10C . . 109.5 ?
    H10A C10 H10C . . 109.5 ?
    H10B C10 H10C . . 109.5 ?
    C2 C3 C4 . . 120.89(15) ?
    C2 C3 H3 . . 119.6 ?
    C4 C3 H3 . . 119.6 ?
    O1 C4 C3 . . 123.06(16) ?
    O1 C4 C5 . . 119.00(15) ?
    C3 C4 C5 . . 117.94(14) ?
    C9 C5 C4 . . 110.31(13) ?
    C9 C5 C6 . . 107.41(13) ?
    C4 C5 C6 . . 110.00(14) ?
    C9 C5 H5 . . 109.7 ?
    C4 C5 H5 . . 109.7 ?
    C6 C5 H5 . . 109.7 ?
    C7 C6 C5 . . 111.67(13) ?
    C7 C6 H6A . . 109.3 ?
    C5 C6 H6A . . 109.3 ?
    C7 C6 H6B . . 109.3 ?
    C5 C6 H6B . . 109.3 ?
    H6A C6 H6B . . 107.9 ?
    C8 C7 C6 . . 111.97(15) ?
    C8 C7 H7A . . 109.2 ?
    C6 C7 H7A . . 109.2 ?
    C8 C7 H7B . . 109.2 ?
    C6 C7 H7B . . 109.2 ?
    H7A C7 H7B . . 107.9 ?
    C7 C8 C1 . . 112.38(14) ?
    C7 C8 H8A . . 109.1 ?
    C1 C8 H8A . . 109.1 ?
    C7 C8 H8B . . 109.1 ?
    C1 C8 H8B . . 109.1 ?
    H8A C8 H8B . . 107.9 ?
    O3 C9 C5 . . 124.04(16) ?
    O3 C9 C1 . . 124.16(15) ?
    C5 C9 C1 . . 111.78(14) ?
loop_
    _geom_torsion_atom_site_label_1
    _geom_torsion_atom_site_label_2
    _geom_torsion_atom_site_label_3
    _geom_torsion_atom_site_label_4
    _geom_torsion_site_symmetry_1
    _geom_torsion_site_symmetry_2
    _geom_torsion_site_symmetry_3
    _geom_torsion_site_symmetry_4
    _geom_torsion
    _geom_torsion_publ_flag
    C10 O2 C2 C3 . . . . 1.4(2) ?
    C10 O2 C2 C1 . . . . -178.52(14) ?
    C9 C1 C2 O2 . . . . 149.74(13) ?
    C8 C1 C2 O2 . . . . -91.79(15) ?
    C9 C1 C2 C3 . . . . -30.1(2) ?
    C8 C1 C2 C3 . . . . 88.33(19) ?
    O2 C2 C3 C4 . . . . 179.00(15) ?
    C1 C2 C3 C4 . . . . -1.1(3) ?
    C2 C3 C4 O1 . . . . -174.35(17) ?
    C2 C3 C4 C5 . . . . 5.1(2) ?
    O1 C4 C5 C9 . . . . -157.28(16) ?
    C3 C4 C5 C9 . . . . 23.2(2) ?
    O1 C4 C5 C6 . . . . 84.41(19) ?
    C3 C4 C5 C6 . . . . -95.07(17) ?
    C9 C5 C6 C7 . . . . -57.61(19) ?
    C4 C5 C6 C7 . . . . 62.47(18) ?
    C5 C6 C7 C8 . . . . 52.43(19) ?
    C6 C7 C8 C1 . . . . -50.79(18) ?
    C2 C1 C8 C7 . . . . -63.52(18) ?
    C9 C1 C8 C7 . . . . 54.34(18) ?
    C4 C5 C9 O3 . . . . 125.58(18) ?
    C6 C5 C9 O3 . . . . -114.54(18) ?
    C4 C5 C9 C1 . . . . -56.12(18) ?
    C6 C5 C9 C1 . . . . 63.76(17) ?
    C2 C1 C9 O3 . . . . -123.17(17) ?
    C8 C1 C9 O3 . . . . 116.10(18) ?
    C2 C1 C9 C5 . . . . 58.54(16) ?
    C8 C1 C9 C5 . . . . -62.20(17) ?
_shelx_space_group_comment
;
The symmetry employed for this shelxl refinement is uniquely defined
by the following loop, which should always be used as a source of
symmetry information in preference to the above space-group names.
They are only intended as comments.
;
_shelx_estimated_absorpt_T_min     0.962
_shelx_estimated_absorpt_T_max     0.994
_shelx_hkl_file
;
  -1   0   0 3394.86   99.09
  -2   0   0 3975.20  125.09
  -2   0   0 4740.53  153.58
  -3   0   0  154.08   18.50
  -3   0   0  151.58   23.00
  -4   0   0   11.50   10.50
  -4   0   0   21.90   14.00
  -7   0   0    5.20    1.80
  -8   0   0   30.90    3.50
   0  -1   0   -0.30    0.40
   0  -1   0    0.10    0.40
   0  -1   0    0.30    0.30
   0   1   0    0.10    0.40
   0   1   0    0.10    0.30
   0   1   0    0.30    0.40
  -1  -1   0 4193.28  129.79
   1  -1   0 3799.62  146.29
   1   1   0 4642.54  130.59
  -1   1   0 4333.77  151.58
  -2  -1   0 4031.10  120.89
   2  -1   0 4033.40  156.78
  -2   1   0 4286.07  160.58
  -3  -1   0   25.20    2.30
  -3   1   0   19.30    1.60
  -3   1   0   20.80    1.70
  -4  -1   0  456.75   13.10
  -4   1   0  430.16   12.60
  -4   1   0  459.95   12.40
  -5  -1   0   87.29    4.40
  -5   1   0   85.29    3.90
  -5   1   0   79.59    3.70
  -6  -1   0  172.38    7.10
  -6   1   0  166.48    6.40
  -6   1   0  158.58    6.20
  -7  -1   0   -0.90    1.10
  -7   1   0   -0.40    1.00
  -7   1   0   -0.70    1.00
  -8  -1   0    9.40    2.30
  -8   1   0    7.40    2.30
  -8   1   0    9.90    2.00
  -8   1   0    6.20    2.00
   0  -2   0 5852.11  206.48
   0   2   0 5226.78  199.48
  -1  -2   0  266.07    8.10
   1  -2   0  270.57    8.30
  -1  -2   0  284.17    8.10
   1  -2   0  282.27    8.40
  -1  -2   0  276.67    8.40
  -1   2   0  270.87    8.60
  -1   2   0  289.07    8.60
  -1   2   0  280.87    8.30
   1   2   0  275.77    7.70
   1   2   0  299.77    8.80
   1   2   0  265.77    7.60
  -2  -2   0 1206.78   30.90
   2  -2   0 1196.68   30.50
   2  -2   0 1157.88   30.00
   2  -2   0 1147.29   30.60
   2   2   0 1238.08   30.60
  -2   2   0 1310.67   31.10
  -2   2   0 1107.89   30.90
   3  -2   0   47.20    2.30
  -3  -2   0   49.70    3.00
   3  -2   0   46.90    2.10
  -3   2   0   43.70    3.00
  -3   2   0   46.50    2.90
  -4  -2   0  142.59    5.80
  -4   2   0  147.39    5.70
  -4   2   0  142.39    5.70
  -5  -2   0  622.34   17.90
  -5  -2   0  608.04   16.90
  -5   2   0  612.74   17.50
  -5   2   0  553.64   17.30
  -6  -2   0   18.60    2.80
  -6   2   0   19.30    2.30
  -6   2   0   23.20    2.70
  -7  -2   0  167.88    8.00
  -7   2   0  165.68    7.60
  -7   2   0  180.68    7.40
  -8  -2   0    1.10    1.70
  -8   2   0    7.80    2.20
   0  -3   0   -0.30    0.80
   0  -3   0   -0.10    0.60
   0  -3   0   -0.40    1.00
   0   3   0    0.30    0.70
   0   3   0    0.90    1.10
   0   3   0    1.40    1.00
   1  -3   0  552.74   15.40
  -1  -3   0  539.65   15.90
   1  -3   0  527.55   15.00
  -1  -3   0  497.45   14.60
  -1  -3   0  532.15   15.10
  -1   3   0  533.45   15.50
   1   3   0  528.75   14.40
  -1   3   0  528.25   15.10
  -1   3   0  537.95   15.70
   1   3   0  515.85   15.00
   1   3   0  523.55   14.60
  -2  -3   0 1318.47   35.00
   2  -3   0 1392.76   35.80
   2  -3   0 1353.06   35.20
  -2  -3   0 1413.26   36.20
   2  -3   0 1342.67   35.60
  -2  -3   0 1415.96   35.50
   2   3   0 1408.16   35.60
  -2   3   0 1345.27   36.00
  -2   3   0 1372.76   36.40
  -3  -3   0   96.19    4.70
   3  -3   0   92.19    3.80
   3  -3   0   88.59    4.00
   3   3   0   87.59    4.00
  -3   3   0  101.49    4.60
  -3   3   0   86.99    4.60
   4  -3   0  369.36   10.90
  -4  -3   0  352.76   12.10
   4  -3   0  399.56   10.70
  -4   3   0  369.96   12.40
  -4   3   0  377.86   12.20
  -5  -3   0  150.88    7.00
  -5   3   0  149.79    6.90
  -5   3   0  152.58    6.80
  -6  -3   0  213.78    9.10
  -6  -3   0  216.18    8.00
  -6   3   0  214.58    8.80
  -6   3   0  215.48    9.10
  -7  -3   0  109.39    6.70
  -7   3   0  122.99    6.90
  -8  -3   0   60.39    5.50
  -8   3   0   73.09    4.90
  -8   3   0   64.29    6.00
   0  -4   0 1870.21   48.70
   0  -4   0 1881.11   48.50
   0  -4   0 1847.02   47.90
   0   4   0 1794.72   48.20
   0   4   0 1903.81   47.90
   0   4   0 1838.22   48.50
  -1  -4   0  516.55   15.40
   1  -4   0  523.35   15.80
   1  -4   0  554.24   16.20
  -1  -4   0  559.14   16.20
  -1  -4   0  532.65   16.40
  -1   4   0  544.75   16.50
  -1   4   0  525.95   16.60
  -1   4   0  546.05   16.00
   1   4   0  539.35   15.50
   1   4   0  525.65   16.00
   1   4   0  524.85   15.10
   2  -4   0  305.67   10.20
  -2  -4   0  295.57   10.60
  -2  -4   0  285.57    9.60
   2  -4   0  304.57    9.90
   2  -4   0  327.97   10.50
  -2  -4   0  312.27   10.20
   2   4   0  307.27   10.10
  -2   4   0  315.77   10.50
  -2   4   0  309.87   10.90
  -2   4   0  296.27   11.00
   3  -4   0   46.40    3.10
   3  -4   0   44.50    2.70
  -3  -4   0   45.80    2.70
   3  -4   0   41.80    3.00
  -3  -4   0   42.70    3.00
  -3  -4   0   44.20    3.70
   3   4   0   43.30    3.10
  -3   4   0   37.60    3.50
  -3   4   0   41.70    3.80
  -3   4   0   43.70    3.30
   4  -4   0  140.99    5.80
  -4  -4   0  142.79    6.90
   4  -4   0  143.39    5.40
   4   4   0  147.49    5.90
  -4   4   0  136.49    9.10
  -4   4   0  139.59    6.60
  -5  -4   0  129.29    7.00
   5  -4   0  134.59    5.20
   5  -4   0  138.09    4.80
  -5   4   0  147.99    7.00
  -5   4   0  141.89    7.30
  -6  -4   0   65.19    6.10
  -6   4   0   69.79    6.10
  -6   4   0   77.19    5.70
  -7  -4   0  158.98    8.60
  -7  -4   0  151.68    8.00
  -7   4   0  158.48    7.90
  -7   4   0  145.69    8.40
   0  -5   0    3.40    1.20
   0  -5   0    3.40    1.60
   0  -5   0    3.80    1.60
   0   5   0    3.80    1.20
   0   5   0    3.20    1.60
   0   5   0    1.70    1.30
  -1  -5   0  545.25   16.60
  -1  -5   0  510.75   15.70
   1  -5   0  524.05   16.50
   1  -5   0  491.75   15.90
  -1  -5   0  524.45   16.80
   1   5   0  512.75   15.20
   1   5   0  515.05   15.70
  -1   5   0  497.55   16.60
  -1   5   0  535.45   16.30
   1   5   0  531.75   16.40
  -1   5   0  513.05   16.90
   2  -5   0  227.88    8.70
  -2  -5   0  236.18    9.60
  -2  -5   0  238.28    8.60
   2  -5   0  249.58    9.30
   2  -5   0  237.18    9.00
  -2  -5   0  255.47    9.40
   2   5   0  255.27    8.60
  -2   5   0  234.88    9.30
   2   5   0  228.28    8.90
   2   5   0  226.38    7.90
  -3  -5   0   76.79    4.60
  -3  -5   0   74.29    5.30
   3  -5   0   71.99    4.40
   3  -5   0   79.89    4.20
   3  -5   0   64.99    4.80
  -3  -5   0   73.69    4.00
   3   5   0   72.49    4.50
  -3   5   0   69.19    5.10
  -3   5   0   72.69    5.50
  -3   5   0   71.19    4.80
  -4  -5   0  199.68    7.30
  -4  -5   0  193.98    7.90
  -4  -5   0  189.48    8.90
   4  -5   0  180.48   10.30
   4  -5   0  198.18    7.40
  -4   5   0  181.28    8.50
  -4   5   0  197.18    9.20
  -4   5   0  205.68    9.70
   4   5   0  186.38    7.60
  -5  -5   0   46.70    4.70
   5  -5   0   42.00    3.10
   5  -5   0   44.70    2.80
  -5  -5   0   45.80    3.10
  -5   5   0   35.80    3.80
  -5   5   0   38.60    4.80
  -5   5   0   41.00    4.40
  -6  -5   0  361.56   14.40
  -6   5   0  383.26   14.30
  -6   5   0  356.86   14.80
  -6   5   0  392.36   16.00
  -7  -5   0   82.99    5.30
  -7  -5   0   87.79    6.60
  -7   5   0   84.89    7.10
  -7   5   0   83.29    5.80
   0  -6   0   80.59    5.30
   0  -6   0   80.69    5.50
   0  -6   0   73.29    4.70
   0   6   0   73.49    5.40
   0   6   0   75.69    4.60
  -1  -6   0  121.29    6.20
  -1  -6   0  132.79    7.30
   1  -6   0  122.19    6.30
   1  -6   0  131.99    6.90
  -1  -6   0  124.69    6.80
  -1   6   0  126.99    7.00
   1   6   0  135.49    7.00
   1   6   0  137.99    6.50
  -1   6   0  137.49    6.60
  -1   6   0  128.49    7.40
   1   6   0  134.89    5.90
   2  -6   0   81.99    5.10
   2  -6   0   85.89    5.40
   2  -6   0   78.09    4.90
  -2  -6   0   85.39    6.00
  -2  -6   0   87.39    5.00
  -2  -6   0   83.99    5.40
  -2   6   0   78.29    5.60
   2   6   0   81.29    4.40
   2   6   0   82.69    4.00
   2   6   0   86.19    5.40
  -2   6   0   75.59    5.90
  -2   6   0   83.49    5.30
   3  -6   0  314.97   11.30
   3  -6   0  297.07   10.50
  -3  -6   0  292.17   11.30
  -3  -6   0  293.67   12.60
   3  -6   0  309.37   11.20
  -3  -6   0  284.67   11.90
  -3   6   0  299.07   12.40
   3   6   0  276.57   10.80
  -3   6   0  281.27   12.50
  -3   6   0  278.67   12.90
  -4  -6   0   74.99    5.90
   4  -6   0   83.79    4.80
  -4  -6   0   68.99    5.00
  -4  -6   0   77.29    5.10
   4  -6   0   78.39    4.80
  -4   6   0   73.59    6.20
  -4   6   0   68.89    5.80
   4   6   0   77.79    5.10
  -4   6   0   67.39    5.20
  -5  -6   0  177.78    9.20
  -5  -6   0  166.58    7.10
   5  -6   0  168.68    7.30
  -5  -6   0  174.68    8.00
   5  -6   0  166.28    6.80
  -5   6   0  164.28    8.70
  -5   6   0  165.88   11.60
   5   6   0  169.38    7.50
  -5   6   0  184.08   10.30
  -6  -6   0    7.00    2.70
   6  -6   0    6.30    1.70
  -6  -6   0    7.20    1.70
   6  -6   0    8.90    1.50
  -6   6   0    7.90    2.30
   0  -7   0    4.80    1.80
   0  -7   0    6.70    2.70
   0  -7   0    7.40    2.60
   0   7   0    3.60    2.20
   0   7   0    9.00    2.50
   0   7   0    8.30    1.90
   1  -7   0  594.04   20.00
  -1  -7   0  578.34   19.10
  -1  -7   0  605.44   21.60
  -1  -7   0  633.44   26.40
   1  -7   0  599.94   19.50
   1   7   0  616.74   19.20
  -1   7   0  623.54   20.80
  -1   7   0  588.04   20.30
   1   7   0  590.24   18.30
   1   7   0  607.24   20.00
  -2  -7   0   67.99    4.70
   2  -7   0   75.59    5.40
   2  -7   0   65.59    4.90
   2  -7   0   62.09    4.80
  -2  -7   0   69.49    5.60
  -2   7   0   62.39    5.50
   2   7   0   66.89    3.80
   2   7   0   67.79    5.40
  -2   7   0   72.49    5.20
  -2   7   0   54.69    5.70
   2   7   0   64.89    4.30
  -3  -7   0    8.10    2.60
   3  -7   0   10.60    2.60
   3  -7   0    3.30    1.80
  -3  -7   0    8.50    2.30
  -3  -7   0    9.70    2.20
   3  -7   0    9.80    2.20
  -3   7   0    6.40    2.10
   3   7   0    8.10    2.50
  -3   7   0    9.10    3.20
  -3   7   0    7.30    2.70
   4  -7   0   83.39    5.40
  -4  -7   0   93.49    9.00
   4  -7   0   83.69    5.30
   4  -7   0   82.59    4.80
  -4  -7   0   84.09    6.60
  -4  -7   0   81.39    5.20
  -4   7   0   76.19    6.60
   4   7   0   83.99    5.60
  -4   7   0   80.19    6.00
  -4   7   0   86.89    7.50
  -5  -7   0   56.19    5.00
  -5  -7   0   53.99    5.60
   5  -7   0   51.39    3.80
  -5  -7   0   52.99    4.20
   5  -7   0   59.29    4.40
  -5   7   0   59.09    5.20
   5   7   0   46.90    5.30
   0  -8   0  157.18   11.20
   0  -8   0  158.08    8.70
   0   8   0  142.99    8.90
   0   8   0  151.88    8.40
   0   8   0  160.98    7.90
  -1  -8   0   12.90    3.10
  -1  -8   0   10.60    2.50
   1  -8   0   12.90    2.90
   1  -8   0   13.40    3.20
  -1  -8   0   13.70    3.00
   1   8   0   13.30    2.40
  -1   8   0   13.60    2.70
  -1   8   0    9.50    2.80
   1   8   0   13.40    3.30
   2  -8   0   11.20    2.60
  -2  -8   0    5.70    2.10
  -2  -8   0    4.20    2.30
   2  -8   0    8.30    2.50
   2  -8   0    5.80    2.40
  -2  -8   0    4.20    2.40
   2   8   0    6.80    2.80
  -2   8   0   11.70    3.30
  -2   8   0   10.10    2.90
   2   8   0    6.70    1.70
  -2   8   0    8.30    2.20
   2   8   0    8.20    2.30
  -3  -8   0    7.00    2.70
  -3  -8   0    4.60    2.20
  -3  -8   0    4.20    3.20
   3  -8   0    3.30    2.10
   3  -8   0    7.40    2.20
   3  -8   0    5.30    2.20
  -3   8   0    7.10    1.90
  -3   8   0   10.80    4.20
  -4  -8   0   57.89    6.00
   4  -8   0   50.09    4.70
  -4  -8   0   48.80    4.90
   4  -8   0   54.19    4.30
   4  -8   0   50.29    4.40
  -4   8   0   61.29    6.70
   4   8   0   58.09    5.40
   0  -9   0    2.20    2.10
   0   9   0    2.90    2.10
   1  -9   0   92.89    6.90
  -1  -9   0   84.09    6.90
  -1  -9   0   92.09    6.90
   1  -9   0   86.39    6.50
  -1   9   0   88.19    6.20
   1   9   0  123.99   13.20
  -1   9   0   90.09    7.60
   1   9   0   84.79    5.40
   2  -9   0    7.00    2.70
   2  -9   0    8.90    3.00
  -2  -9   0    6.50    2.80
  -2  -9   0    8.30    2.80
   2   9   0   10.70    2.10
   2   9   0   13.20    2.80
  -2   9   0    6.70    2.50
   3  -9   0   19.10    3.60
  -3  -9   0   26.60    4.40
  -3  -9   0   14.60    3.80
   3  -9   0   15.60    3.70
  -3   9   0   17.20    3.30
  -8   0   1   10.00    2.20
  -7   0   1    2.20    2.20
  -4   0   1   28.00    1.60
  -3   0   1  150.98    4.60
   2   0  -1  226.58    6.40
  -2   0   1  226.78    6.20
   1   0  -1 1989.50   71.09
  -1   0   1 2435.56   72.19
   0   0  -1  760.22   18.50
   0   0   1  769.52   18.70
   0   0   1  739.23   18.50
   0   0  -1  692.83   18.50
   0   0  -1  775.62   18.70
  -1   0  -1 3651.13  115.09
  -3   0  -1  279.37    7.30
  -3   0  -1  269.37    7.80
  -4   0  -1   66.69   27.50
  -4   0  -1  123.29   25.70
  -6   0  -1   81.29    5.10
  -6   0  -1   80.29    3.50
  -7   0  -1   -1.00    1.20
  -7   0  -1   -1.70    0.90
  -8   0  -1    4.10    1.80
  -8  -1   1   45.30    4.10
  -7   1   1   69.89    4.10
  -6  -1   1   12.60    2.10
  -5  -1   1   13.40    1.90
  -4  -1   1  601.34   17.20
  -4  -1   1  667.23   17.30
  -3  -1   1  611.14   16.00
   3  -1  -1  607.04   15.40
  -3   1   1  591.44   15.80
  -3   1   1  584.14   15.90
   2  -1  -1  438.26   11.30
  -2  -1   1  421.46   11.70
   2  -1  -1  427.96   11.20
  -2   1   1  406.16   11.70
  -2   1   1  451.05   11.40
  -2   1   1  450.75   11.50
   1  -1  -1  879.11   22.80
   1  -1  -1  926.51   22.40
   1  -1  -1  930.41   22.40
  -1   1   1  823.92   22.80
  -1   1   1  896.11   22.90
  -1   1   1  889.11   22.50
  -1   1   1  894.11   22.50
   0  -1   1 3520.45  124.29
   0  -1  -1 2981.20  114.79
   0   1  -1 3271.07  121.49
   0   1   1 2879.41  112.39
  -1  -1  -1 2313.37   92.99
   1   1   1 2681.53   93.39
  -1   1  -1 2353.26  110.09
  -2  -1  -1  844.62   21.80
  -2  -1  -1  869.51   21.90
  -2  -1  -1  856.91   22.70
   2  -1   1  864.61   21.80
  -2   1  -1  883.41   22.60
  -2   1  -1  909.01   23.10
  -3  -1  -1  198.48    6.70
  -3   1  -1  201.68    6.10
  -3   1  -1  201.38    6.50
  -4  -1  -1  865.31   23.10
  -4   1  -1  834.92   22.10
  -4   1  -1  835.12   22.70
  -5  -1  -1  273.37    9.40
  -5   1  -1  261.27    8.30
  -5   1  -1  260.17    8.70
  -6  -1  -1   45.20    3.80
  -6   1  -1   43.80    3.00
  -6   1  -1   43.80    3.10
  -7  -1  -1  108.09    6.10
  -7   1  -1  107.49    5.20
  -7   1  -1  108.79    6.00
  -8  -1  -1    4.00    2.00
  -8   1  -1   10.30    2.50
  -8   1  -1    8.50    2.20
  -8   1  -1    3.90    1.70
  -8  -2   1   30.60    3.80
  -8   2   1   30.70    3.10
  -8   2   1   31.40    4.00
  -7   2   1    4.10    1.40
  -6  -2   1  241.28    9.10
  -6  -2   1  242.78    8.10
  -6   2   1  222.38    8.50
  -6   2   1  253.17    9.20
  -5  -2   1  565.84   16.40
  -5  -2   1  545.55   15.80
  -5   2   1  553.24   16.20
  -5   2   1  557.44   16.50
  -4  -2   1    7.10    1.40
  -4   2   1    7.10    1.40
  -4   2   1    7.90    1.60
   3  -2  -1  419.56   10.90
  -3  -2   1  416.16   11.60
  -3   2   1  359.96   11.10
  -3   2   1  404.06   12.00
  -3   2   1  389.36   14.30
   2  -2  -1  165.08    5.70
   2  -2  -1  171.58    5.50
  -2   2   1  173.58    6.10
  -2   2   1  168.58    5.80
  -2   2   1  167.78    5.60
   1  -2  -1  952.90   26.40
   1  -2  -1 1012.60   26.80
  -1  -2   1 1036.30   26.00
  -1  -2   1 1005.50   25.90
   1  -2  -1  995.50   26.40
   1  -2  -1 1012.60   26.00
  -1   2   1 1003.00   26.50
  -1   2   1 1027.50   26.70
   1   2  -1  986.40   25.70
   1   2  -1 1039.90   25.40
  -1   2   1 1032.50   26.20
   0  -2   1 1690.53   41.80
   0  -2  -1 1685.33   42.10
   0  -2  -1 1624.04   42.10
   0   2   1 1603.74   41.60
   0   2  -1 1677.03   42.00
   0   2  -1 1694.03   41.90
   0   2   1 1628.74   42.70
   0   2  -1 1631.84   41.50
   1  -2   1  570.04   15.20
  -1  -2  -1  554.84   15.60
  -1  -2  -1  559.54   15.00
   1  -2   1  553.74   15.40
   1   2   1  538.75   14.90
  -1   2  -1  591.04   15.50
   1   2   1  554.64   16.50
   1   2   1  579.14   15.40
  -1   2  -1  571.04   15.50
  -2  -2  -1  429.76   11.40
   2  -2   1  417.66   11.30
  -2  -2  -1  443.66   12.70
  -2  -2  -1  380.56   11.10
   2  -2   1  400.16   11.80
  -2   2  -1  370.06   11.90
  -2   2  -1  409.26   11.90
   2   2   1  434.66   11.80
   3  -2   1  184.18    6.20
  -3  -2  -1  193.68    5.90
   3  -2   1  190.98    5.60
  -3  -2  -1  193.08    6.90
  -3   2  -1  184.38    6.60
  -3   2  -1  185.68    6.70
  -4  -2  -1  315.07   10.30
  -4   2  -1  309.37   10.00
  -4   2  -1  294.17    9.80
  -5  -2  -1  302.47   10.90
  -5   2  -1  307.77   10.30
  -5   2  -1  316.97   10.40
  -6   2  -1  636.74   19.10
  -6   2  -1  649.83   19.30
  -7  -2  -1   72.59    5.40
  -7   2  -1   75.39    4.60
  -7   2  -1   79.59    5.00
  -8  -2  -1   30.50    3.90
  -8   2  -1   24.10    3.80
  -8   2  -1   26.10    3.20
  -8  -3   1   33.10    4.30
  -8   3   1   36.80    4.70
  -8   3   1   28.10    3.40
  -7  -3   1  131.29    5.70
  -7  -3   1  129.59    7.10
  -7   3   1  127.59    7.10
  -7   3   1  137.09    6.80
  -6  -3   1   35.70    3.00
  -6   3   1   36.10    3.30
  -6   3   1   45.00    3.90
  -5  -3   1   30.90    2.80
  -5   3   1   33.30    3.30
  -5   3   1   26.20    2.80
   4  -3  -1   43.40    3.30
   4  -3  -1   51.69    2.50
  -4  -3   1   49.00    3.50
  -4   3   1   49.99    3.30
  -4   3   1   49.10    3.70
   3  -3  -1    4.40    1.00
   3  -3  -1    3.40    1.10
  -3  -3   1    4.20    1.30
   3  -3  -1    3.70    1.00
  -3   3   1    4.00    1.20
   3   3  -1    4.90    1.20
  -3   3   1    1.10    1.20
  -2  -3   1  201.78    7.20
   2  -3  -1  204.18    6.70
  -2  -3   1  204.38    6.40
   2  -3  -1  198.68    7.20
   2  -3  -1  206.68    6.90
  -2  -3   1  194.08    6.70
  -2   3   1  196.68    7.80
  -2   3   1  208.48    7.30
  -2   3   1  185.48    7.50
  -1  -3   1  472.55   13.40
   1  -3  -1  471.05   13.60
  -1  -3   1  478.35   13.70
  -1  -3   1  464.05   13.80
   1  -3  -1  483.05   14.20
   1  -3  -1  470.25   13.70
   1  -3  -1  479.45   14.30
   1   3  -1  482.95   13.70
   1   3  -1  483.95   13.00
  -1   3   1  457.75   14.30
   1   3  -1  472.65   13.40
  -1   3   1  480.45   13.80
  -1   3   1  454.95   14.10
   0  -3  -1  883.11   23.40
   0  -3   1  862.61   23.40
   0  -3  -1  876.41   25.30
   0  -3   1  891.11   23.70
   0  -3  -1  909.41   25.20
   0   3   1  856.31   23.50
   0   3   1  858.01   23.90
   0   3  -1  866.71   23.20
   0   3   1  868.21   23.80
   0   3  -1  914.61   23.90
   0   3  -1  855.11   23.70
  -1  -3  -1 1503.85   39.40
   1  -3   1 1487.95   38.80
  -1  -3  -1 1596.14   38.60
  -1  -3  -1 1478.15   39.00
   1  -3   1 1463.15   38.90
  -1   3  -1 1439.26   39.20
  -1   3  -1 1518.55   39.30
   1   3   1 1538.45   38.40
  -1   3  -1 1484.65   38.90
   1   3   1 1527.55   38.50
   1   3   1 1493.55   39.00
   2  -3   1  250.57    8.00
   2  -3   1  249.97    8.40
  -2  -3  -1  241.28    7.80
  -2  -3  -1  254.17    8.90
  -2   3  -1  261.77    8.60
  -2   3  -1  244.38    8.70
   2   3   1  242.38    8.20
   3  -3   1   92.49    3.80
  -3  -3  -1   96.49    3.90
  -3  -3  -1   98.49    5.00
  -3  -3  -1   97.69    4.20
   3  -3   1  101.89    4.50
  -3   3  -1  103.19    5.00
  -3   3  -1   98.59    4.70
   3   3   1   96.09    4.40
   4  -3   1   74.09    3.60
  -4  -3  -1   75.09    4.70
  -4  -3  -1   72.19    3.60
   4  -3   1   76.39    3.00
  -4   3  -1   71.79    4.40
  -4   3  -1   76.39    4.30
  -5  -3  -1   21.40    3.10
  -5   3  -1   20.20    2.50
  -6  -3  -1   70.49    5.20
  -6   3  -1   71.09    5.00
  -6   3  -1   74.49    4.70
  -7  -3  -1   40.40    4.50
  -7   3  -1   45.00    4.40
  -7   3  -1   48.40    4.00
  -7  -4   1   32.90    4.20
  -7  -4   1   28.30    3.00
  -7   4   1   43.50    4.60
  -7   4   1   29.30    3.50
  -6  -4   1    2.80    1.80
  -6  -4   1    3.00    1.40
  -6   4   1    4.30    1.90
  -6   4   1    3.40    1.70
  -5   4   1  134.09    6.60
  -5   4   1  130.39    7.10
   4  -4  -1   31.10    2.50
   4  -4  -1   31.30    2.40
  -4  -4   1   28.50    2.20
  -4   4   1   33.70    6.00
  -4   4   1   33.80    3.90
  -4   4   1   29.90    3.10
   4   4  -1   31.90    2.80
   3  -4  -1  644.74   18.50
  -3  -4   1  645.14   17.70
  -3  -4   1  670.63   18.30
   3  -4  -1  621.64   18.20
   3  -4  -1  637.84   17.70
  -3   4   1  624.24   19.60
  -3   4   1  625.24   19.90
  -3   4   1  652.53   19.20
   3   4  -1  623.84   17.90
   2  -4  -1   55.89    3.70
  -2  -4   1   50.69    3.30
  -2  -4   1   48.50    3.60
   2  -4  -1   55.79    3.30
  -2  -4   1   49.70    3.00
   2  -4  -1   55.99    3.30
  -2   4   1   55.59    3.50
  -2   4   1   53.89    4.20
   2   4  -1   54.19    3.40
  -2   4   1   54.79    3.90
  -1  -4   1  143.29    6.00
   1  -4  -1  133.99    5.90
   1  -4  -1  137.49    5.70
   1  -4  -1  135.99    6.20
  -1  -4   1  143.99    6.20
  -1  -4   1  142.19    5.70
   1  -4  -1  133.89    6.40
  -1   4   1  142.49    6.60
  -1   4   1  150.68    6.50
   1   4  -1  137.69    6.00
  -1   4   1  138.19    5.90
   1   4  -1  141.99    5.70
   1   4  -1  143.29    5.20
   0  -4   1  529.65   15.90
   0  -4  -1  555.74   16.40
   0  -4   1  550.24   15.80
   0  -4  -1  526.55   16.40
   0  -4   1  534.75   16.00
   0  -4  -1  529.45   15.50
   0   4  -1  511.55   15.90
   0   4   1  502.55   15.90
   0   4   1  523.75   16.20
   0   4  -1  534.85   16.20
   0   4  -1  526.95   15.40
   0   4   1  531.55   15.60
  -1  -4  -1  166.68    6.80
  -1  -4  -1  164.28    7.10
   1  -4   1  159.28    6.60
  -1  -4  -1  157.68    6.20
   1  -4   1  171.98    6.60
  -1   4  -1  157.28    7.00
  -1   4  -1  171.08    6.60
   1   4   1  167.08    6.30
   1   4   1  173.08    6.20
   1   4   1  160.98    6.80
  -1   4  -1  160.38    6.90
   2  -4   1  890.01   25.10
  -2  -4  -1  837.42   24.30
  -2  -4  -1  897.81   25.70
   2  -4   1  913.81   24.90
  -2  -4  -1  953.50   25.30
   2   4   1  915.01   23.80
   2   4   1  908.81   23.80
  -2   4  -1  918.51   25.90
  -2   4  -1  929.51   25.40
   2   4   1  900.61   24.90
  -2   4  -1  881.81   25.90
  -3  -4  -1   63.49    3.30
   3  -4   1   66.09    3.50
  -3  -4  -1   58.79    4.30
   3  -4   1   62.59    3.80
  -3  -4  -1   65.79    3.80
   3   4   1   64.29    3.90
  -3   4  -1   59.29    4.30
  -3   4  -1   62.29    4.10
  -4  -4  -1  165.48    7.80
   4  -4   1  164.78    5.90
   4  -4   1  163.68    6.70
  -4  -4  -1  167.08    6.10
  -4   4  -1  166.68    7.40
  -4   4  -1  165.48    7.70
   4   4   1  158.58    6.60
   5  -4   1  167.68    6.30
   5  -4   1  172.38    5.50
  -5  -4  -1  156.08    8.10
  -5   4  -1  156.08    7.50
  -5   4  -1  164.28    8.00
  -6  -4  -1    0.00    1.70
  -6   4  -1    0.40    1.70
  -6   4  -1    2.70    1.50
  -7  -4  -1   12.40    2.30
  -7  -4  -1   11.20    2.80
  -7   4  -1   15.80    2.90
  -7  -5   1   55.89    4.30
  -7   5   1   60.29    5.10
  -7   5   1   54.19    5.80
  -6  -5   1  111.69    6.20
  -6  -5   1  104.69    8.00
  -6   5   1  105.89    6.60
  -6   5   1  105.19    7.20
  -6   5   1  117.19    7.90
   5  -5  -1  178.58    6.70
  -5  -5   1  178.18    6.70
   5  -5  -1  173.88    6.40
  -5   5   1  176.68    9.10
  -5   5   1  186.18    8.60
  -5   5   1  166.98    9.30
   4  -5  -1  919.31   25.60
   4  -5  -1  908.11   24.80
  -4  -5   1  948.91   26.00
  -4  -5   1  925.51   25.30
   4  -5  -1  915.21   25.60
   4   5  -1  898.81   26.40
  -4   5   1  917.21   27.10
  -4   5   1  946.51   28.10
  -4   5   1  907.21   28.30
   3  -5  -1  333.97   11.60
  -3  -5   1  342.57   11.20
   3  -5  -1  353.76   11.20
  -3  -5   1  343.77   11.70
  -3  -5   1  367.46   12.60
   3  -5  -1  345.97   11.90
   3   5  -1  347.07   11.40
  -3   5   1  330.07   12.90
  -3   5   1  335.77   13.20
  -3   5   1  349.47   12.50
  -2  -5   1  261.37    9.20
  -2  -5   1  252.87    9.50
   2  -5  -1  256.97    9.30
   2  -5  -1  253.77    9.80
   2  -5  -1  256.97    9.40
  -2  -5   1  251.97    9.90
  -2   5   1  249.78    9.70
   2   5  -1  267.97    9.50
  -1  -5   1   17.30    2.70
  -1  -5   1   19.30    2.20
   1  -5  -1   17.20    2.80
   1  -5  -1   19.30    2.50
   1  -5  -1   20.30    2.90
  -1  -5   1   15.40    2.40
   1  -5  -1   18.80    2.60
   1   5  -1   18.40    2.00
   1   5  -1   12.90    2.40
  -1   5   1   18.90    2.40
   1   5  -1   16.90    2.40
  -1   5   1   16.50    2.80
  -1   5   1   18.80    2.80
   0  -5   1   47.70    3.70
   0  -5   1   50.39    3.50
   0  -5  -1   45.00    4.00
   0  -5  -1   43.80    3.30
   0  -5  -1   45.00    3.80
   0   5  -1   46.90    3.20
   0   5  -1   49.99    4.00
   0   5  -1   45.40    3.60
   0   5   1   50.89    4.10
   0   5   1   49.10    3.30
   0   5   1   44.90    3.60
   1  -5   1   28.60    2.90
  -1  -5  -1   27.40    2.60
  -1  -5  -1   23.80    3.00
  -1  -5  -1   22.20    3.20
   1  -5   1   27.90    2.90
   1   5   1   29.70    3.30
  -1   5  -1   28.30    3.40
   1   5   1   30.30    2.80
   1   5   1   28.70    2.50
  -1   5  -1   28.70    2.70
  -1   5  -1   28.10    3.10
  -2  -5  -1  253.27    9.10
   2  -5   1  267.67    9.60
   2  -5   1  258.97   10.60
  -2  -5  -1  253.67   10.30
  -2  -5  -1  275.27   10.00
  -2   5  -1  261.37    9.80
   2   5   1  258.57    8.60
  -2   5  -1  256.67   10.30
   2   5   1  256.97    9.60
   2   5   1  243.08    8.30
  -2   5  -1  245.48   12.10
   3  -5   1   46.70    3.50
  -3  -5  -1   44.20    3.70
  -3  -5  -1   43.90    4.40
   3  -5   1   47.50    3.30
  -3  -5  -1   46.90    3.20
   3  -5   1   44.00    3.60
  -3   5  -1   44.60    4.20
  -3   5  -1   50.69    4.00
  -3   5  -1   53.09    4.70
   3   5   1   51.89    3.90
  -4  -5  -1  510.95   17.60
  -4  -5  -1  509.05   16.30
   4  -5   1  512.85   16.20
  -4  -5  -1  512.95   15.40
   4  -5   1  522.55   15.30
  -4   5  -1  531.55   17.20
   4   5   1  503.95   15.90
  -4   5  -1  523.45   18.30
  -4   5  -1  509.05   17.70
  -5  -5  -1  237.48    9.40
  -5  -5  -1  247.88   11.00
  -5  -5  -1  240.08    8.40
   5  -5   1  247.48    8.00
  -5   5  -1  242.28   11.00
  -5   5  -1  238.48   10.20
  -6  -5  -1   88.79    5.20
  -6  -5  -1   90.79    4.30
  -6  -5  -1   92.29    6.80
  -6   5  -1   84.49    8.40
  -6   5  -1   94.39    6.10
  -7  -5  -1   80.29    6.90
  -7  -5  -1   85.09    5.30
  -7   5  -1   81.29    5.90
   6  -6  -1   32.20    2.50
  -6  -6   1   26.70    4.10
  -6  -6   1   40.30    3.80
   6  -6  -1   39.40    4.40
  -6  -6   1   28.20    3.30
  -6   6   1   44.30    5.10
  -6   6   1   27.50    4.10
   5  -6  -1  427.96   13.60
   5  -6  -1  448.96   13.60
  -5  -6   1  408.76   14.20
  -5   6   1  408.36   17.00
   5   6  -1  422.76   13.60
  -5   6   1  425.26   15.90
  -4  -6   1   28.10    3.50
  -4  -6   1   24.80    3.80
  -4  -6   1   28.70    3.30
   4  -6  -1   24.90    2.80
   4  -6  -1   21.90    2.60
   4  -6  -1   26.50    3.30
  -4   6   1   23.70    3.90
   4   6  -1   23.30    3.10
  -4   6   1   20.80    3.50
  -4   6   1   16.70    3.70
  -3  -6   1 1063.99   31.70
   3  -6  -1 1082.49   31.20
  -3  -6   1 1091.19   31.10
   3  -6  -1 1100.19   30.80
  -3   6   1 1150.38   33.20
  -3   6   1 1109.59   32.70
  -3   6   1 1015.90   37.30
   3   6  -1 1107.59   30.50
   2  -6  -1  195.88    8.10
   2  -6  -1  188.68    8.20
  -2  -6   1  185.28    8.40
  -2  -6   1  179.88    8.70
  -2  -6   1  184.48    8.20
   2  -6  -1  200.88    8.80
   2   6  -1  183.48    6.70
  -2   6   1  189.98    9.40
  -2   6   1  179.38    8.90
  -2   6   1  186.88    8.40
  -1  -6   1   83.69    5.30
  -1  -6   1   79.49    5.50
   1  -6  -1   78.39    5.60
   1  -6  -1   69.99    4.70
   1  -6  -1   75.39    4.90
   1  -6  -1   78.09    5.30
  -1  -6   1   72.49    4.70
  -1   6   1   77.09    5.30
  -1   6   1   80.69    5.00
  -1   6   1   78.99    5.70
   1   6  -1   80.69    4.30
   1   6  -1   73.09    4.80
   0  -6  -1  104.19    6.60
   0  -6  -1  108.89    6.40
   0  -6   1  109.79    5.90
   0  -6  -1  110.39    5.80
   0  -6   1  109.79    6.20
   0   6   1  112.79    6.60
   0   6  -1   99.19    6.40
   0   6   1  103.29    6.90
   0   6  -1  120.09    5.70
   0   6   1  111.79    5.80
   1  -6   1   12.70    2.60
  -1  -6  -1    9.50    2.50
  -1  -6  -1   11.40    2.30
  -1  -6  -1   12.90    2.70
   1  -6   1   13.70    2.40
  -1   6  -1    8.50    2.40
  -1   6  -1   13.70    2.30
   1   6   1   15.10    2.30
  -1   6  -1   12.30    2.60
   1   6   1   11.90    2.30
   1   6   1   10.20    2.40
  -2  -6  -1   58.59    4.70
   2  -6   1   60.69    4.40
  -2  -6  -1   65.89    4.30
  -2  -6  -1   57.49    5.10
   2  -6   1   68.49    4.70
   2   6   1   59.19    4.70
   2   6   1   61.69    3.90
   2   6   1   62.79    3.60
  -2   6  -1   67.39    4.60
  -2   6  -1   57.79    5.30
  -2   6  -1   60.79    5.00
  -3  -6  -1   28.40    2.90
   3  -6   1   34.00    3.20
  -3  -6  -1   34.00    4.40
  -3  -6  -1   34.70    3.70
   3  -6   1   32.80    3.40
   3  -6   1   34.30    3.40
   3   6   1   37.60    4.00
  -3   6  -1   39.30    3.80
  -3   6  -1   38.40    4.20
  -3   6  -1   36.90    4.60
  -4  -6  -1   15.60    2.90
   4  -6   1   16.60    2.70
   4  -6   1   14.70    2.40
  -4  -6  -1   20.20    2.50
  -4  -6  -1   13.70    3.10
  -4   6  -1   17.80    3.80
  -4   6  -1   22.30    3.70
   4   6   1   19.60    3.10
  -4   6  -1   15.80    2.80
  -5  -6  -1   12.50    2.70
  -5  -6  -1    5.40    2.40
   5  -6   1   11.70    2.30
   5  -6   1    9.20    1.80
  -5  -6  -1   11.80    2.00
  -5   6  -1   12.70    3.20
  -5   6  -1   10.40    2.50
   5   6   1   10.20    2.50
  -5   6  -1   14.60    3.50
   6  -6   1  130.39    5.90
  -6  -6  -1  130.39    5.90
  -6  -6  -1  117.59    6.80
   6  -6   1  136.49    5.20
  -6  -6  -1  130.19    8.40
  -6   6  -1  138.79    7.90
   5  -7  -1   78.19    4.80
  -5  -7   1   76.99    5.00
   5  -7  -1   71.29    4.70
  -5  -7   1   80.49    6.50
  -5   7   1   81.69    6.10
   5   7  -1   82.09    5.20
   4  -7  -1   -1.30    1.10
  -4  -7   1    4.10    1.90
  -4  -7   1   -2.70    1.60
  -4  -7   1    1.80    1.40
   4  -7  -1   -0.40    1.30
   4  -7  -1   -0.50    1.40
  -4   7   1    0.10    1.30
   4   7  -1   -3.70    1.50
  -4   7   1    2.70    2.30
  -4   7   1    0.20    2.60
   3  -7  -1    9.70    2.30
   3  -7  -1   14.10    2.80
  -3  -7   1   14.50    2.90
  -3  -7   1    7.90    2.90
  -3  -7   1   12.40    2.50
   3  -7  -1    8.00    2.40
  -3   7   1    8.00    3.10
  -3   7   1    8.80    2.40
   3   7  -1    8.30    2.50
  -3   7   1    7.40    2.70
  -2  -7   1    3.90    2.20
   2  -7  -1    7.50    2.10
  -2  -7   1    4.60    2.00
   2  -7  -1    7.70    2.00
   2  -7  -1    7.70    2.40
  -2  -7   1    9.00    2.00
   2   7  -1    5.80    1.70
  -2   7   1    5.50    2.60
   2   7  -1    4.50    1.40
  -2   7   1    7.80    2.50
  -2   7   1    9.50    2.40
   2   7  -1    6.20    2.20
  -1  -7   1  320.47   12.70
   1  -7  -1  311.57   12.20
  -1  -7   1  288.57   11.60
   1  -7  -1  313.97   11.90
   1  -7  -1  307.97   12.50
   1   7  -1  304.87   12.40
  -1   7   1  281.37   13.90
  -1   7   1  312.27   12.70
  -1   7   1  319.27   13.20
   1   7  -1  305.47   10.90
   1   7  -1  316.87   11.90
   0  -7  -1  308.27   12.50
   0  -7  -1  272.27   13.70
   0  -7  -1  289.37   11.40
   0  -7   1  299.57   12.00
   0  -7   1  283.07   11.50
   0   7   1  295.77   11.40
   0   7  -1  310.87   12.70
   0   7  -1  309.27   11.20
   0   7   1  295.97   11.90
   0   7  -1  293.27   12.00
   0   7   1  310.47   12.70
   1  -7   1  374.06   13.60
  -1  -7  -1  371.56   13.30
   1  -7   1  362.76   13.70
  -1  -7  -1  356.56   16.10
  -1  -7  -1  372.06   14.90
  -1   7  -1  377.96   14.70
   1   7   1  365.76   13.10
   1   7   1  374.26   14.10
   1   7   1  368.26   12.70
  -1   7  -1  352.16   14.20
  -1   7  -1  346.37   14.00
  -2  -7  -1   65.09    4.60
   2  -7   1   68.29    4.90
   2  -7   1   61.59    4.90
  -2  -7  -1   67.49    5.90
  -2   7  -1   56.89    5.80
  -2   7  -1   66.49    5.80
  -2   7  -1   60.19    4.80
   2   7   1   58.09    3.70
   2   7   1   65.99    4.40
   2   7   1   61.99    5.30
  -3  -7  -1  116.39    6.30
  -3  -7  -1  120.49    7.80
   3  -7   1  127.09    6.70
  -3  -7  -1  105.89    7.80
   3  -7   1  114.59    6.70
   3  -7   1  109.79    6.20
  -3   7  -1  117.39    7.00
  -3   7  -1  139.89    9.60
   3   7   1  128.79    6.90
  -3   7  -1  116.59    9.60
   4  -7   1  151.08    7.00
  -4  -7  -1  141.99    7.90
  -4  -7  -1  144.89    7.00
  -4  -7  -1  140.39    8.70
   4  -7   1  151.28    7.60
  -4   7  -1  139.49    8.00
  -4   7  -1  145.99    9.00
  -4   7  -1  151.88    9.60
   4   7   1  123.09   11.10
   5  -7   1   23.60    2.90
  -5  -7  -1   24.90    4.20
  -5  -7  -1   23.20    3.80
  -5  -7  -1   23.80    3.00
   5  -7   1   28.50    3.70
   5   7   1   19.60    3.40
  -5   7  -1   21.90    3.50
   4  -8  -1    5.60    2.20
  -4  -8   1   12.70    3.20
  -4  -8   1   16.30    3.30
  -4  -8   1   10.00    2.80
   4  -8  -1   11.60    2.50
   4  -8  -1    7.30    2.30
  -4   8   1    9.10    2.60
   4   8  -1    9.40    3.30
  -3  -8   1   97.89    6.30
  -3  -8   1   92.79    6.40
   3  -8  -1  103.39    6.20
   3  -8  -1   77.69    6.10
  -3  -8   1   99.89    7.10
   3  -8  -1   96.49    6.00
  -3   8   1  107.19    9.30
  -3   8   1   87.29    6.30
   3   8  -1   87.99    6.30
  -2  -8   1    7.50    2.50
   2  -8  -1    4.60    2.00
   2  -8  -1    6.50    2.20
  -2  -8   1    3.00    2.00
   2  -8  -1    3.80    2.10
  -2  -8   1    4.50    1.90
  -2   8   1    4.90    2.40
  -2   8   1    8.60    2.20
   2   8  -1    5.50    2.70
   2   8  -1    4.70    1.50
   2   8  -1    4.90    2.30
  -2   8   1    2.10    2.40
   1  -8  -1    4.20    2.10
   1  -8  -1    2.00    1.60
   1  -8  -1    0.00    1.80
   1   8  -1    4.80    2.60
   1   8  -1    1.50    1.30
  -1   8   1    2.90    2.80
   1   8  -1    3.30    2.00
  -1   8   1    4.40    2.30
  -1   8   1    3.90    1.80
   0  -8   1   57.69    5.20
   0  -8  -1   49.60    5.20
   0  -8  -1   61.09    5.80
   0  -8  -1   58.29    5.40
   0   8   1   59.19    4.70
   0   8  -1   59.89    4.50
   0   8  -1   64.59    6.00
   0   8   1   51.99    5.10
   0   8  -1   52.29    5.10
   0   8   1   68.49   10.00
  -1  -8  -1   14.60    3.10
  -1  -8  -1    7.20    2.80
   1  -8   1   13.20    2.90
  -1  -8  -1   10.00    3.60
   1  -8   1   10.60    2.60
  -1   8  -1   17.20    3.00
   1   8   1   17.20    5.40
  -1   8  -1   11.40    3.10
   1   8   1   11.50    2.40
   1   8   1    9.40    2.40
  -1   8  -1    9.20    3.40
  -2  -8  -1  254.47   12.40
   2  -8   1  217.98   10.10
  -2  -8  -1  245.58   11.30
  -2  -8  -1  227.48   11.70
   2  -8   1  227.28   10.40
   2  -8   1  243.58   10.70
   2   8   1  231.08    8.90
   2   8   1  235.58    9.40
  -2   8  -1  231.08   10.50
  -2   8  -1  243.38   11.80
   2   8   1  201.88   12.60
  -2   8  -1  231.38   12.10
   3  -8   1  108.49    6.60
  -3  -8  -1  118.69    8.20
   3  -8   1  113.99    7.10
  -3  -8  -1  106.29    7.30
   3  -8   1  108.89    6.50
  -3   8  -1  107.69    7.00
   3   8   1  118.09    7.40
   4  -8   1   16.00    2.70
   4  -8   1   17.00    3.40
  -4  -8  -1   16.60    3.70
  -4  -8  -1   17.20    3.00
   4  -8   1   18.20    2.80
  -4  -8  -1   18.00    3.60
  -4   8  -1   18.20    4.10
   3  -9  -1   14.50    3.10
   3  -9  -1   15.00    4.90
  -3  -9   1    8.90    3.20
  -3  -9   1   18.90    3.80
  -3   9   1   12.70    3.00
   2  -9  -1   14.40    3.20
  -2  -9   1    7.30    2.80
  -2  -9   1    8.10    2.70
   2  -9  -1   13.10    3.10
   2   9  -1   10.30    2.10
  -2   9   1   13.10    3.00
   2   9  -1    6.20    3.50
   2   9  -1   19.40    3.20
   1  -9  -1    3.50    2.20
  -1  -9   1    2.40    2.00
   1  -9  -1   10.50    4.60
   1   9  -1    1.40    1.30
  -1   9   1   -1.20    2.30
   1   9  -1    3.90    3.20
  -1   9   1    3.50    1.80
   0  -9   1    8.50    2.60
   0  -9  -1   17.80    3.60
   0   9  -1   11.90    2.60
   0   9  -1   17.60    3.60
   0   9  -1   12.90    4.30
   0   9   1   13.90    2.80
  -1  -9  -1   39.90    5.10
  -1  -9  -1   42.90    5.10
   1  -9   1   46.00    4.80
   1   9   1   47.50    4.90
  -1   9  -1   44.50    6.70
   1   9   1   35.50    3.70
  -1   9  -1   36.90    4.10
   2  -9   1   11.50    3.20
  -2  -9  -1   14.70    3.60
  -2  -9  -1   12.20    3.30
   2   9   1   11.10    2.20
  -2   9  -1    8.30    2.50
   2   9   1   20.00    3.30
   3  -9   1   51.69    4.90
  -3  -9  -1   43.50    5.30
   3  -9   1   59.79    5.50
  -3   9  -1   51.89    5.10
  -5   0   2    7.60    1.20
  -4   0   2   41.50    2.20
  -3   0   2  144.79    4.60
   3   0  -2  137.49    4.80
  -2   0   2  960.70   25.10
   2   0  -2 1023.10   25.30
  -2   0   2  995.30   25.20
  -1   0   2 6156.88  183.18
   1   0  -2 6032.30  185.58
   0   0  -2 1902.01   47.10
   0   0   2 1884.91   46.70
   1   0   2 3720.93  136.79
  -1   0  -2 4155.78  139.99
  -2   0  -2 6362.06  198.88
   2   0   2 5483.25  194.98
  -3   0  -2  728.13   19.40
  -3   0  -2  733.73   18.70
  -4   0  -2  395.96   11.60
  -4   0  -2  395.76   10.80
  -5   0  -2    1.60    0.80
  -5   0  -2    0.80    1.20
  -5   0  -2   -0.20    0.80
  -6   0  -2   50.19    2.90
  -6   0  -2   51.89    4.00
  -6   0  -2   46.20    3.10
  -7   0  -2    3.50    1.70
  -7   0  -2    5.00    1.40
  -8   0  -2    0.00    1.20
  -8   0  -2    2.60    1.60
  -8   0  -2    2.00    1.80
  -6  -1   2  208.38    6.90
  -5  -1   2    9.90    1.50
  -5   1   2    7.80    1.40
  -4  -1   2  385.46   11.00
   4  -1  -2  392.96   10.80
  -4   1   2  388.16   11.20
  -4   1   2  362.26   10.70
   3  -1  -2  276.27    7.90
  -3  -1   2  264.77    8.20
  -3   1   2  273.67    8.00
  -3   1   2  279.57    7.80
   2  -1  -2 1905.51   44.90
   2  -1  -2 1715.23   45.00
  -2  -1   2 1770.82   45.20
   2  -1  -2 1885.01   44.40
  -2   1   2 1842.42   45.10
  -2   1   2 1698.63   45.40
  -2   1   2 1805.02   44.80
  -1  -1   2 2588.34   64.69
  -1  -1   2 2563.64   64.29
  -1  -1   2 2689.23   64.49
   1  -1  -2 2525.35   65.09
  -1   1   2 2730.43   64.89
   1   1  -2 2604.64   64.39
   0  -1  -2 1016.30   25.00
   0  -1   2  982.90   25.00
   0  -1  -2 1012.90   25.70
   0  -1   2 1005.90   25.00
   0  -1  -2  989.30   25.20
   0  -1  -2  977.80   25.50
   0   1  -2  991.70   25.30
   0   1   2  984.90   25.20
   0   1   2  978.50   25.40
   0   1  -2  979.10   25.10
   0   1   2 1015.20   25.60
  -1  -1  -2 9438.06  283.37
   1  -1   2 8233.38  279.07
  -1   1  -2 9999.00  287.07
  -2  -1  -2  909.41   23.40
   2  -1   2  926.41   24.10
  -2  -1  -2  890.51   23.80
  -2  -1  -2  939.81   24.30
  -2  -1  -2  932.51   23.90
   2  -1   2  952.70   23.30
  -2   1  -2  953.60   23.70
  -2   1  -2  970.90   24.30
   2   1   2  851.11   24.00
   2   1   2  913.71   23.40
   3  -1   2  863.21   22.60
   3  -1   2  833.72   21.80
  -3  -1  -2  886.31   22.50
  -3  -1  -2  891.81   23.40
  -3  -1  -2  839.92   21.90
  -3   1  -2  876.31   23.00
  -3   1  -2  846.92   22.40
  -4  -1  -2  183.08    5.40
  -4  -1  -2  183.78    7.00
  -4   1  -2  180.08    6.50
  -4   1  -2  175.08    6.00
  -5  -1  -2   36.40    3.30
  -5  -1  -2   28.20    2.30
  -5  -1  -2   30.70    1.80
  -5   1  -2   30.50    2.60
  -5   1  -2   27.10    2.30
  -6  -1  -2    4.80    1.90
  -6  -1  -2    6.10    1.10
  -6  -1  -2    6.40    1.40
  -6   1  -2    5.70    1.60
  -6   1  -2    6.50    1.70
  -7  -1  -2    3.30    1.10
  -7  -1  -2    2.70    1.70
  -7   1  -2    2.60    1.40
  -7   1  -2    3.70    1.40
  -8  -1  -2   10.30    2.20
  -8  -1  -2   17.20    3.90
  -8   1  -2    9.30    2.10
  -8   1  -2    9.60    2.40
  -8   1  -2   12.40    2.80
  -8   2   2    7.70    2.60
  -8   2   2   12.20    2.30
  -7  -2   2   88.59    4.20
  -7   2   2   79.89    4.70
  -7   2   2   89.49    5.40
  -6  -2   2    1.80    1.00
  -6   2   2    0.20    0.90
  -6   2   2    1.70    1.30
  -5  -2   2  182.88    6.80
  -5   2   2  195.48    7.50
  -5   2   2  190.98    7.10
  -4  -2   2  194.88    6.70
   4  -2  -2  197.38    5.90
  -4   2   2  185.08    6.40
  -4   2   2  162.08    6.80
  -4   2   2  185.48    6.70
  -3  -2   2 4079.19   99.49
   3  -2  -2 4161.58   98.19
   3  -2  -2 3742.43   98.59
   3  -2  -2 4061.99   98.59
  -3   2   2 4109.29   99.39
  -3   2   2 3774.72   99.79
  -3   2   2 4051.59   99.39
  -3   2   2 4026.60  100.19
  -2  -2   2 1470.15   38.60
  -2  -2   2 1529.05   38.00
   2  -2  -2 1517.35   38.80
   2  -2  -2 1503.15   38.10
   2  -2  -2 1520.05   38.00
  -2   2   2 1485.95   39.10
  -2   2   2 1472.85   38.60
  -2   2   2 1555.64   38.60
  -2   2   2 1538.45   39.30
   1  -2  -2 2419.66   59.39
   1  -2  -2 2372.96   58.59
   1  -2  -2 2449.85   59.49
  -1  -2   2 2319.57   58.59
   1  -2  -2 2343.67   58.79
   1   2  -2 2340.37   58.59
  -1   2   2 2276.37   59.09
  -1   2   2 2322.97   59.29
  -1   2   2 2376.16   58.89
  -1   2   2 2288.37   59.39
   1   2  -2 2363.76   58.29
   0  -2  -2 2119.79   53.49
   0  -2   2 2101.89   52.89
   0  -2  -2 2140.89   53.19
   0  -2  -2 2105.59   53.49
   0  -2   2 2119.89   52.79
   0  -2  -2 2118.29   52.79
   0   2   2 2112.29   53.29
   0   2  -2 2049.70   52.99
   0   2   2 2085.59   52.99
   0   2   2 2110.89   53.29
   0   2  -2 2166.18   52.89
  -1  -2  -2  368.46   10.90
  -1  -2  -2  366.16   10.90
   1  -2   2  362.06   10.30
   1  -2   2  362.56   10.90
  -1  -2  -2  387.26   10.40
   1   2   2  384.46   10.60
   1   2   2  379.46   10.60
  -1   2  -2  353.26   11.40
   1   2   2  370.66   10.80
  -1   2  -2  358.56   10.70
   2  -2   2  149.19    5.60
  -2  -2  -2  143.29    5.30
  -2  -2  -2  141.79    5.80
  -2  -2  -2  144.99    4.90
   2  -2   2  147.59    4.80
   2   2   2  145.69    4.60
  -2   2  -2  141.49    5.50
   2   2   2  151.98    5.50
  -2   2  -2  148.09    5.50
   2   2   2  142.39    4.80
  -3  -2  -2  841.12   23.00
   3  -2   2  853.21   22.40
   3  -2   2  830.92   21.20
  -3  -2  -2  843.72   21.40
  -3  -2  -2  842.02   22.00
  -3   2  -2  777.42   22.50
  -3   2  -2  797.52   22.30
  -4  -2  -2  265.67    7.80
  -4  -2  -2  268.77    9.70
  -4  -2  -2  267.37    8.60
   4  -2   2  286.97    7.70
   4  -2   2  277.17    8.50
  -4   2  -2  264.77    9.00
  -4   2  -2  263.87    9.20
  -5  -2  -2  116.79    4.80
  -5  -2  -2  108.59    5.90
  -5  -2  -2  106.89    3.90
  -5   2  -2  117.39    5.50
  -5   2  -2  110.19    5.30
  -6  -2  -2   63.89    4.90
  -6   2  -2   67.29    4.30
  -6   2  -2   72.99    4.50
  -7  -2  -2    1.30    1.70
  -7   2  -2   -0.60    1.70
  -8  -3   2   45.40    3.20
  -8   3   2   44.70    4.20
  -8   3   2   49.60    5.10
  -7  -3   2   23.10    2.50
  -7   3   2   25.60    3.70
  -7   3   2   25.30    3.00
  -6  -3   2   14.60    2.20
  -6   3   2   14.70    2.50
  -6   3   2   18.40    3.00
  -5  -3   2  137.69    6.10
  -5   3   2  155.28    6.60
  -5   3   2  137.49    6.80
   4  -3  -2  116.39    4.30
  -4  -3   2  120.69    5.40
   4  -3  -2  117.09    4.10
  -4   3   2  114.59    5.40
  -4   3   2  116.29    5.10
  -4   3   2  129.49    6.00
  -4   3   2  123.49    6.30
   3  -3  -2  180.68    6.00
   3  -3  -2  183.58    6.60
   3  -3  -2  175.98    6.00
  -3   3   2  174.08    7.20
  -3   3   2  174.68    6.80
  -3   3   2  184.58    6.80
  -3   3   2  185.38    7.60
   2  -3  -2   39.60    2.60
  -2  -3   2   43.60    2.40
   2  -3  -2   38.70    2.50
   2  -3  -2   43.60    3.10
  -2  -3   2   38.00    2.50
  -2   3   2   41.40    3.50
  -2   3   2   36.60    3.10
  -2   3   2   39.10    2.80
  -2   3   2   39.60    2.90
   1  -3  -2  644.14   17.90
   1  -3  -2  641.14   18.70
   1  -3  -2  668.23   18.90
   1  -3  -2  654.03   18.20
  -1  -3   2  614.44   17.70
   1   3  -2  658.63   18.00
  -1   3   2  671.13   18.90
  -1   3   2  652.23   18.80
   1   3  -2  628.04   17.80
   1   3  -2  649.74   17.40
  -1   3   2  679.53   18.40
   0  -3  -2  342.87   11.10
   0  -3   2  337.57   10.30
   0  -3  -2  321.87   10.50
   0  -3  -2  320.17   10.10
   0  -3  -2  346.67   11.00
   0  -3   2  336.47   10.40
   0   3   2  333.87   10.60
   0   3   2  346.07   10.40
   0   3  -2  338.87   10.50
   0   3   2  331.87   10.80
   0   3  -2  337.97   10.10
   0   3  -2  322.27   10.40
   1  -3   2 1733.43   43.30
  -1  -3  -2 1729.53   43.20
  -1  -3  -2 1752.72   43.90
  -1  -3  -2 1534.05   43.60
  -1  -3  -2 1705.33   44.20
   1  -3   2 1681.93   43.70
   1   3   2 1706.33   43.70
   1   3   2 1711.23   43.30
  -1   3  -2 1663.13   43.80
  -1   3  -2 1777.82   43.60
   1   3   2 1585.24   43.90
  -2  -3  -2  151.98    5.40
  -2  -3  -2  153.18    6.50
  -2  -3  -2  145.19    5.80
   2  -3   2  148.39    5.40
   2  -3   2  145.19    5.90
   2   3   2  146.99    5.80
   2   3   2  148.79    5.10
  -2   3  -2  152.28    6.00
  -2   3  -2  144.09    6.10
   2   3   2  148.49    5.10
   3  -3   2  669.63   19.50
  -3  -3  -2  672.73   18.60
  -3  -3  -2  713.23   19.50
   3  -3   2  699.43   18.50
  -3  -3  -2  688.63   20.40
   3   3   2  686.53   19.30
  -3   3  -2  671.23   19.90
  -3   3  -2  723.33   20.00
  -4  -3  -2  598.04   18.80
   4  -3   2  629.44   16.40
  -4  -3  -2  610.94   17.60
   4  -3   2  616.94   17.60
  -4  -3  -2  607.34   16.70
  -4   3  -2  583.34   18.20
  -4   3  -2  649.14   18.60
  -5  -3  -2  142.99    5.90
  -5  -3  -2  134.59    7.00
  -5  -3  -2  137.69    4.80
  -5   3  -2  129.29    6.50
  -5   3  -2  122.59    6.20
  -6  -3  -2   55.59    4.90
  -6  -3  -2   57.09    2.70
  -6   3  -2   55.69    4.40
  -6   3  -2   52.69    4.40
  -7  -3  -2   33.90    4.40
  -7   3  -2   42.10    4.30
  -7   3  -2   32.80    3.50
  -7  -4   2   12.70    2.20
  -7   4   2   15.90    2.90
  -7   4   2    9.50    2.80
  -7   4   2   16.80    3.50
  -6   4   2    8.70    2.00
  -6   4   2    9.20    2.80
  -6   4   2   10.10    2.70
  -5  -4   2  278.17   10.30
  -5   4   2  291.87   10.80
  -5   4   2  269.07   11.70
  -5   4   2  280.87   11.40
   4  -4  -2   12.20    1.60
   4  -4  -2   14.70    1.80
   4  -4  -2   11.60    1.90
  -4   4   2   11.80    2.20
  -4   4   2   14.10    2.90
  -3  -4   2  240.58    7.90
   3  -4  -2  236.18    8.80
   3  -4  -2  242.78    8.20
  -3  -4   2  234.28    8.20
   3  -4  -2  244.68    8.10
  -3   4   2  255.07    9.20
  -3   4   2  232.68    9.70
  -3   4   2  231.58    9.50
  -2  -4   2  196.18    7.10
   2  -4  -2  210.78    8.10
  -2  -4   2  203.18    7.40
   2  -4  -2  204.78    7.40
   2  -4  -2  202.28    7.30
  -2   4   2  198.48    7.80
   2   4  -2  196.38    6.20
  -2   4   2  192.18    8.20
  -2   4   2  205.18    8.50
   2   4  -2  211.48    6.80
   1  -4  -2   42.00    3.40
  -1  -4   2   41.30    2.90
   1  -4  -2   39.70    3.00
  -1  -4   2   40.90    3.10
  -1  -4   2   42.80    3.10
   1  -4  -2   39.90    2.80
   1  -4  -2   42.40    3.60
   1   4  -2   41.90    3.20
  -1   4   2   38.10    3.50
  -1   4   2   38.80    2.90
   1   4  -2   36.10    2.40
   1   4  -2   39.50    2.90
  -1   4   2   38.60    3.30
   0  -4  -2  377.36   11.90
   0  -4   2  385.26   12.20
   0  -4   2  401.76   12.30
   0  -4  -2  373.86   12.40
   0  -4  -2  371.76   12.90
   0  -4  -2  394.56   12.90
   0   4  -2  386.66   11.80
   0   4   2  377.56   12.10
   0   4  -2  389.86   12.50
   0   4   2  384.46   12.70
   0   4  -2  392.06   12.50
  -1  -4  -2 1154.18   31.40
   1  -4   2 1148.79   31.00
  -1  -4  -2 1123.89   30.40
   1  -4   2 1167.78   30.70
  -1  -4  -2 1135.69   31.70
   1   4   2 1159.38   30.60
  -1   4  -2 1114.99   31.30
  -1   4  -2 1146.19   31.40
  -1   4  -2 1153.78   30.80
   1   4   2 1136.29   31.00
   1   4   2 1109.19   30.30
  -2  -4  -2  200.48    7.70
   2  -4   2  189.08    7.60
  -2  -4  -2  186.98    6.90
   2  -4   2  190.78    7.00
  -2  -4  -2  189.98    8.20
  -2   4  -2  192.18    7.50
  -2   4  -2  195.98    8.00
   2   4   2  196.58    6.60
   2   4   2  187.88    7.40
  -3  -4  -2  378.86   11.70
  -3  -4  -2  395.16   13.60
   3  -4   2  376.06   12.60
   3  -4   2  393.06   11.70
  -3   4  -2  401.76   13.00
  -3   4  -2  358.96   17.10
   4  -4   2   12.50    2.10
  -4  -4  -2    9.30    1.60
   4  -4   2   11.00    1.60
  -4  -4  -2    9.10    2.50
  -4  -4  -2   13.90    2.30
  -4   4  -2   13.80    2.40
  -4   4  -2   13.30    2.60
   4   4   2   11.30    2.20
  -5  -4  -2   56.39    3.10
  -5  -4  -2   55.29    3.90
  -5  -4  -2   54.99    5.00
   5  -4   2   57.59    2.80
   5  -4   2   54.29    3.40
  -5   4  -2   56.19    5.60
  -5   4  -2   55.69    4.70
  -6  -4  -2    4.80    2.20
  -6  -4  -2    8.30    1.90
  -6   4  -2    5.90    1.80
  -6   4  -2    7.70    2.30
  -7  -4  -2   55.19    5.50
  -7   4  -2   59.39    5.50
  -7   4  -2   53.59    4.60
  -7  -5   2    1.50    1.20
  -7   5   2    1.90    2.40
  -7   5   2   -1.40    1.50
  -6  -5   2   31.30    3.40
  -6   5   2   32.00    3.70
  -6   5   2   33.00    4.50
  -6   5   2   30.00    5.10
   5  -5  -2   18.30    2.30
  -5  -5   2   23.50    2.40
   5  -5  -2   20.60    2.00
   5  -5  -2   22.40    2.10
  -5   5   2   23.40    4.00
  -5   5   2   19.40    3.50
   4  -5  -2  256.77    8.70
   4  -5  -2  267.07    9.00
  -4  -5   2  243.18    9.10
  -4  -5   2  259.37    8.90
   4  -5  -2  242.78    9.30
  -4   5   2  241.58   10.10
  -4   5   2  253.37   11.30
  -4   5   2  256.87   11.00
   3  -5  -2  585.24   17.40
   3  -5  -2  585.44   18.70
   3  -5  -2  586.34   18.40
  -3  -5   2  594.74   17.90
  -3  -5   2  577.14   17.40
  -3  -5   2  616.44   18.50
  -3   5   2  621.94   18.90
  -3   5   2  586.74   19.60
  -3   5   2  601.84   19.50
   2  -5  -2  953.30   26.70
  -2  -5   2  964.10   26.50
  -2  -5   2  916.21   26.60
  -2  -5   2  932.81   26.90
   2  -5  -2  993.70   27.70
   2  -5  -2  951.50   26.60
   2   5  -2  958.60   25.70
  -2   5   2  964.90   28.00
  -2   5   2  959.20   27.40
   2   5  -2  954.40   26.50
   2   5  -2  998.90   25.30
  -2   5   2  865.31   30.00
   1  -5  -2 1457.05   39.20
   1  -5  -2 1429.16   38.90
   1  -5  -2 1395.86   38.10
  -1  -5   2 1402.46   38.10
   1  -5  -2 1424.36   37.80
  -1  -5   2 1410.06   38.00
  -1  -5   2 1386.56   37.80
   1   5  -2 1414.66   37.80
   1   5  -2 1413.16   36.90
  -1   5   2 1423.76   38.20
   1   5  -2 1406.66   38.10
  -1   5   2 1378.46   38.80
  -1   5   2 1375.86   39.00
   0  -5  -2    6.60    1.70
   0  -5   2    8.20    1.80
   0  -5  -2    8.00    2.10
   0  -5   2    7.50    1.80
   0  -5  -2    7.40    1.90
   0  -5  -2    7.10    2.00
   0   5  -2    5.50    1.70
   0   5  -2    6.90    1.50
   0   5  -2    9.10    2.10
   0   5   2    7.90    1.70
   1  -5   2  167.48    8.10
   1  -5   2  171.88    7.20
  -1  -5  -2  164.38    8.00
  -1  -5  -2  161.48    6.80
  -1  -5  -2  156.28    7.50
   1   5   2  172.18    7.10
  -1   5  -2  173.48    7.90
  -1   5  -2  168.58    7.70
   1   5   2  176.78    6.90
   1   5   2  178.48    8.30
  -1   5  -2  170.58    7.10
   2  -5   2   81.99    4.90
   2  -5   2   81.99    4.60
  -2  -5  -2   82.99    5.70
  -2  -5  -2   83.29    5.20
  -2  -5  -2   86.29    4.50
   2   5   2   93.29    4.40
  -2   5  -2   83.89    5.50
   2   5   2   93.39    4.40
  -2   5  -2   87.79    5.00
   2   5   2   88.89    5.20
  -2   5  -2   83.99    5.50
   3  -5   2   18.70    2.80
  -3  -5  -2   21.50    2.40
  -3  -5  -2   26.60    3.20
  -3  -5  -2   16.00    3.10
   3  -5   2   23.10    2.60
   3   5   2   23.20    3.10
  -3   5  -2   17.80    2.90
  -3   5  -2   16.10    3.00
  -4  -5  -2  168.38    7.70
  -4  -5  -2  172.88    6.80
   4  -5   2  169.38    7.50
   4  -5   2  178.18    6.60
  -4   5  -2  183.68    8.20
  -4   5  -2  164.88    8.60
   4   5   2  163.28    7.40
  -5  -5  -2   42.20    3.80
  -5  -5  -2   37.20    3.30
  -5  -5  -2   41.70    4.80
   5  -5   2   38.50    2.70
   5  -5   2   39.80    3.30
  -5   5  -2   43.60    4.50
  -5   5  -2   51.79    4.30
  -6  -5  -2   66.89    3.70
  -6  -5  -2   71.39    4.80
  -6  -5  -2   62.79    5.80
  -6   5  -2   56.59    5.80
  -6   5  -2   69.29    5.30
   6  -6  -2    2.80    1.20
  -6  -6   2    0.90    1.30
  -6  -6   2   -0.10    1.40
  -6   6   2    0.30    1.40
  -6   6   2    1.70    2.30
   5  -6  -2  141.49    6.00
   5  -6  -2  125.89    6.00
  -5  -6   2  138.09    6.60
   5  -6  -2  132.49    5.70
  -5   6   2  143.29    7.80
  -5   6   2  134.69    9.70
   4  -6  -2  359.06   11.90
   4  -6  -2  350.16   11.60
  -4  -6   2  332.37   12.20
   4  -6  -2  341.37   12.40
  -4   6   2  366.86   14.80
  -4   6   2  333.37   13.30
  -4   6   2  350.26   14.20
  -3  -6   2  942.21   28.90
   3  -6  -2 1005.50   27.50
   3  -6  -2  954.60   27.50
   3  -6  -2  962.20   28.50
  -3  -6   2  942.41   27.80
  -3   6   2  960.60   29.90
  -3   6   2 1011.00   29.30
  -3   6   2  959.30   29.70
   3   6  -2 1000.60   28.60
  -2  -6   2   24.10    3.30
  -2  -6   2   17.30    3.00
  -2  -6   2   28.10    3.00
   2  -6  -2   23.70    2.80
   2  -6  -2   18.00    2.80
   2  -6  -2   19.70    3.30
   2   6  -2   23.30    3.20
  -2   6   2   24.20    3.90
   2   6  -2   23.40    2.20
  -2   6   2   25.10    3.20
  -2   6   2   19.80    3.40
   2   6  -2   20.50    2.50
  -1  -6   2   49.50    4.10
  -1  -6   2   39.10    3.60
   1  -6  -2   47.10    3.60
   1  -6  -2   49.20    4.60
   1  -6  -2   46.60    4.00
   1  -6  -2   43.00    4.20
  -1   6   2   41.20    4.50
  -1   6   2   44.50    3.80
   1   6  -2   36.20    4.20
   1   6  -2   48.30    3.30
   1   6  -2   44.10    3.90
  -1   6   2   49.50    4.40
   0  -6   2  176.68    7.80
   0  -6   2  162.68    7.70
   0  -6  -2  176.58    8.50
   0  -6  -2  168.58    8.00
   0  -6  -2  165.28    7.30
   0  -6  -2  172.18    8.70
   0   6  -2  181.08    9.30
   0   6   2  156.68    8.10
   0   6   2  171.08    7.60
   0   6  -2  174.68    7.30
   0   6  -2  154.38    7.70
   1  -6   2   10.30    2.20
   1  -6   2   12.70    2.50
  -1  -6  -2   11.20    2.10
  -1  -6  -2   14.80    2.80
  -1  -6  -2   12.90    2.90
  -1   6  -2   14.00    2.50
   1   6   2   10.40    2.20
  -1   6  -2    7.60    2.20
  -1   6  -2    9.90    2.60
   1   6   2   10.70    2.50
   1   6   2    9.90    1.90
  -2  -6  -2  215.58   10.20
  -2  -6  -2  216.18    9.60
   2  -6   2  217.88    8.80
   2  -6   2  201.98    9.00
  -2  -6  -2  204.58    8.40
   2   6   2  209.48    8.00
   2   6   2  224.28    8.10
  -2   6  -2  212.18    9.00
   2   6   2  205.18    9.10
  -2   6  -2  212.28    9.80
  -2   6  -2  201.68    9.90
  -3  -6  -2   60.89    4.80
   3  -6   2   60.69    5.60
   3  -6   2   64.89    4.60
  -3  -6  -2   57.79    4.00
  -3  -6  -2   59.79    5.50
  -3   6  -2   63.89    5.40
  -3   6  -2   63.59    4.70
  -3   6  -2   47.70    5.20
   3   6   2   53.79    4.60
  -4  -6  -2   31.90    3.00
   4  -6   2   31.20    3.40
   4  -6   2   29.70    3.00
  -4  -6  -2   28.40    4.20
  -4  -6  -2   26.10    3.80
  -4   6  -2   29.40    4.50
  -4   6  -2   26.40    3.40
   4   6   2   29.50    3.70
  -5  -6  -2    9.10    2.50
  -5  -6  -2    9.80    2.10
   5  -6   2   13.70    2.40
   5  -6   2   11.10    2.50
  -5  -6  -2   15.20    3.40
   5   6   2   17.00    3.00
  -5   6  -2   12.10    2.60
  -5   6  -2   12.00    3.30
  -6  -6  -2   77.49    5.40
  -6  -6  -2   66.89    6.50
   6  -6   2   64.29    4.40
  -6  -6  -2   62.79    4.10
   6  -6   2   62.39    3.50
  -6   6  -2   79.69    6.20
   5  -7  -2   55.39    3.90
   5  -7  -2   52.99    4.00
   5  -7  -2   46.40    3.50
  -5  -7   2   47.10    4.20
  -5   7   2   54.69    5.10
   4  -7  -2   12.10    2.30
  -4  -7   2    7.20    2.50
   4  -7  -2    8.00    2.10
   4  -7  -2    6.80    2.10
  -4  -7   2    3.70    1.90
  -4   7   2    4.30    2.40
  -4   7   2    3.70    2.90
  -4   7   2   10.00    2.70
   3  -7  -2  151.28    7.30
  -3  -7   2  153.98    7.50
  -3  -7   2  152.68    8.10
   3  -7  -2  137.59    7.00
   3  -7  -2  155.48    8.10
  -3   7   2  142.89    8.00
   3   7  -2  138.39    7.30
  -3   7   2  158.08    9.00
  -3   7   2  152.88    9.30
   2  -7  -2   47.90    4.60
   2  -7  -2   56.19    4.50
   2  -7  -2   52.79    4.20
  -2  -7   2   51.39    4.70
  -2  -7   2   42.40    4.00
  -2   7   2   53.79    4.60
   2   7  -2   41.70    4.70
  -2   7   2   43.90    4.70
  -2   7   2   44.60    5.20
   2   7  -2   47.60    3.20
  -1  -7   2  225.78    9.90
  -1  -7   2  244.38   10.50
   1  -7  -2  234.78   11.00
   1  -7  -2  239.48   10.30
   1  -7  -2  248.38    9.90
   1  -7  -2  229.18   10.70
   1   7  -2  233.68    9.80
  -1   7   2  236.18   10.20
  -1   7   2  236.38   10.70
   1   7  -2  245.68   10.60
  -1   7   2  224.58   10.90
   1   7  -2  229.68    8.90
   0  -7  -2   61.79    5.60
   0  -7  -2   52.19    5.00
   0  -7  -2   58.39    4.40
   0  -7   2   56.59    4.60
   0  -7  -2   56.59    4.90
   0  -7   2   56.29    4.70
   0   7  -2   62.59    4.30
   0   7  -2   41.40    5.00
   0   7   2   47.40    4.20
   0   7  -2   53.69    4.70
   0   7   2   60.59    5.30
  -1  -7  -2   37.90    5.00
  -1  -7  -2   36.60    4.20
   1  -7   2   37.90    3.90
   1  -7   2   42.80    4.10
  -1  -7  -2   38.90    3.70
  -1  -7  -2   39.10    4.50
   1   7   2   36.90    3.60
  -1   7  -2   44.20    5.10
   1   7   2   43.60    4.70
  -1   7  -2   37.10    3.70
  -1   7  -2   49.10    4.80
   1   7   2   36.00    4.00
   2  -7   2  414.36   14.70
  -2  -7  -2  417.26   16.50
  -2  -7  -2  411.66   15.80
  -2  -7  -2  419.16   14.40
   2  -7   2  422.66   15.20
   2   7   2  424.86   15.20
  -2   7  -2  413.86   15.00
   2   7   2  419.46   13.80
  -2   7  -2  415.36   16.40
   2   7   2  418.26   13.60
  -2   7  -2  415.26   16.10
  -3  -7  -2  210.58    8.90
  -3  -7  -2  213.48   10.20
   3  -7   2  216.58    9.00
  -3  -7  -2  216.38   11.00
   3  -7   2  208.08    9.60
   3  -7   2  208.18    9.00
  -3   7  -2  221.98    9.90
  -3   7  -2  224.38   11.10
   3   7   2  203.08    9.70
  -4  -7  -2   10.30    2.90
  -4  -7  -2   10.90    2.70
   4  -7   2    8.80    2.00
   4  -7   2    8.20    2.70
  -4  -7  -2   14.30    2.50
   4   7   2   10.40    2.80
  -4   7  -2   11.10    2.70
  -4   7  -2   10.20    3.10
  -4   7  -2   12.60    3.80
  -5  -7  -2    3.60    1.70
  -5  -7  -2    2.50    2.00
  -5  -7  -2    2.10    2.10
   5  -7   2   -0.10    1.30
   4  -8  -2   22.20    3.30
  -4  -8   2   22.60    3.80
   4  -8  -2   19.70    3.00
  -4  -8   2   24.30    3.70
   4  -8  -2   24.20    3.60
  -4   8   2   17.90    4.40
   4   8  -2   23.80    3.50
  -3  -8   2   71.89    5.90
   3  -8  -2   63.29    5.60
  -3  -8   2   64.79    5.50
   3  -8  -2   66.89    5.10
   3  -8  -2   67.59    5.10
  -3  -8   2   84.89    6.90
  -3   8   2   63.49    5.50
   3   8  -2   85.79    6.10
   2  -8  -2    7.50    2.40
   2  -8  -2    8.20    2.00
   2  -8  -2    5.20    2.20
  -2  -8   2    7.50    2.50
  -2  -8   2    7.60    2.50
   2   8  -2    9.60    2.80
   2   8  -2    8.50    1.80
  -2   8   2    9.10    3.20
  -2   8   2    3.90    2.00
  -2   8   2    4.80    2.50
   1  -8  -2   11.40    2.80
   1  -8  -2   16.10    3.00
  -1  -8   2   14.30    3.10
   1  -8  -2   22.60    5.60
   1   8  -2   14.20    2.50
  -1   8   2   21.80    4.20
  -1   8   2   12.50    3.50
   1   8  -2   13.60    2.80
   1   8  -2   13.60    3.50
  -1   8   2   17.50    3.30
   0  -8  -2   68.59    5.80
   0  -8   2   63.09    5.10
   0  -8   2   63.69    5.30
   0  -8  -2   58.39    5.40
   0  -8  -2   53.89    5.60
   0  -8  -2   47.00    4.40
   0   8   2   62.69    5.20
   0   8  -2   54.69    6.00
   0   8  -2   54.99    5.20
   0   8  -2   57.69    4.40
   0   8   2   51.39    5.70
   0   8   2   53.89    4.70
  -1  -8  -2   93.79    7.20
  -1  -8  -2   98.19    6.10
  -1  -8  -2  106.89    7.10
   1  -8   2   92.29    6.20
   1  -8   2   93.29    6.40
  -1  -8  -2   84.59    6.60
   1   8   2   94.79    6.30
   1   8   2   94.19    7.10
  -1   8  -2  101.09    6.20
  -1   8  -2   83.39   11.40
   1   8   2   88.29    6.10
  -1   8  -2  104.29   10.20
  -2  -8  -2  153.98    9.10
  -2  -8  -2  148.99    9.50
   2  -8   2  157.88    8.50
  -2  -8  -2  155.38    9.10
  -2  -8  -2  154.28    7.80
   2  -8   2  154.18    8.10
  -2   8  -2  165.98    9.80
  -2   8  -2  160.88    9.60
   2   8   2  161.18    7.10
   2   8   2  161.78    8.90
  -2   8  -2  146.49    8.10
   2   8   2  159.68    7.60
   3  -8   2  141.19    8.60
   3  -8   2  130.19    7.10
   3  -8   2  127.89    6.90
  -3  -8  -2  111.39    6.60
  -3  -8  -2  133.89    9.00
  -3  -8  -2  130.69    8.30
  -3   8  -2  125.59    7.50
  -4  -8  -2   13.60    3.80
  -4  -8  -2    8.90    2.30
   4  -8   2   10.80    2.20
  -4   8  -2    9.90    2.50
   3  -9  -2   22.00    4.00
  -3  -9   2   20.40    3.70
  -3  -9   2   24.80    4.10
  -3   9   2   27.30    4.20
   3   9  -2   21.40    4.00
   2  -9  -2   17.30    6.10
  -2  -9   2   10.90    2.90
  -2   9   2    9.60    2.80
   2   9  -2    9.90    3.30
   2   9  -2   12.10    2.20
   2   9  -2   11.30    2.70
   1  -9  -2   60.69    5.70
  -1  -9   2   75.29    6.00
  -1   9   2   55.49    5.20
   1   9  -2   63.39    5.50
   1   9  -2   57.59    6.60
   1   9  -2   63.19    4.60
   0  -9   2   25.80    4.30
   0  -9  -2   23.00    3.90
   0  -9  -2   17.00    3.50
   0   9   2   26.30    4.20
   0   9   2   17.20    3.10
   0   9  -2   25.10    4.10
   0   9  -2   17.40    4.40
   0   9  -2   22.30    3.30
  -1  -9  -2   90.39    7.80
  -1  -9  -2   90.79    7.20
   1  -9   2   95.19    8.50
  -1   9  -2   94.79    6.30
   1   9   2   85.69    5.70
  -2  -9  -2   11.20    3.10
   2  -9   2    6.30    2.20
  -2   9  -2    6.60    3.80
   2   9   2    9.90    2.70
  -7   0   3  152.58    5.90
  -6   0   3 1002.50   26.60
  -5   0   3  126.39    4.80
  -4   0   3  399.46   11.40
   4   0  -3  395.76   11.80
  -3   0   3   58.69    2.90
  -3   0   3   58.29    2.10
   3   0  -3   57.19    2.90
  -3   0   3   56.39    2.70
   2   0  -3   39.30    1.60
  -2   0   3   40.30    1.70
  -2   0   3   38.00    2.90
   2   0  -3   44.60    2.20
   2   0  -3   35.70    2.00
   1   0  -3  427.06   11.60
   1   0  -3  438.36   12.00
  -1   0   3  418.26   11.20
  -1   0   3  415.86   11.50
  -1   0   3  440.56   12.00
   0   0   3  375.86   10.30
   0   0  -3  376.86   10.20
   0   0  -3  383.56   10.90
   0   0   3  393.26   10.80
   0   0  -3  383.06   10.10
   0   0   3  363.76   10.10
  -1   0  -3 2106.29   51.99
   1   0   3 2114.79   51.39
  -1   0  -3 1992.20   51.09
   1   0   3 2010.30   51.29
   1   0   3 2088.49   51.89
  -1   0  -3 2097.19   51.59
   2   0   3  147.89    4.70
  -2   0  -3  151.88    5.40
   2   0   3  141.89    5.10
  -2   0  -3  155.98    5.50
  -2   0  -3  143.49    4.70
  -3   0  -3 5365.36  127.99
   3   0   3 5185.28  126.79
   3   0   3 4916.51  127.19
  -3   0  -3 5121.29  126.89
  -3   0  -3 5263.07  127.89
  -4   0  -3  855.81   23.50
  -4   0  -3  854.01   23.20
  -4   0  -3  840.52   22.20
  -5   0  -3  874.31   23.90
  -5   0  -3  859.31   22.80
  -5   0  -3  849.32   24.40
  -6   0  -3  452.95   13.90
  -6   0  -3  421.86   14.60
  -7   0  -3    4.10    1.60
  -7   0  -3    6.30    2.10
  -7   0  -3    3.60    1.40
  -7  -1   3   81.89    4.00
  -6  -1   3  316.97    9.90
  -5  -1   3   84.09    3.90
   5  -1  -3   86.29    4.00
  -5   1   3   88.99    3.70
  -5   1   3   84.79    4.20
  -5   1   3   85.39    3.90
   4  -1  -3 1073.79   28.80
  -4  -1   3 1115.89   29.00
  -4   1   3 1117.99   28.90
  -4   1   3 1198.78   29.60
  -4   1   3 1046.70   28.40
   3  -1  -3  464.65   12.70
  -3  -1   3  469.05   13.00
  -3   1   3  458.05   12.90
  -3   1   3  457.55   12.40
  -3   1   3  447.36   13.30
   2  -1  -3  749.62   19.20
  -2  -1   3  722.63   19.40
   2  -1  -3  711.83   19.60
  -2  -1   3  732.83   19.20
   2  -1  -3  739.83   19.60
  -2  -1   3  728.63   18.70
  -2   1   3  744.93   19.10
   2   1  -3  731.53   19.70
  -2   1   3  749.92   20.30
   1  -1  -3 1124.69   28.70
  -1  -1   3 1154.58   29.10
   1  -1  -3 1156.98   29.10
  -1  -1   3 1138.29   28.80
   1  -1  -3 1186.58   29.90
  -1  -1   3 1115.89   29.20
   1   1  -3 1129.19   29.30
  -1   1   3 1142.49   29.90
  -1   1   3 1179.68   29.40
  -1   1   3 1136.59   29.00
   1   1  -3 1120.49   29.30
   0  -1  -3  158.38    4.90
   0  -1   3  156.68    5.30
   0  -1  -3  157.18    5.70
   0  -1  -3  165.58    5.10
   0  -1   3  160.28    4.90
   0  -1  -3  150.58    5.40
   0   1  -3  158.18    5.00
   0   1   3  157.08    5.60
   0   1   3  168.18    5.60
   0   1   3  157.28    5.10
   0   1  -3  159.38    5.10
   0   1  -3  167.28    5.50
  -1  -1  -3 1612.34   39.90
   1  -1   3 1503.95   38.10
  -1  -1  -3 1541.55   39.40
   1  -1   3 1528.85   39.10
  -1  -1  -3 1495.45   38.60
  -1  -1  -3 1526.35   38.40
  -1   1  -3 1546.75   40.10
   1   1   3 1514.35   38.70
  -1   1  -3 1513.45   38.60
  -1   1  -3 1535.25   38.30
   1   1   3 1492.95   38.60
   1   1   3 1604.94   39.10
   1   1   3 1528.95   39.10
   2  -1   3  673.73   19.00
  -2  -1  -3  704.33   18.50
  -2  -1  -3  717.23   19.40
  -2  -1  -3  704.13   19.20
  -2  -1  -3  709.03   18.30
   2  -1   3  717.03   18.30
  -2   1  -3  713.33   18.60
  -2   1  -3  718.63   19.30
   2   1   3  649.74   18.60
   2   1   3  726.63   18.50
   3  -1   3  732.63   19.00
   3  -1   3  724.93   19.50
  -3  -1  -3  709.03   20.00
  -3  -1  -3  733.53   19.50
  -3  -1  -3  707.73   18.50
  -3  -1  -3  647.64   18.60
  -3   1  -3  723.73   19.80
  -3   1  -3  708.83   19.00
  -4  -1  -3   84.99    3.30
  -4  -1  -3   84.79    4.10
  -4  -1  -3   84.49    4.70
  -4   1  -3   89.99    4.40
  -4   1  -3   84.79    3.80
  -5  -1  -3  171.78    6.60
  -5  -1  -3  160.88    5.60
  -5  -1  -3  174.38    7.60
  -5   1  -3  172.28    7.00
  -5   1  -3  169.08    6.40
  -6  -1  -3   21.50    3.20
  -6  -1  -3   18.20    2.40
  -6  -1  -3   16.90    1.80
  -6   1  -3   21.30    2.60
  -6   1  -3   21.00    2.70
  -7  -1  -3   44.90    2.90
  -7  -1  -3   43.10    4.50
  -7  -1  -3   43.40    3.50
  -7   1  -3   42.10    3.80
  -7   1  -3   45.10    4.10
  -8  -2   3  159.88    6.30
  -8   2   3  142.99    6.90
  -8   2   3  142.79    7.40
  -7  -2   3    8.50    1.70
  -7   2   3    6.80    1.80
  -6  -2   3  180.98    6.80
  -6   2   3  175.88    7.60
  -6   2   3  174.08    7.00
   5  -2  -3   17.60    1.80
  -5  -2   3   18.80    2.10
  -5   2   3   18.10    2.10
  -5   2   3   17.80    2.10
  -5   2   3   17.50    2.50
  -4  -2   3  217.48    7.30
   4  -2  -3  202.68    6.60
  -4   2   3  209.18    7.80
  -4   2   3  183.98    7.80
  -4   2   3  201.08    7.10
  -4   2   3  219.48    7.30
  -3  -2   3   97.29    4.20
   3  -2  -3   91.89    3.70
   3  -2  -3   87.39    3.90
   3  -2  -3   93.29    3.20
  -3   2   3   96.59    4.70
  -3   2   3   92.79    4.20
  -3   2   3   91.09    4.00
  -3   2   3   95.19    4.60
   2  -2  -3 2985.30   73.69
   2  -2  -3 2979.00   73.39
   2  -2  -3 2972.90   76.69
  -2  -2   3 2945.11   73.39
  -2  -2   3 2946.71   73.49
  -2  -2   3 2964.00   74.19
  -2   2   3 2905.11   74.89
  -2   2   3 2984.30   74.29
  -2   2   3 3064.99   74.19
  -2   2   3 2918.61   74.59
  -1  -2   3 2180.38   54.39
  -1  -2   3 2121.49   54.69
   1  -2  -3 2295.97   54.79
   1  -2  -3 2133.69   55.29
   1  -2  -3 2229.98   55.69
  -1  -2   3 2203.68   54.59
   1  -2  -3 2164.78   54.29
  -1   2   3 2148.58   55.39
   1   2  -3 2150.88   54.39
   1   2  -3 2078.69   54.59
  -1   2   3 2241.28   55.29
  -1   2   3 2128.39   55.09
  -1   2   3 2231.28   54.89
   0  -2  -3  565.44   15.40
   0  -2   3  536.25   15.40
   0  -2   3  567.44   15.00
   0  -2  -3  550.04   16.60
   0  -2   3  567.64   15.10
   0  -2  -3  571.94   15.10
   0  -2  -3  555.44   16.00
   0   2   3  569.44   15.90
   0   2  -3  545.35   16.10
   0   2   3  551.94   15.40
   0   2   3  548.25   15.60
   0   2   3  539.15   15.80
   0   2  -3  556.94   15.40
   1  -2   3  124.69    4.50
   1  -2   3  126.69    4.30
  -1  -2  -3  121.89    5.40
  -1  -2  -3  131.89    5.10
   1  -2   3  125.29    5.10
  -1  -2  -3  138.89    5.60
  -1  -2  -3  133.19    4.60
  -1   2  -3  136.69    5.20
  -1   2  -3  131.29    5.00
   1   2   3  132.89    5.20
   1   2   3  132.49    5.10
   2  -2   3  232.98    6.90
  -2  -2  -3  235.08    7.90
  -2  -2  -3  226.98    7.00
  -2  -2  -3  215.18    7.50
   2  -2   3  224.78    7.80
  -2  -2  -3  224.78    8.10
   2   2   3  228.48    7.20
   2   2   3  221.48    7.50
  -2   2  -3  233.68    7.90
  -2   2  -3  229.78    7.60
   2   2   3  228.28    7.10
  -3  -2  -3  327.97   10.30
  -3  -2  -3  303.17    9.90
  -3  -2  -3  309.77    9.20
   3  -2   3  327.07   10.30
  -3  -2  -3  314.77   10.70
   3  -2   3  321.77    9.10
  -3   2  -3  324.87   10.10
  -3   2  -3  318.47   10.40
   4  -2   3   15.70    1.40
  -4  -2  -3   15.60    2.50
  -4  -2  -3   18.00    1.60
   4  -2   3   17.00    2.20
  -4  -2  -3   18.50    2.30
  -4   2  -3   17.90    2.30
  -4   2  -3   16.80    2.40
  -5  -2  -3  420.56   11.90
  -5  -2  -3  434.66   13.40
  -5   2  -3  417.06   13.50
  -5   2  -3  430.96   13.90
  -6  -2  -3   70.09    5.30
  -6  -2  -3   69.69    4.30
  -6  -2  -3   67.59    3.20
  -6   2  -3   72.69    4.60
  -6   2  -3   75.29    4.70
  -7  -2  -3    1.20    1.60
  -7  -2  -3    1.60    1.60
  -7   2  -3    0.80    1.30
  -7   2  -3    0.90    1.70
  -8  -3   3   77.29    4.50
  -8   3   3   81.79    5.40
  -8   3   3  104.39    7.90
  -7  -3   3   10.90    2.00
  -7   3   3   12.10    2.30
  -7   3   3   14.40    3.40
  -7   3   3   15.50    2.90
  -6  -3   3   37.50    3.00
   6  -3  -3   40.50    2.60
  -6   3   3   38.60    3.80
  -6   3   3   28.30    3.00
  -6   3   3   36.70    4.40
  -5  -3   3   23.40    2.60
   5  -3  -3   25.70    2.00
  -5   3   3   23.00    2.60
  -5   3   3   28.10    3.20
  -5   3   3   29.40    4.10
  -5   3   3   23.50    2.70
   4  -3  -3  249.48    8.10
  -4  -3   3  245.88    8.80
   4  -3  -3  240.28    7.80
   4  -3  -3  245.48    7.20
  -4   3   3  268.47    9.70
  -4   3   3  243.28    8.80
  -4   3   3  238.98    8.90
  -3  -3   3  333.87   10.70
  -3  -3   3  327.97    9.50
   3  -3  -3  334.27   10.70
   3  -3  -3  334.47    9.60
  -3  -3   3  327.07    9.80
   3  -3  -3  331.17    9.90
  -3   3   3  306.67   11.30
  -3   3   3  301.77   11.10
  -3   3   3  341.67   10.80
  -3   3   3  319.77   10.70
   2  -3  -3 1141.99   29.40
   2  -3  -3 1047.70   27.80
   2  -3  -3 1085.09   28.10
   2  -3  -3 1027.30   29.00
  -2  -3   3 1061.69   28.60
  -2  -3   3 1101.09   28.10
  -2  -3   3 1035.10   27.70
  -2   3   3 1074.99   29.00
  -2   3   3  975.20   29.10
  -2   3   3 1071.39   28.70
  -2   3   3 1092.69   29.30
   1  -3  -3  609.04   17.70
  -1  -3   3  576.14   16.70
   1  -3  -3  595.24   16.80
   1  -3  -3  552.54   17.40
  -1  -3   3  598.64   16.50
   1  -3  -3  596.84   16.40
  -1  -3   3  588.04   16.50
  -1   3   3  588.74   16.90
  -1   3   3  594.74   17.40
   1   3  -3  595.94   16.70
  -1   3   3  596.84   17.40
   0  -3   3  474.05   13.50
   0  -3   3  452.95   13.70
   0  -3  -3  474.95   14.60
   0  -3  -3  460.05   13.90
   0  -3  -3  462.55   13.40
   0   3   3  474.95   14.20
   0   3   3  475.45   13.90
   0   3  -3  459.85   13.70
   0   3   3  464.05   14.10
   0   3  -3  469.35   13.60
   0   3  -3  471.35   14.00
  -1  -3  -3  362.16   10.40
  -1  -3  -3  342.77   11.50
  -1  -3  -3  327.67   10.90
   1  -3   3  352.66   10.30
   1  -3   3  338.27   11.00
   1  -3   3  330.47   10.10
   1   3   3  353.06   10.80
   1   3   3  335.87   10.90
  -1   3  -3  347.77   10.90
   1   3   3  330.27   10.60
  -2  -3  -3  168.78    6.00
   2  -3   3  157.58    6.70
  -2  -3  -3  177.68    6.90
   2  -3   3  170.38    5.90
  -2  -3  -3  164.48    7.20
  -2  -3  -3  179.08    6.90
   2   3   3  175.78    6.00
  -2   3  -3  177.38    6.90
   2   3   3  170.38    6.60
   2   3   3  182.18    6.30
  -2   3  -3  178.08    6.80
  -3  -3  -3  122.19    4.70
  -3  -3  -3  122.49    6.20
   3  -3   3  119.39    5.50
  -3  -3  -3  114.59    5.40
  -3  -3  -3  105.99    5.40
   3  -3   3  123.49    4.60
  -3   3  -3  121.39    5.60
  -3   3  -3  114.19    5.60
  -4  -3  -3  212.48    8.30
  -4  -3  -3  211.58    8.20
   4  -3   3  226.48    6.90
   4  -3   3  223.28    8.10
  -4  -3  -3  209.98    9.20
  -4  -3  -3  214.38    7.10
  -4   3  -3  210.68    8.60
  -4   3  -3  227.58    8.70
   5  -3   3   19.00    1.50
  -5  -3  -3   29.40    3.70
   5  -3   3   20.00    2.10
  -5  -3  -3   20.30    2.70
  -5  -3  -3   20.20    2.80
  -5  -3  -3   18.60    1.80
  -5   3  -3   17.70    2.70
  -5   3  -3   18.90    2.90
  -6  -3  -3   12.00    2.90
  -6  -3  -3    7.40    2.10
  -6   3  -3    8.90    2.60
  -6   3  -3   12.20    2.40
  -7  -3  -3   31.40    2.50
  -7  -3  -3   44.20    4.90
  -7  -3  -3   34.00    3.90
  -7   3  -3   38.20    3.80
  -7   3  -3   32.00    4.30
  -7  -4   3    0.40    1.20
  -7   4   3   -3.10    1.60
  -7   4   3   -5.60    2.80
  -7   4   3   -0.60    1.30
  -6  -4   3  203.18    8.50
  -6   4   3  205.08    9.70
  -6   4   3  224.88   10.60
  -5  -4   3  165.08    7.30
   5  -4  -3  167.38    6.00
  -5   4   3  168.08    8.20
  -5   4   3  165.58    7.60
  -5   4   3  153.48    8.40
   4  -4  -3   41.00    2.80
   4  -4  -3   41.20    2.60
  -4  -4   3   41.20    2.80
  -4  -4   3   43.10    3.50
   4  -4  -3   47.40    3.30
  -4  -4   3   40.00    2.70
  -4   4   3   44.90    3.60
  -4   4   3   46.60    4.60
  -4   4   3   42.30    4.10
   3  -4  -3  402.56   13.20
   3  -4  -3  404.66   12.10
   3  -4  -3  397.56   12.30
  -3  -4   3  403.26   12.10
  -3  -4   3  411.46   13.20
  -3  -4   3  423.46   12.50
  -3   4   3  384.56   13.80
  -3   4   3  403.66   13.40
  -3   4   3  395.56   14.00
   2  -4  -3   66.79    4.50
  -2  -4   3   63.99    3.60
   2  -4  -3   58.69    4.10
   2  -4  -3   66.39    3.50
  -2  -4   3   56.49    3.40
   2  -4  -3   62.99    3.60
  -2   4   3   61.89    4.30
   2   4  -3   61.29    3.30
  -2   4   3   55.89    4.40
  -2   4   3   58.89    3.80
   2   4  -3   59.19    2.90
  -1  -4   3  290.37    9.50
  -1  -4   3  281.77    9.50
   1  -4  -3  273.27   10.40
   1  -4  -3  271.77    9.20
   1  -4  -3  280.27    9.70
   1  -4  -3  305.37   10.70
  -1   4   3  281.77    9.90
   1   4  -3  281.57    9.60
  -1   4   3  272.47   10.30
   1   4  -3  282.57    9.00
   0  -4   3  321.17   10.80
   0  -4  -3  330.57   11.60
   0  -4  -3  329.27   11.00
   0  -4  -3  321.87   11.60
   0  -4  -3  321.47   10.40
   0  -4   3  319.37   10.50
   0   4   3  325.87   11.30
   0   4   3  332.57   10.90
   0   4   3  317.27   11.00
   0   4  -3  344.87   10.60
   0   4  -3  309.77   10.80
   0   4  -3  308.87   10.90
  -1  -4  -3    6.50    1.40
   1  -4   3    8.40    1.80
   1  -4   3    6.70    1.40
  -1  -4  -3    6.90    1.70
  -1  -4  -3    6.80    1.80
  -1  -4  -3    7.80    2.00
   1   4   3    6.90    1.60
   1   4   3    8.20    1.70
  -1   4  -3    5.50    1.70
   1   4   3    6.80    1.50
  -1   4  -3    6.50    1.50
  -2  -4  -3   31.20    2.40
   2  -4   3   32.00    2.90
   2  -4   3   26.00    2.40
  -2  -4  -3   32.20    3.50
  -2  -4  -3   28.20    3.00
   2   4   3   27.60    2.40
  -2   4  -3   30.80    3.30
   2   4   3   30.70    3.40
   2   4   3   26.00    2.30
  -2   4  -3   27.60    2.70
   3  -4   3  636.44   17.70
  -3  -4  -3  642.94   19.20
  -3  -4  -3  648.14   20.20
   3  -4   3  630.24   19.20
  -3  -4  -3  614.14   17.90
  -3  -4  -3  618.84   19.20
  -3   4  -3  613.04   19.60
   3   4   3  624.24   18.60
  -3   4  -3  669.23   19.40
   4  -4   3  144.19    7.50
  -4  -4  -3  149.19    5.70
  -4  -4  -3  160.28    8.10
  -4  -4  -3  139.99    6.80
   4  -4   3  159.28    5.60
  -4   4  -3  140.89    7.30
  -4   4  -3  143.59    7.00
   4   4   3  133.19    6.50
  -5  -4  -3   73.49    5.00
   5  -4   3   76.09    4.40
  -5  -4  -3   79.99    6.00
   5  -4   3   73.29    3.40
  -5  -4  -3   72.49    4.80
  -5   4  -3   76.59    5.50
  -5   4  -3   76.89    5.10
  -6  -4  -3   45.20    4.10
  -6  -4  -3   34.60    4.60
  -6  -4  -3   41.60    2.70
  -6  -4  -3   38.30    3.90
  -6   4  -3   41.40    4.00
  -7  -4  -3   20.50    4.10
  -7  -4  -3   17.70    2.10
  -7   4  -3   20.40    3.20
  -7  -5   3   64.29    4.60
  -7   5   3   65.49    5.30
  -7   5   3   66.49    6.30
  -6  -5   3    7.20    1.90
  -6   5   3    6.00    2.00
  -6   5   3    8.90    2.80
   5  -5  -3   36.50    3.00
  -5  -5   3   37.50    3.70
  -5  -5   3   47.20    3.20
   5  -5  -3   37.80    2.80
   5  -5  -3   38.70    2.50
  -5   5   3   38.80    3.90
  -5   5   3   30.70    4.60
  -5   5   3   49.90    4.70
   4  -5  -3  229.58    8.30
   4  -5  -3  216.88    8.90
  -4  -5   3  247.38    8.60
  -4  -5   3  225.98    8.50
  -4   5   3  223.68   10.60
  -4   5   3  237.28    9.90
  -4   5   3  240.78   10.50
   3  -5  -3  698.33   20.40
  -3  -5   3  695.03   20.60
  -3  -5   3  689.23   20.70
   3  -5  -3  761.42   22.00
  -3   5   3  739.43   22.80
  -3   5   3  712.63   21.90
  -3   5   3  726.33   22.90
  -2  -5   3 1242.88   34.90
   2  -5  -3 1300.97   36.50
  -2  -5   3 1337.17   35.10
   2  -5  -3 1257.17   34.70
   2  -5  -3 1311.27   36.30
  -2   5   3 1314.37   35.90
   2   5  -3 1340.27   34.40
   2   5  -3 1316.87   33.60
  -2   5   3 1247.28   36.40
  -2   5   3 1271.07   36.50
   1  -5  -3   46.00    4.10
  -1  -5   3   47.80    3.50
   1  -5  -3   42.30    3.20
  -1  -5   3   47.90    3.50
   1  -5  -3   48.30    4.40
  -1   5   3   45.30    3.60
   1   5  -3   43.60    3.00
  -1   5   3   44.30    4.60
   1   5  -3   42.30    3.50
   1   5  -3   38.80    3.70
   0  -5  -3  168.98    8.10
   0  -5  -3  181.38    8.20
   0  -5  -3  177.68    8.50
   0  -5   3  185.18    7.50
   0  -5  -3  163.28    8.40
   0   5  -3  177.08    7.10
   0   5  -3  190.68    7.90
   0   5   3  160.78    9.30
   0   5   3  189.18    7.90
   0   5   3  176.48    7.50
   0   5  -3  172.68    7.80
  -1  -5  -3  145.69    7.20
   1  -5   3  131.99    6.50
  -1  -5  -3  133.29    6.70
   1  -5   3  141.99    6.30
  -1  -5  -3  140.49    7.50
   1   5   3  139.69    6.80
   1   5   3  146.69    6.50
  -1   5  -3  133.79    6.90
  -1   5  -3  142.19    6.40
  -1   5  -3  133.09    6.90
   1   5   3  146.99    6.40
  -2  -5  -3   58.09    4.60
  -2  -5  -3   63.19    4.60
  -2  -5  -3   62.19    4.30
  -2  -5  -3   55.29    4.90
   2  -5   3   63.29    3.90
   2  -5   3   53.39    4.10
  -2   5  -3   60.99    4.80
   2   5   3   59.59    3.70
   2   5   3   63.69    3.80
  -2   5  -3   61.19    4.20
   2   5   3   65.79    4.50
  -2   5  -3   70.09    4.90
  -3  -5  -3   29.70    2.70
  -3  -5  -3   33.20    3.70
   3  -5   3   32.40    3.40
   3  -5   3   36.20    3.00
  -3  -5  -3   30.80    4.20
  -3  -5  -3   27.90    3.40
  -3   5  -3   33.20    3.80
  -3   5  -3   26.80    3.10
   3   5   3   29.80    3.40
  -4  -5  -3   88.79    5.90
   4  -5   3  104.29    5.80
   4  -5   3   99.89    4.70
  -4  -5  -3  107.39    5.00
  -4  -5  -3   98.09    5.90
  -4  -5  -3   93.29    6.70
  -4   5  -3  102.39    6.00
   4   5   3  100.19    5.60
  -4   5  -3  100.79    6.40
   5  -5   3   14.60    1.90
  -5  -5  -3   15.60    2.10
  -5  -5  -3   17.90    3.40
  -5  -5  -3   16.70    3.30
  -5   5  -3   10.90    2.60
   6  -5   3   24.10    3.50
  -6  -5  -3   33.90    4.10
   6  -5   3   23.70    2.10
  -6  -5  -3   23.40    3.80
  -6  -5  -3   29.80    2.70
  -6   5  -3   30.80    3.70
  -6  -6   3   12.70    2.20
  -6  -6   3    7.30    1.90
   6  -6  -3    5.90    1.40
  -6  -6   3    7.40    2.30
   6  -6  -3    6.80    1.60
  -6   6   3    1.10    3.30
  -6   6   3    7.60    2.30
  -5  -6   3   57.29    4.70
  -5  -6   3   57.99    4.00
   5  -6  -3   44.10    3.40
  -5  -6   3   58.19    4.10
   5  -6  -3   46.60    3.80
   5  -6  -3   51.59    3.40
  -5   6   3   52.19    5.30
  -5   6   3   48.00    4.60
  -4  -6   3   21.10    2.70
   4  -6  -3   23.20    2.60
   4  -6  -3   25.10    3.40
  -4  -6   3   28.20    3.20
   4  -6  -3   22.70    2.70
  -4   6   3   25.10    4.00
  -4   6   3   27.10    3.40
  -4   6   3   26.10    4.30
   3  -6  -3    2.80    1.80
  -3  -6   3    1.80    1.40
   3  -6  -3    1.80    1.50
  -3  -6   3    4.00    1.70
   3  -6  -3    2.80    1.40
  -3   6   3   -1.30    1.50
  -3   6   3    2.70    1.50
   2  -6  -3  248.28    9.40
   2  -6  -3  245.48    9.60
  -2  -6   3  235.68    9.60
   2  -6  -3  256.37   10.80
  -2  -6   3  240.08    9.60
   2   6  -3  239.38    8.30
  -2   6   3  250.27   10.80
   2   6  -3  239.48    9.00
  -2   6   3  245.98   12.20
  -2   6   3  257.47   11.00
   1  -6  -3  632.84   18.80
   1  -6  -3  605.54   20.40
   1  -6  -3  630.24   20.40
  -1  -6   3  625.24   19.10
  -1  -6   3  609.44   19.10
   1  -6  -3  618.34   19.30
   1   6  -3  594.44   19.00
  -1   6   3  595.44   20.10
   1   6  -3  567.24   19.10
   1   6  -3  601.74   18.00
  -1   6   3  634.54   19.60
   0  -6  -3   75.39    5.10
   0  -6   3   71.19    4.80
   0  -6  -3   69.89    4.40
   0  -6   3   68.79    4.80
   0  -6  -3   71.69    5.80
   0  -6  -3   67.79    5.40
   0   6   3   67.69    4.90
   0   6   3   70.39    4.70
   0   6  -3   74.49    4.60
   0   6   3   72.39    5.50
   0   6  -3   79.19    6.40
   0   6  -3   70.39    5.10
   1  -6   3    0.40    1.20
  -1  -6  -3    0.80    1.10
  -1  -6  -3   -0.60    1.30
   1  -6   3    0.30    1.20
  -1  -6  -3    1.20    1.70
  -1  -6  -3    1.50    1.90
  -1   6  -3   -2.80    1.50
  -1   6  -3    0.80    1.20
   1   6   3    2.80    1.70
  -1   6  -3    4.10    1.80
   1   6   3    2.40    1.40
   1   6   3    1.70    1.70
  -2  -6  -3   47.50    3.70
  -2  -6  -3   55.29    4.70
   2  -6   3   51.69    4.60
  -2  -6  -3   55.29    5.20
  -2  -6  -3   51.79    4.80
   2  -6   3   50.99    4.20
  -2   6  -3   45.00    4.90
  -2   6  -3   53.09    4.80
   2   6   3   51.89    3.70
   2   6   3   52.39    3.60
  -2   6  -3   47.40    4.00
   2   6   3   44.50    4.40
  -3  -6  -3   36.30    4.70
  -3  -6  -3   38.50    4.20
   3  -6   3   36.60    3.70
   3  -6   3   38.90    3.30
  -3  -6  -3   31.10    3.00
  -3  -6  -3   33.70    4.10
  -3   6  -3   30.60    4.40
  -3   6  -3   28.80    4.20
   3   6   3   36.70    4.00
  -3   6  -3   38.90    3.80
  -4  -6  -3    2.30    2.20
   4  -6   3    0.50    1.20
   4  -6   3    4.00    1.70
  -4  -6  -3    4.60    2.30
  -4  -6  -3    1.30    1.20
  -4   6  -3   -0.30    1.80
  -4   6  -3    2.10    1.50
  -4   6  -3   -1.50    1.90
   5  -6   3    2.20    1.70
  -5  -6  -3    1.90    2.00
  -5  -6  -3    2.90    1.30
  -5  -6  -3    1.80    2.20
   5  -6   3    1.40    1.20
  -5   6  -3    6.10    2.10
   5  -7  -3    3.80    1.80
  -5  -7   3    4.50    2.00
  -5  -7   3    5.40    1.80
   5  -7  -3    3.20    1.50
  -5  -7   3    2.50    2.10
   5  -7  -3    5.00    1.40
  -5   7   3    4.20    2.10
  -4  -7   3   30.80    3.60
   4  -7  -3   31.10    3.40
   4  -7  -3   33.50    3.90
   4  -7  -3   31.10    3.20
  -4  -7   3   30.90    4.50
  -4   7   3   27.80    4.20
  -4   7   3   38.00    5.40
  -4   7   3   33.50    5.20
   3  -7  -3   44.10    4.50
   3  -7  -3   40.40    3.80
  -3  -7   3   43.20    4.00
   3  -7  -3   38.50    3.50
  -3  -7   3   38.30    4.00
  -3   7   3   44.30    6.30
  -3   7   3   44.20    4.40
  -3   7   3   34.60    7.10
  -2  -7   3   71.69    5.10
   2  -7  -3   79.09    5.00
   2  -7  -3   70.49    5.00
   2  -7  -3   78.59    5.90
  -2  -7   3   80.39    5.50
  -2   7   3   77.29    5.60
  -2   7   3   85.69    6.60
   2   7  -3   72.19    5.60
   2   7  -3   73.29    4.10
  -2   7   3   74.99    6.00
   2   7  -3   82.79    5.00
  -1  -7   3    7.20    2.10
   1  -7  -3    0.10    1.50
   1  -7  -3    0.40    1.50
  -1  -7   3    3.20    1.70
   1  -7  -3    3.60    2.20
   1  -7  -3    3.20    1.40
   1   7  -3    1.50    2.10
  -1   7   3    2.20    1.50
   1   7  -3    0.80    1.70
   1   7  -3    1.30    1.30
  -1   7   3    2.70    2.00
   0  -7  -3    6.80    2.40
   0  -7  -3    8.30    2.60
   0  -7  -3    7.50    2.30
   0  -7   3    9.00    2.30
   0  -7   3    7.40    2.40
   0  -7  -3    9.20    2.10
   0   7   3    6.30    2.60
   0   7  -3    7.90    2.70
   0   7  -3   13.90    2.90
   0   7   3    9.90    2.70
   0   7  -3    9.40    2.20
  -1  -7  -3  207.68   10.40
   1  -7   3  217.08    9.90
   1  -7   3  233.38    9.60
  -1  -7  -3  221.78    9.20
  -1  -7  -3  220.78   11.10
  -1  -7  -3  231.28   10.40
   1   7   3  231.08    9.70
  -1   7  -3  225.78   10.80
   1   7   3  223.98    9.30
  -1   7  -3  211.18   10.30
  -1   7  -3  213.58    9.40
   1   7   3  209.28   10.10
  -2  -7  -3  158.68    8.60
   2  -7   3  163.28    8.30
  -2  -7  -3  153.38    8.60
   2  -7   3  147.69    7.40
  -2  -7  -3  161.08    9.40
  -2  -7  -3  147.09    7.20
   2   7   3  167.18    7.30
  -2   7  -3  166.68    8.10
   2   7   3  150.78    7.00
   2   7   3  154.88    8.30
  -2   7  -3  155.08    9.30
  -2   7  -3  163.48    9.00
   3  -7   3    2.70    1.70
  -3  -7  -3    8.50    2.70
  -3  -7  -3   10.60    2.10
  -3  -7  -3    6.20    2.70
  -3  -7  -3    4.60    2.30
  -3   7  -3    4.70    1.90
  -3   7  -3   -1.00    2.50
   3   7   3    5.20    2.30
  -3   7  -3    6.80    2.60
  -4  -7  -3  177.48    7.90
   4  -7   3  171.18    7.40
  -4  -7  -3  165.78   10.00
  -4  -7  -3  181.18    9.60
   4  -7   3  163.18    8.50
  -4  -7  -3  143.99    8.70
  -4   7  -3  179.98    9.00
  -5  -7  -3  102.79    8.50
   5  -7   3  103.09    6.90
  -5  -7  -3  126.39    6.30
   5  -7   3  118.99    5.60
  -5  -7  -3  106.69    7.40
  -5   7  -3  121.69    7.50
  -4  -8   3   48.50    5.00
   4  -8  -3   51.79    4.90
   4  -8  -3   50.19    4.40
   4  -8  -3   54.39    4.30
  -4  -8   3   60.19    5.00
  -3  -8   3   21.00    3.50
  -3  -8   3   20.00    4.30
   3  -8  -3   16.10    3.00
   3  -8  -3   21.10    3.30
   3  -8  -3   20.30    3.70
  -3   8   3   21.70    3.60
   2  -8  -3    9.30    2.40
  -2  -8   3   12.60    3.00
   2  -8  -3   12.00    2.70
  -2  -8   3    8.30    2.40
   2  -8  -3    3.50    2.10
  -2   8   3   11.00    3.70
   2   8  -3    9.30    2.80
   2   8  -3    8.50    1.80
  -2   8   3    9.70    3.10
  -2   8   3    7.70    2.30
   2   8  -3   12.20    2.50
  -1  -8   3   -0.80    1.20
   1  -8  -3   -1.50    1.50
  -1  -8   3    0.00    1.40
   1  -8  -3   -0.70    1.30
   1  -8  -3    0.00    1.80
  -1   8   3    0.70    2.30
   1   8  -3    6.50    2.20
   1   8  -3   -0.60    2.20
  -1   8   3    3.70    1.80
   0  -8   3   39.20    4.30
   0  -8  -3   40.40    3.90
   0  -8  -3   40.40    4.90
   0  -8  -3   40.80    4.50
   0  -8   3   39.30    4.20
   0  -8  -3   46.00    5.30
   0   8   3   46.30    5.40
   0   8   3   41.90    4.80
   0   8  -3   46.60    5.50
   0   8   3   33.50    4.00
   0   8  -3   42.80    4.00
   0   8  -3   44.20    4.90
  -1  -8  -3   13.80    3.50
   1  -8   3   12.70    3.10
  -1  -8  -3   12.40    2.70
   1  -8   3   13.70    2.60
  -1  -8  -3   16.90    3.60
  -1  -8  -3    8.70    2.80
   1   8   3   12.70    3.20
   1   8   3   12.80    2.60
   1   8   3   12.90    2.80
  -1   8  -3   15.10    2.90
  -1   8  -3   16.20    3.80
   2  -8   3   56.19    6.40
  -2  -8  -3   54.49    6.00
   2  -8   3   58.59    4.80
  -2  -8  -3   51.49    5.40
  -2  -8  -3   55.19    4.40
  -2   8  -3   56.69    6.20
   2   8   3   55.39    4.60
  -2   8  -3   52.09    4.70
  -2   8  -3   66.99    7.00
   2   8   3   55.69    4.20
  -3  -8  -3   90.59    7.60
  -3  -8  -3  100.19    7.30
   3  -8   3   99.09    6.10
  -3  -8  -3   89.29    5.80
   3  -8   3   80.59    5.60
  -3   8  -3  104.99    7.20
   4  -8   3   50.99    4.20
  -4  -8  -3   54.19    6.20
  -4  -8  -3   65.69    5.90
  -4   8  -3   59.39    5.20
   3  -9  -3    9.20    2.90
  -3  -9   3   17.00    3.40
   3   9  -3   16.60    3.50
  -3   9   3    8.30    2.60
  -2  -9   3   28.10    4.10
   2  -9  -3   24.60    4.00
   2   9  -3   20.20    2.80
  -2   9   3   16.80    4.00
   2   9  -3   24.20    4.30
  -1  -9   3   11.50    3.30
   1  -9  -3    8.10    3.80
   1   9  -3   15.30    2.50
  -1   9   3   11.80    2.70
   1   9  -3   12.40    3.60
   1   9  -3   11.90    3.40
   0   9  -3    1.80    2.80
   0   9   3   -0.60    1.40
   0   9   3   -0.60    2.10
   0   9  -3    3.20    2.50
   0   9  -3   -2.90    1.30
   1  -9   3   78.99    5.80
  -1  -9  -3   57.89    7.30
  -1  -9  -3   69.99    7.10
   1   9   3   78.49    5.50
   1   9   3   86.79    7.50
  -1   9  -3   76.79    5.70
   2  -9   3   36.70    4.40
  -2  -9  -3   53.79    6.40
  -2  -9  -3   44.20    5.50
   2   9   3   48.80    4.10
   2   9   3   48.70    4.90
  -2   9  -3   52.69    4.90
  -8   0   4   25.50    2.70
  -7   0   4  115.49    5.20
  -6   0   4  301.27    9.80
  -5   0   4  173.38    6.30
   5   0  -4  165.98    6.60
  -4   0   4    9.00    1.00
  -4   0   4    9.60    1.50
   4   0  -4    8.40    1.50
  -4   0   4    9.30    1.60
  -3   0   4 1542.15   38.70
  -3   0   4 1496.65   38.90
   3   0  -4 1471.65   38.80
  -3   0   4 1526.35   37.70
  -2   0   4  679.53   19.10
  -2   0   4  728.83   18.80
   2   0  -4  680.43   17.90
   2   0  -4  692.83   18.80
   2   0  -4  706.33   18.90
   1   0  -4  735.93   19.80
   1   0  -4  762.22   21.00
  -1   0   4  814.02   19.90
  -1   0   4  760.62   20.80
   1   0  -4  762.32   20.20
  -1   0   4  772.72   20.20
   0   0   4 1385.96   35.30
   0   0   4 1380.86   35.20
   0   0  -4 1377.46   34.50
   0   0  -4 1370.96   34.40
   0   0  -4 1339.87   35.40
   0   0   4 1333.17   34.30
   0   0  -4 1338.47   34.30
  -1   0  -4 1228.88   31.60
   1   0   4 1243.88   32.00
   1   0   4 1156.48   31.30
  -1   0  -4 1259.07   31.10
   1   0   4 1229.78   31.20
  -1   0  -4 1251.37   32.30
  -2   0  -4   36.70    2.70
   2   0   4   33.20    2.00
  -2   0  -4   32.30    2.00
  -2   0  -4   35.40    1.80
  -2   0  -4   31.40    2.50
   2   0   4   34.00    2.40
  -3   0  -4  185.88    6.10
  -3   0  -4  182.68    7.00
   3   0   4  184.38    6.00
  -3   0  -4  191.18    7.00
   3   0   4  194.48    6.60
  -4   0  -4   30.20    3.00
  -4   0  -4   28.40    2.70
  -4   0  -4   27.50    2.20
  -5   0  -4 1000.30   27.00
  -5   0  -4 1000.40   28.20
  -5   0  -4 1043.40   28.80
  -6   0  -4   22.40    3.30
  -6   0  -4   30.60    3.10
  -6   0  -4   24.80    2.80
  -7   0  -4    1.30    1.60
  -7   0  -4    7.50    1.80
  -8  -1   4   16.90    2.40
  -7  -1   4   18.00    2.30
  -7   1   4   18.00    2.30
  -7   1   4   21.20    2.20
  -7   1   4   19.70    2.70
  -6  -1   4  175.58    6.60
   6  -1  -4  159.48    6.90
  -6   1   4  181.18    7.20
  -6   1   4  181.38    6.90
  -6   1   4  186.88    6.60
  -5  -1   4  201.68    7.10
   5  -1  -4  203.18    7.20
  -5   1   4  192.68    7.10
  -5   1   4  195.18    6.60
  -5   1   4  190.68    7.40
  -4  -1   4  207.38    7.20
   4  -1  -4  221.28    7.30
  -4  -1   4  216.28    6.00
  -4   1   4  210.78    6.80
  -4   1   4  211.18    7.70
  -4   1   4  211.88    7.30
  -3  -1   4   38.20    2.40
   3  -1  -4   41.70    2.40
  -3  -1   4   40.80    1.80
  -3  -1   4   41.80    2.50
   3   1  -4   41.10    2.70
  -3   1   4   37.70    2.20
  -3   1   4   38.00    2.80
  -3   1   4   40.60    2.60
   2  -1  -4  474.85   12.60
   2  -1  -4  505.75   14.00
  -2  -1   4  472.85   13.40
   2  -1  -4  486.65   13.20
  -2  -1   4  466.45   13.30
  -2  -1   4  476.75   12.70
   2   1  -4  463.85   13.60
   2   1  -4  448.16   13.00
  -2   1   4  467.15   14.00
  -2   1   4  475.25   13.00
  -2   1   4  477.05   13.50
  -1  -1   4 1646.74   41.60
  -1  -1   4 1672.13   42.40
   1  -1  -4 1662.73   43.00
   1  -1  -4 1660.13   42.00
  -1  -1   4 1625.84   42.00
   1  -1  -4 1645.94   41.60
  -1   1   4 1738.73   42.50
   1   1  -4 1711.93   42.60
   1   1  -4 1695.03   42.30
   1   1  -4 1566.54   41.80
  -1   1   4 1652.63   42.90
  -1   1   4 1677.33   42.00
   0  -1   4   29.10    2.30
   0  -1  -4   28.00    2.00
   0  -1  -4   27.50    1.80
   0  -1   4   30.50    1.90
   0  -1  -4   27.20    2.50
   0  -1  -4   29.60    2.70
   0   1   4   31.60    2.00
   0   1   4   29.30    2.40
   0   1  -4   29.30    2.40
   0   1   4   30.00    2.20
   0   1  -4   27.30    2.00
   0   1  -4   25.20    2.00
   0   1   4   32.40    2.60
  -1  -1  -4  698.23   18.40
   1  -1   4  681.33   19.10
  -1  -1  -4  697.03   18.20
  -1  -1  -4  697.23   19.10
  -1  -1  -4  691.03   19.50
   1  -1   4  676.43   18.00
  -1   1  -4  687.93   19.20
  -1   1  -4  690.43   18.20
   1   1   4  707.83   19.10
   1   1   4  709.23   18.60
   1   1   4  700.13   18.60
   1   1   4  664.93   19.80
  -1   1  -4  705.83   18.50
   2  -1   4  399.76   10.80
  -2  -1  -4  392.16   12.00
  -2  -1  -4  383.96   10.80
  -2  -1  -4  377.56   10.90
   2  -1   4  363.46   11.60
  -2  -1  -4  387.26   12.00
  -2   1  -4  388.96   11.20
   2   1   4  389.16   11.50
  -2   1  -4  400.66   12.00
   2   1   4  390.66   11.20
  -3  -1  -4   99.09    5.00
  -3  -1  -4  101.19    4.80
   3  -1   4  107.59    4.70
   3  -1   4  103.89    3.90
  -3  -1  -4  103.99    3.90
   3   1   4   97.29    4.00
  -3   1  -4  105.89    4.30
   3   1   4  101.19    4.20
  -3   1  -4  104.79    4.90
   4  -1   4  311.57   10.10
  -4  -1  -4  319.77   11.30
  -4  -1  -4  327.37   10.80
   4  -1   4  322.47    9.30
  -4  -1  -4  327.47    9.60
  -4   1  -4  312.67   10.80
  -4   1  -4  325.37   10.20
  -5  -1  -4   59.09    4.50
  -5  -1  -4   56.79    4.00
  -5   1  -4   50.49    3.40
  -5   1  -4   56.19    4.00
  -6  -1  -4  195.68    6.90
  -6  -1  -4  194.18    8.10
  -6  -1  -4  191.18    9.00
  -6   1  -4  196.98   11.50
  -6   1  -4  188.08    8.40
  -6   1  -4  192.68    7.70
  -7  -1  -4   27.50    2.80
  -7  -1  -4   30.20    3.50
  -7   1  -4   25.90    3.20
  -8  -2   4   61.39    3.90
  -8   2   4   52.69    4.90
  -8   2   4   68.89    4.50
  -7  -2   4    9.80    1.90
  -7   2   4   13.90    2.30
  -7   2   4   10.50    2.00
  -7   2   4   13.40    2.50
   6  -2  -4    4.90    1.30
  -6  -2   4    3.50    1.30
  -6   2   4    5.30    1.70
  -6   2   4    4.60    1.50
  -6   2   4    3.70    1.40
  -5  -2   4    1.10    1.00
   5  -2  -4    2.40    1.10
  -5   2   4    2.20    1.20
  -5   2   4    1.40    0.90
  -5   2   4    2.20    1.30
  -4  -2   4   23.70    2.20
   4  -2  -4   19.50    1.90
  -4   2   4   20.20    2.30
  -4   2   4   15.40    2.40
  -4   2   4   19.90    2.00
   3  -2  -4  215.38    7.90
   3  -2  -4  234.68    7.50
  -3  -2   4  236.38    7.40
   3  -2  -4  240.58    6.80
  -3  -2   4  241.48    7.00
  -3  -2   4  235.08    7.90
  -3   2   4  226.58    8.00
  -3   2   4  249.78    7.90
  -3   2   4  208.78    8.40
  -2  -2   4 1056.09   28.10
   2  -2  -4 1076.89   27.30
   2  -2  -4 1123.49   29.00
  -2  -2   4 1059.29   27.80
  -2  -2   4 1050.29   27.40
   2  -2  -4 1089.99   27.90
  -2   2   4 1048.40   28.40
  -2   2   4 1077.79   28.50
  -2   2   4 1039.80   28.90
   2   2  -4 1042.90   27.50
   2   2  -4 1066.79   27.70
  -2   2   4 1057.89   28.10
  -1  -2   4  316.17    9.80
   1  -2  -4  330.87   10.00
  -1  -2   4  330.87   10.10
  -1  -2   4  336.97    9.60
   1  -2  -4  352.26   11.10
   1  -2  -4  334.97    9.50
  -1   2   4  327.97   10.30
   1   2  -4  295.17    9.80
  -1   2   4  322.07   10.80
  -1   2   4  333.77   10.50
  -1   2   4  353.46   10.20
   1   2  -4  331.17   10.00
   0  -2  -4 1857.11   46.80
   0  -2   4 1821.12   46.80
   0  -2   4 1888.11   46.80
   0  -2  -4 1925.91   48.40
   0  -2  -4 1780.32   47.20
   0  -2  -4 1860.01   48.00
   0  -2   4 1819.32   47.50
   0   2   4 1846.72   47.90
   0   2   4 1876.81   47.40
   0   2  -4 1849.02   47.30
   0   2   4 1925.31   47.40
   0   2   4 1840.82   47.90
   0   2  -4 1865.31   47.50
   1  -2   4  571.94   15.30
  -1  -2  -4  557.84   15.30
  -1  -2  -4  594.34   15.90
  -1  -2  -4  555.94   16.60
   1  -2   4  540.95   16.20
   1  -2   4  564.64   15.00
  -1  -2  -4  559.74   16.80
   1   2   4  552.84   15.80
   1   2   4  578.94   16.20
   1   2   4  551.34   15.90
  -1   2  -4  560.74   15.90
  -1   2  -4  555.94   16.20
   1   2   4  576.24   16.60
  -2  -2  -4  284.87    9.70
   2  -2   4  286.57    9.50
  -2  -2  -4  261.87    8.80
   2  -2   4  285.17    8.40
  -2  -2  -4  265.97    9.70
  -2  -2  -4  284.27    8.50
   2   2   4  276.27    8.80
   2   2   4  280.57    9.00
  -2   2  -4  290.77    9.60
  -2   2  -4  269.47    9.10
   2   2   4  287.77    8.90
  -3  -2  -4   80.29    4.40
   3  -2   4   77.89    3.30
   3  -2   4   77.69    4.20
  -3  -2  -4   71.99    4.50
  -3  -2  -4   81.59    3.40
  -3  -2  -4   72.69    3.70
  -3   2  -4   75.29    4.30
  -3   2  -4   71.99    4.00
   3   2   4   76.79    4.20
   3   2   4   74.79    3.40
  -4  -2  -4  211.18    8.80
  -4  -2  -4  218.08    8.30
   4  -2   4  209.68    7.80
   4  -2   4  212.38    6.60
  -4  -2  -4  213.08    6.90
  -4  -2  -4  211.08    7.30
  -4   2  -4  204.08    7.90
  -4   2  -4  207.18    8.30
  -5  -2  -4   77.99    5.40
  -5  -2  -4   76.59    4.80
  -5  -2  -4   72.09    4.30
  -5   2  -4   69.59    4.60
  -5   2  -4   74.99    4.60
  -6  -2  -4   22.70    2.10
  -6  -2  -4   18.10    3.30
  -6  -2  -4   22.60    3.00
  -6   2  -4   24.40    3.00
  -6   2  -4   26.50    3.40
  -7  -2  -4    5.10    2.30
  -7  -2  -4    5.30    1.90
  -7  -2  -4    7.40    1.60
  -7   2  -4    9.70    2.70
  -7   2  -4    4.20    1.70
  -7  -3   4   11.60    2.00
  -7   3   4   12.80    2.30
  -7   3   4   14.50    3.00
  -6  -3   4  159.68    7.00
   6  -3  -4  159.18    6.30
  -6   3   4  163.68    7.20
  -6   3   4  169.78    8.00
  -6   3   4  170.78    7.50
   5  -3  -4   38.70    2.70
  -5  -3   4   37.00    3.10
  -5   3   4   36.60    3.30
  -5   3   4   31.90    3.10
  -5   3   4   37.60    4.10
   4  -3  -4  193.58    7.00
   4  -3  -4  190.18    5.90
  -4  -3   4  193.48    6.40
  -4  -3   4  199.28    7.50
   4  -3  -4  190.78    6.80
  -4   3   4  184.38    8.20
  -4   3   4  189.78    7.60
  -4   3   4  202.48    7.90
  -3  -3   4  118.69    4.70
   3  -3  -4  112.29    5.40
  -3  -3   4  112.99    5.20
   3  -3  -4  116.69    4.80
  -3  -3   4  115.69    4.50
   3  -3  -4  117.59    4.30
  -3   3   4  119.39    5.90
  -3   3   4  107.59    5.80
  -3   3   4  117.49    5.60
  -3   3   4  117.19    5.30
   2  -3  -4  373.36   10.70
  -2  -3   4  349.77   11.00
  -2  -3   4  375.76   10.90
   2  -3  -4  371.36   11.20
  -2  -3   4  353.96   11.40
   2  -3  -4  372.96   12.20
   2  -3  -4  356.16   12.10
   2   3  -4  357.76   10.50
   2   3  -4  366.16   10.90
  -2   3   4  368.16   12.00
  -2   3   4  363.16   11.60
  -2   3   4  350.06   11.90
   1  -3  -4  253.57    9.50
  -1  -3   4  264.07    8.70
   1  -3  -4  258.07    8.70
   1  -3  -4  262.77    9.70
  -1  -3   4  251.97    8.30
   1  -3  -4  264.97    8.30
  -1  -3   4  249.78    8.60
   1   3  -4  261.97    8.80
  -1   3   4  262.87    9.20
  -1   3   4  267.87    9.50
  -1   3   4  267.77    9.00
  -1   3   4  264.87    9.50
   1   3  -4  271.57    8.50
   0  -3  -4  222.68    8.50
   0  -3   4  212.68    7.20
   0  -3  -4  228.68    8.50
   0  -3   4  219.68    7.80
   0  -3  -4  207.68    7.60
   0  -3   4  215.98    7.20
   0   3   4  213.38    8.10
   0   3   4  211.28    8.30
   0   3   4  214.28    7.70
   0   3  -4  215.48    7.60
   0   3   4  212.58    7.90
   0   3  -4  212.08    7.80
   1  -3   4  140.49    6.10
  -1  -3  -4  146.19    5.50
   1  -3   4  136.89    5.30
  -1  -3  -4  150.18    6.00
  -1  -3  -4  147.89    6.50
  -1  -3  -4  148.79    6.70
   1  -3   4  148.79    5.20
   1   3   4  140.39    6.00
  -1   3  -4  147.89    6.10
   1   3   4  150.08    5.90
   1   3   4  149.99    6.00
  -2  -3  -4  219.08    8.60
  -2  -3  -4  223.88    8.00
  -2  -3  -4  204.88    8.70
  -2  -3  -4  218.88    7.30
   2  -3   4  225.48    7.20
   2  -3   4  218.68    8.30
   2   3   4  207.18    7.90
  -2   3  -4  219.78    8.30
   2   3   4  214.38    7.60
  -2   3  -4  219.18    8.30
   2   3   4  216.58    7.50
  -3  -3  -4  590.94   18.30
  -3  -3  -4  613.14   19.00
  -3  -3  -4  609.04   16.70
  -3  -3  -4  585.44   17.60
   3  -3   4  603.84   18.10
   3  -3   4  615.14   16.50
   3   3   4  600.54   17.50
   3   3   4  577.64   16.70
  -3   3  -4  598.84   18.20
  -3   3  -4  603.04   18.20
   3   3   4  580.54   16.40
  -4  -3  -4  150.68    5.80
  -4  -3  -4  161.78    7.30
   4  -3   4  153.68    6.80
   4  -3   4  163.08    5.60
  -4  -3  -4  163.38    6.70
  -4   3  -4  163.08    7.40
  -4   3  -4  158.08    7.30
  -5  -3  -4   12.20    2.10
   5  -3   4    8.50    1.20
  -5  -3  -4    6.90    2.40
   5  -3   4    8.00    1.80
  -5  -3  -4    8.10    2.10
  -5  -3  -4    7.90    1.40
  -5   3  -4    7.90    2.00
  -5   3  -4    6.00    2.10
  -6  -3  -4  102.89    4.50
  -6  -3  -4  107.19    6.30
  -6  -3  -4  101.19    7.00
  -6   3  -4  114.39    7.80
  -6   3  -4  106.99    6.30
  -7  -3  -4    5.90    1.50
  -7  -3  -4    8.40    2.40
  -7  -3  -4    7.10    2.80
  -7   3  -4    6.10    2.00
  -7  -4   4    9.20    2.10
  -7   4   4   14.20    2.90
  -7   4   4   13.40    2.70
   6  -4  -4   68.79    3.80
  -6  -4   4   68.99    4.50
  -6   4   4   71.09    4.80
  -6   4   4   68.89    5.50
  -6   4   4   67.99    6.30
  -6   4   4   74.89    5.10
   5  -4  -4   40.50    2.80
  -5  -4   4   36.90    2.70
  -5  -4   4   44.20    3.60
   5  -4  -4   41.30    2.80
  -5   4   4   43.70    3.80
  -5   4   4   38.70    3.60
  -5   4   4   36.40    4.10
  -5   4   4   43.40    4.80
  -4  -4   4   35.50    2.70
   4  -4  -4   41.00    3.30
  -4  -4   4   46.20    2.90
   4  -4  -4   35.50    3.10
   4  -4  -4   39.90    2.40
  -4  -4   4   39.30    3.40
  -4   4   4   37.90    3.90
  -4   4   4   37.70    3.50
  -4   4   4   36.60    3.50
  -4   4   4   42.40    4.40
  -3  -4   4   12.10    1.90
  -3  -4   4   10.80    1.80
   3  -4  -4    6.50    1.90
   3  -4  -4   10.70    1.80
   3  -4  -4    9.70    1.60
  -3  -4   4    8.50    1.80
  -3   4   4    8.70    2.20
  -3   4   4    8.70    2.00
  -3   4   4    7.80    2.10
  -3   4   4    6.60    2.20
  -2  -4   4  835.82   22.70
  -2  -4   4  760.72   22.60
   2  -4  -4  860.31   24.40
   2  -4  -4  879.71   24.50
  -2  -4   4  780.52   23.10
   2  -4  -4  832.02   23.00
   2  -4  -4  822.72   22.40
  -2   4   4  786.62   24.00
   2   4  -4  837.42   22.60
   2   4  -4  811.82   21.90
  -2   4   4  825.22   23.70
  -2   4   4  817.92   24.10
   1  -4  -4  146.49    7.00
   1  -4  -4  131.69    6.00
  -1  -4   4  131.09    5.60
   1  -4  -4  143.39    5.70
  -1  -4   4  141.79    6.00
   1  -4  -4  149.99    7.10
  -1  -4   4  140.09    6.00
   1   4  -4  138.89    6.10
   1   4  -4  146.69    5.70
  -1   4   4  134.59    6.50
  -1   4   4  137.19    6.60
  -1   4   4  138.49    6.30
   0  -4  -4  668.93   20.30
   0  -4   4  644.14   19.20
   0  -4  -4  645.04   18.50
   0  -4  -4  645.84   19.20
   0  -4   4  677.13   18.70
   0  -4  -4  650.53   20.20
   0  -4   4  671.83   18.70
   0   4   4  618.04   19.40
   0   4   4  637.54   19.20
   0   4   4  647.04   19.60
   0   4  -4  663.33   19.50
   0   4  -4  672.23   18.90
   1  -4   4   43.80    3.00
   1  -4   4   44.20    3.80
  -1  -4  -4   42.50    3.80
   1  -4   4   44.00    2.80
  -1  -4  -4   44.90    4.10
  -1  -4  -4   43.50    3.40
  -1  -4  -4   45.60    3.00
   1   4   4   49.40    3.40
  -1   4  -4   46.20    3.40
   1   4   4   42.90    3.30
  -1   4  -4   41.70    3.50
   1   4   4   45.40    4.10
  -2  -4  -4   97.39    5.30
  -2  -4  -4  106.19    4.70
   2  -4   4   95.29    5.40
   2  -4   4  102.39    4.20
  -2  -4  -4   99.49    6.10
   2  -4   4  104.39    4.60
   2   4   4   97.19    4.70
  -2   4  -4   99.49    5.40
   2   4   4   99.19    5.30
   2   4   4   99.99    4.80
  -2   4  -4  105.59    5.70
  -3  -4  -4  103.99    5.90
   3  -4   4   93.89    4.40
  -3  -4  -4   86.89    4.60
   3  -4   4   95.29    5.40
  -3  -4  -4   98.09    6.30
  -3  -4  -4  110.29    5.80
  -3   4  -4   93.19    5.70
   3   4   4  105.29    4.50
  -3   4  -4  102.39    5.60
   3   4   4   94.19    4.10
   3   4   4   90.59    5.20
  -4  -4  -4  131.49    5.40
   4  -4   4  129.19    5.10
  -4  -4  -4  133.89    7.60
  -4  -4  -4  123.79    6.70
  -4  -4  -4  137.79    6.60
   4  -4   4  133.29    6.50
  -4   4  -4  131.89    6.80
  -4   4  -4  125.99    6.90
   5  -4   4  119.79    5.90
  -5  -4  -4  113.09    6.10
  -5  -4  -4  119.49    5.40
   5  -4   4  109.89    4.50
  -5  -4  -4  107.79    7.30
  -5  -4  -4  123.99    6.70
  -5   4  -4  117.99    6.60
  -5   4  -4  114.39    6.90
  -6  -4  -4   48.00    4.70
  -6  -4  -4   58.49    4.40
  -6  -4  -4   53.59    3.20
  -6  -4  -4   54.69    5.60
  -6   4  -4   55.69    5.40
  -6   4  -4   52.49    4.60
  -7   5   4   15.40    4.00
  -7   5   4   11.00    2.60
   6  -5  -4   36.70    2.90
  -6  -5   4   38.80    3.70
  -6   5   4   49.80    7.40
  -6   5   4   34.30    3.90
   5  -5  -4   16.80    1.70
   5  -5  -4   18.80    2.50
   5  -5  -4   16.60    2.30
  -5  -5   4   14.00    2.60
  -5  -5   4   20.90    2.60
  -5  -5   4   17.00    2.20
  -5   5   4   15.60    3.60
  -5   5   4   14.90    2.80
  -5   5   4   14.00    3.10
   4  -5  -4  176.58    7.00
  -4  -5   4  171.58    7.90
  -4  -5   4  170.68    7.10
   4  -5  -4  183.18    7.90
  -4  -5   4  180.18    7.10
   4  -5  -4  175.48    6.60
  -4   5   4  170.18    9.10
  -4   5   4  187.48    8.60
  -4   5   4  172.18    8.90
   3  -5  -4  111.39    5.50
  -3  -5   4  108.79    5.50
  -3  -5   4  113.19    5.50
   3  -5  -4  109.29    6.40
  -3  -5   4  120.49    6.20
   3  -5  -4  117.89    5.20
  -3   5   4  120.79    7.10
  -3   5   4  119.39    7.00
  -3   5   4  115.29    6.40
   2  -5  -4  838.22   24.50
   2  -5  -4  797.72   22.40
  -2  -5   4  790.02   23.60
  -2  -5   4  767.02   23.00
   2  -5  -4  757.22   24.00
  -2  -5   4  785.02   22.60
   2  -5  -4  778.62   22.70
   2   5  -4  794.42   21.60
   2   5  -4  792.42   22.40
  -2   5   4  808.02   24.30
  -2   5   4  782.42   23.70
   1  -5  -4 1298.07   35.10
   1  -5  -4 1321.27   37.20
   1  -5  -4 1377.76   37.30
  -1  -5   4 1314.67   35.80
   1  -5  -4 1301.77   35.70
  -1  -5   4 1269.47   35.20
   1   5  -4 1359.76   35.90
  -1   5   4 1237.88   36.40
  -1   5   4 1330.07   36.30
   1   5  -4 1294.77   34.80
  -1   5   4 1277.27   36.50
   0  -5  -4  333.87   12.80
   0  -5  -4  332.97   13.00
   0  -5   4  338.37   11.40
   0  -5  -4  334.77   11.20
   0  -5  -4  338.07   12.00
   0  -5   4  332.17   12.00
   0   5  -4  342.67   11.50
   0   5  -4  334.37   12.10
   0   5   4  325.27   12.30
   0   5   4  353.26   12.10
   0   5   4  344.37   12.40
   1  -5   4   58.99    3.70
  -1  -5  -4   58.59    4.40
  -1  -5  -4   57.49    3.70
  -1  -5  -4   57.69    4.80
   1  -5   4   57.19    4.30
  -1  -5  -4   54.29    5.00
   1  -5   4   61.59    3.90
  -1   5  -4   61.49    4.20
   1   5   4   63.49    4.70
   1   5   4   60.59    4.10
   1   5   4   58.39    4.20
  -1   5  -4   63.69    5.20
  -1   5  -4   65.79    4.70
  -2  -5  -4   84.89    6.00
   2  -5   4   77.69    4.00
   2  -5   4   80.99    5.10
   2  -5   4   78.49    4.30
  -2  -5  -4   78.89    4.40
  -2  -5  -4   84.59    5.70
  -2  -5  -4   87.89    5.40
   2   5   4   70.49    4.40
  -2   5  -4   85.69    5.10
   2   5   4   81.49    4.50
  -2   5  -4   73.09    5.30
   2   5   4   75.79    5.00
   3  -5   4  148.49    7.30
  -3  -5  -4  150.48    8.40
  -3  -5  -4  151.28    7.40
  -3  -5  -4  142.69    6.20
  -3  -5  -4  154.08    7.80
   3  -5   4  146.59    6.10
   3   5   4  135.19    6.90
  -3   5  -4  130.19    7.50
  -3   5  -4  146.09    7.20
   3   5   4  135.59    5.50
   3   5   4  150.68    5.90
  -4  -5  -4    5.00    2.60
   4  -5   4    9.60    2.20
  -4  -5  -4    5.90    2.20
  -4  -5  -4    6.40    1.50
  -4   5  -4    1.60    1.90
  -4   5  -4    7.00    2.10
   4   5   4    2.00    2.00
   5  -5   4    3.30    1.30
  -5  -5  -4    0.30    1.90
   5  -5   4    1.00    1.40
  -5  -5  -4    2.20    1.80
  -5  -5  -4    2.10    1.30
  -5   5  -4    2.10    1.60
  -5   5  -4    4.90    2.30
   6  -5   4    6.00    2.00
  -6  -5  -4    4.70    1.60
   6  -5   4    6.30    1.20
  -6  -5  -4   13.10    2.80
  -6   5  -4    3.50    2.70
  -6  -6   4    2.80    1.70
  -6  -6   4    4.50    1.90
  -6  -6   4    5.70    1.80
   6  -6  -4    6.80    1.70
  -6   6   4    8.90    2.50
  -5  -6   4   20.60    3.10
   5  -6  -4   19.70    2.50
  -5  -6   4   17.50    3.10
   5  -6  -4   21.40    2.90
  -5  -6   4   25.00    3.00
   5  -6  -4   19.80    2.20
  -5   6   4   17.80    3.60
  -5   6   4   25.70    4.00
  -5   6   4   22.90    5.60
   4  -6  -4    4.50    1.70
  -4  -6   4    3.40    1.60
   4  -6  -4    4.40    2.20
   4  -6  -4    2.70    1.30
  -4  -6   4    2.70    1.70
  -4  -6   4    3.60    1.60
  -4   6   4    1.80    2.10
  -4   6   4    5.10    2.30
  -4   6   4    4.30    1.70
  -3  -6   4   23.10    3.10
   3  -6  -4   24.20    2.60
  -3  -6   4   25.30    3.40
   3  -6  -4   26.50    3.00
  -3  -6   4   20.10    3.10
  -3   6   4   20.90    3.40
  -3   6   4   24.50    4.10
  -3   6   4   24.50    4.10
  -2  -6   4  911.51   27.10
   2  -6  -4  905.51   26.80
   2  -6  -4  953.70   26.50
  -2  -6   4  968.10   26.90
  -2   6   4  947.31   28.00
  -2   6   4  938.81   28.70
   2   6  -4  891.11   26.20
   2   6  -4  933.81   25.40
   1  -6  -4  144.09    6.70
  -1  -6   4  146.29    7.40
   1  -6  -4  151.28    9.20
  -1  -6   4  152.48    7.10
   1  -6  -4  154.08    7.30
   1   6  -4  156.48    6.70
  -1   6   4  152.88    7.90
  -1   6   4  152.78    7.70
   1   6  -4  160.08    7.70
   1   6  -4  143.29    7.90
  -1   6   4  156.58    8.30
   0  -6   4  863.81   26.30
   0  -6  -4  878.11   26.30
   0  -6  -4  867.51   25.30
   0  -6   4  927.61   30.20
   0   6   4  898.41   26.30
   0   6  -4  890.51   25.50
   0   6   4  883.41   26.60
   0   6   4  867.21   26.70
   0   6  -4  887.81   26.70
   0   6  -4  865.61   26.50
  -1  -6  -4  144.69   10.40
  -1  -6  -4  152.08    8.70
  -1  -6  -4  149.69    6.90
   1  -6   4  166.58    7.90
   1  -6   4  152.58    7.00
  -1  -6  -4  156.28    7.90
   1   6   4  157.38    7.50
   1   6   4  155.88    7.30
  -1   6  -4  159.98    8.20
   1   6   4  160.18    8.00
  -1   6  -4  153.18    8.30
  -2  -6  -4   51.99    5.30
   2  -6   4   62.49    3.80
  -2  -6  -4   55.79    3.90
  -2  -6  -4   54.79    4.70
   2  -6   4   48.80    3.80
   2  -6   4   53.59    4.40
  -2  -6  -4   44.40    4.70
  -2   6  -4   53.59    5.30
  -2   6  -4   52.99    5.00
   2   6   4   55.09    4.00
  -2   6  -4   59.49    4.50
   2   6   4   44.70    5.90
   2   6   4   49.00    4.50
  -3  -6  -4   91.59    5.10
   3  -6   4   95.19    5.10
  -3  -6  -4   91.09    7.00
   3  -6   4   95.79    6.00
  -3  -6  -4   95.49    6.20
  -3  -6  -4   98.99    6.60
  -3   6  -4   99.89    7.20
   3   6   4   86.99    4.40
  -3   6  -4   97.29    6.00
   3   6   4   90.29    4.60
   3   6   4  100.29    7.40
  -3   6  -4  105.89    9.70
   4  -6   4   10.90    2.00
  -4  -6  -4    7.20    2.60
  -4  -6  -4   10.40    2.90
  -4  -6  -4    9.70    2.00
  -4  -6  -4    8.40    3.00
   4  -6   4    7.30    2.20
  -4   6  -4   11.00    3.10
   4   6   4   12.10    2.70
  -4   6  -4   12.80    2.80
  -5  -6  -4   29.30    4.20
  -5  -6  -4   22.90    5.20
   5  -6   4   22.20    2.40
  -5  -6  -4   26.30    4.00
   5  -6   4   26.60    3.80
  -5  -6  -4   21.50    3.20
  -5   6  -4   20.70    3.70
   5  -7  -4   82.99    5.50
  -5  -7   4   91.99    5.60
  -5  -7   4   93.69    5.80
   5  -7  -4   94.59    4.90
   5  -7  -4  104.19    7.00
  -5   7   4   84.89    7.00
  -4  -7   4  481.25   16.40
  -4  -7   4  476.55   17.10
   4  -7  -4  473.55   15.60
   4  -7  -4  468.65   15.30
   4  -7  -4  491.15   17.10
  -4  -7   4  476.85   16.10
  -4   7   4  484.95   17.80
  -4   7   4  470.75   18.70
  -4   7   4  477.65   20.70
  -3  -7   4   47.00    4.30
  -3  -7   4   51.29    4.40
   3  -7  -4   51.59    4.30
   3  -7  -4   46.80    4.80
   3  -7  -4   53.39    4.00
  -3   7   4   50.59    4.60
  -3   7   4   53.69    7.00
  -3   7   4   47.70    5.40
  -2  -7   4  205.58    9.00
   2  -7  -4  198.58    8.50
   2  -7  -4  212.58   10.30
  -2  -7   4  202.08    9.20
   2  -7  -4  195.38    8.90
   2   7  -4  205.18    8.50
  -2   7   4  195.18   10.50
  -2   7   4  200.18    9.60
   2   7  -4  200.38    7.70
   1  -7  -4    7.40    1.90
   1  -7  -4    5.00    2.10
   1  -7  -4    2.30    2.20
  -1  -7   4    7.20    2.10
  -1  -7   4    7.20    2.10
  -1   7   4    4.80    1.80
  -1   7   4    7.50    2.80
   1   7  -4    7.40    1.90
  -1   7   4    8.50    2.70
   1   7  -4    8.40    2.30
   0  -7  -4    3.70    2.20
   0  -7   4    7.20    2.00
   0  -7  -4    8.40    2.40
   0  -7  -4    5.80    1.90
   0  -7  -4    0.80    1.80
   0  -7   4    3.30    1.60
   0   7  -4    3.30    2.20
   0   7  -4    3.30    1.70
   0   7   4    4.00    1.70
   0   7  -4    5.50    2.60
   0   7   4    0.10    2.30
   0   7   4    1.50    2.00
  -1  -7  -4   28.90    4.60
  -1  -7  -4   33.40    4.30
  -1  -7  -4   30.10    3.20
   1  -7   4   35.00    4.20
  -1  -7  -4   25.00    4.40
   1  -7   4   31.60    3.60
  -1   7  -4   36.20    4.70
  -1   7  -4   27.10    3.40
   1   7   4   33.80    5.10
   1   7   4   32.10    4.00
  -1   7  -4   35.00    4.70
   1   7   4   29.90    4.70
  -2  -7  -4   84.79    6.10
  -2  -7  -4   72.29    6.60
  -2  -7  -4   77.09    5.30
   2  -7   4   83.59    5.10
   2  -7   4   78.29    5.70
  -2  -7  -4   83.79    6.50
  -2   7  -4   74.99    5.40
  -2   7  -4   83.09    6.60
   2   7   4   79.09    4.90
   2   7   4   70.59    5.70
   2   7   4   75.49    5.00
  -2   7  -4   78.19    6.80
  -3  -7  -4   26.10    3.00
  -3  -7  -4   16.60    3.40
  -3  -7  -4   21.10    3.90
   3  -7   4   23.70    2.60
  -3  -7  -4   13.00    3.50
   3  -7   4   18.30    2.70
   3  -7   4   23.90    3.80
  -3   7  -4   16.90    3.90
  -3   7  -4   18.70    3.20
   3   7   4   12.50    3.70
  -3   7  -4   19.00    5.60
   3   7   4   15.30    2.20
  -4  -7  -4  187.48   10.20
   4  -7   4  193.98    8.00
  -4  -7  -4  195.78    8.40
   4  -7   4  189.98    9.60
  -4  -8   4   19.80    3.50
  -4  -8   4   18.40    3.50
   4  -8  -4   24.40    3.40
   4  -8  -4   22.60    3.50
  -4  -8   4   17.70    3.30
  -4   8   4   20.10    3.40
  -3  -8   4    2.30    2.10
  -3  -8   4    1.60    1.90
   3  -8  -4    1.80    1.80
   3  -8  -4    1.80    2.10
  -3   8   4    2.40    1.60
   2  -8  -4   49.40    4.70
  -2  -8   4   50.39    4.70
   2  -8  -4   49.60    4.70
   2  -8  -4   44.40    5.00
  -2  -8   4   45.20    4.60
  -2   8   4   47.20    4.80
   2   8  -4   56.09    4.60
   2   8  -4   55.19    3.80
   1  -8  -4   87.39    6.80
  -1  -8   4   69.29    5.70
   1  -8  -4   77.09    6.40
  -1  -8   4   70.39    5.40
   1  -8  -4   72.59    5.80
   1  -8  -4   67.29    5.00
   1   8  -4   77.69    5.00
  -1   8   4   74.19    6.30
   1   8  -4   77.69    5.90
  -1   8   4   82.19    7.40
  -1   8   4   73.39    5.70
   1   8  -4   80.09    6.70
   0  -8  -4   23.40    3.90
   0  -8   4   30.70    4.40
   0  -8  -4   22.30    3.90
   0  -8  -4   28.30    3.50
   0  -8   4   32.40    3.70
   0  -8  -4   24.90    4.30
   0   8   4   29.10    5.80
   0   8  -4   34.50    3.70
   0   8  -4   18.40    3.70
   0   8   4   23.00    4.80
   0   8  -4   25.90    4.30
   0   8   4   28.20    3.90
  -1  -8  -4   96.19    7.70
   1  -8   4  115.49    6.40
  -1  -8  -4  101.99    7.10
  -1  -8  -4  111.49    7.80
   1   8   4  109.79    6.90
  -1   8  -4   92.09    6.20
   1   8   4   97.39    6.20
  -1   8  -4  101.09    7.70
  -1   8  -4   92.29    9.60
   2  -8   4   81.99    5.40
  -2  -8  -4   80.39    6.70
  -2  -8  -4   68.89    7.00
  -2   8  -4   73.99    7.60
   2   8   4   84.39    8.10
   2   8   4   70.59    5.30
  -2   8  -4   76.09    5.80
  -3  -8  -4    2.40    2.60
   3  -8   4    9.60    3.00
  -3  -8  -4   -0.40    2.10
   3  -8   4    4.50    1.70
  -3   8  -4    6.50    2.30
  -2  -9   4   35.20    4.70
   2   9  -4   46.90    6.50
  -2   9   4   38.10    4.50
   2   9  -4   32.30    4.20
   2   9  -4   35.20    3.50
  -1  -9   4   59.79    5.30
   1  -9  -4   59.09    5.80
   1  -9  -4   50.19    5.80
   1   9  -4   57.69    4.50
   1   9  -4   71.89    9.50
  -1   9   4   52.59    6.00
   1   9  -4   56.59    6.50
   0  -9  -4   89.49    7.70
   0  -9  -4   99.79    7.70
   0  -9   4   87.59    6.30
   0   9  -4  101.59    6.30
   0   9  -4   96.19    8.60
   0   9   4   88.99    6.40
   0   9  -4   95.29    8.00
  -1  -9  -4   20.90    4.30
   1  -9   4   30.90    3.70
   1   9   4   27.00    3.90
  -1   9  -4   29.60    6.40
   1   9   4   33.70    4.60
  -8   0   5    1.60    1.40
  -7   0   5   29.90    3.60
  -6   0   5    1.90    1.30
  -5   0   5 2486.15   63.49
  -5   0   5 2530.65   62.29
   5   0  -5 2462.85   64.09
  -5   0   5 2511.05   63.69
  -4   0   5 1250.37   33.70
  -4   0   5 1293.67   33.50
  -4   0   5 1294.17   32.40
   4   0  -5 1244.58   33.80
  -3   0   5  191.48    7.30
   3   0  -5  197.38    7.10
  -3   0   5  206.58    7.00
   3   0  -5  199.68    6.60
  -3   0   5  209.88    6.30
  -2   0   5   29.00    1.80
   2   0  -5   26.10    1.70
  -2   0   5   27.00    2.10
  -2   0   5   26.40    2.40
   2   0  -5   25.70    2.10
  -1   0   5   35.80    2.40
  -1   0   5   40.10    2.20
   1   0  -5   36.70    2.10
   1   0  -5   33.00    2.30
  -1   0   5   36.40    2.80
   1   0  -5   40.70    3.00
   0   0   5  104.39    4.80
   0   0   5  106.29    4.30
   0   0  -5  113.19    4.40
   0   0  -5  105.29    4.00
   0   0  -5  114.19    4.20
   0   0   5  110.89    4.10
   0   0  -5  107.39    5.10
  -1   0  -5   -0.50    0.50
  -1   0  -5    0.60    1.10
   1   0   5    0.20    0.80
  -1   0  -5    0.30    0.70
   1   0   5    0.90    0.70
  -1   0  -5    0.20    0.90
   1   0   5    0.30    0.80
  -2   0  -5   61.89    3.60
   2   0   5   61.59    3.50
   2   0   5   67.49    3.10
  -2   0  -5   63.79    3.90
  -2   0  -5   64.19    2.80
   2   0   5   67.49    3.40
  -2   0  -5   61.89    3.00
   3   0   5  126.49    4.80
   3   0   5  128.19    5.40
  -3   0  -5  127.79    5.80
  -3   0  -5  130.99    6.00
  -3   0  -5  127.39    5.00
   4   0   5   11.90    1.60
  -4   0  -5   15.90    2.00
  -4   0  -5   13.60    2.40
  -4   0  -5   13.00    2.30
   4   0   5   14.20    2.00
  -5   0  -5    7.50    2.10
  -5   0  -5    6.80    1.60
  -5   0  -5    6.10    1.90
  -6   0  -5    5.00    1.70
  -6   0  -5    8.20    2.10
  -6   0  -5    6.40    2.10
  -7   0  -5  162.08    7.40
  -7   0  -5  150.48    8.60
  -7   0  -5  162.48    8.10
  -8  -1   5    9.80    2.00
  -8   1   5    9.80    1.80
  -7  -1   5  369.86   11.70
  -7   1   5  342.87   11.30
  -7   1   5  317.17   11.80
   6  -1  -5  132.29    6.00
  -6  -1   5  126.49    5.70
  -6   1   5  132.69    5.90
  -6   1   5  134.29    5.50
  -5  -1   5  547.25   15.50
   5  -1  -5  563.44   16.20
  -5  -1   5  537.65   15.80
  -5   1   5  531.95   15.30
  -5   1   5  513.95   15.90
  -4  -1   5  264.47    8.70
   4  -1  -5  261.77    8.80
  -4  -1   5  259.27    8.70
  -4  -1   5  274.77    7.70
  -4   1   5  259.77    9.40
   4   1  -5  259.17   12.40
  -4   1   5  274.17    8.40
  -4   1   5  257.57    8.90
  -3  -1   5  139.09    4.50
   3  -1  -5  129.79    4.30
  -3  -1   5  136.19    5.40
   3  -1  -5  133.19    5.20
  -3  -1   5  133.79    5.30
  -3   1   5  132.09    5.90
   3   1  -5  126.99    5.60
  -3   1   5  133.39    5.40
  -3   1   5  138.09    5.00
   2  -1  -5  223.98    7.30
  -2  -1   5  219.58    7.30
   2  -1  -5  238.98    8.20
  -2  -1   5  212.88    7.60
   2  -1  -5  224.98    6.70
  -2  -1   5  226.48    6.80
  -2   1   5  225.08    7.20
  -2   1   5  217.18    8.10
  -2   1   5  220.38    7.60
   2   1  -5  222.18    7.00
   2   1  -5  220.78    7.70
  -1  -1   5  209.38    6.50
   1  -1  -5  203.88    6.50
   1  -1  -5  206.58    7.90
  -1  -1   5  202.48    7.30
  -1  -1   5  217.58    6.90
   1  -1  -5  216.28    7.00
  -1   1   5  201.48    6.80
   1   1  -5  214.28    6.80
  -1   1   5  204.68    7.70
  -1   1   5  217.88    7.40
   1   1  -5  213.98    7.20
   1   1  -5  210.58    7.50
   0  -1   5  430.86   12.90
   0  -1  -5  415.76   12.20
   0  -1  -5  414.16   11.90
   0  -1  -5  444.36   13.60
   0  -1   5  427.76   11.90
   0  -1   5  424.56   12.10
   0  -1  -5  437.06   12.80
   0   1  -5  432.56   13.10
   0   1   5  428.06   13.10
   0   1  -5  416.36   12.30
   0   1   5  434.56   12.70
   0   1  -5  412.86   12.20
   0   1   5  419.36   12.00
   0   1   5  442.46   12.30
  -1  -1  -5  280.57    8.30
   1  -1   5  278.97    8.20
  -1  -1  -5  266.47    9.70
  -1  -1  -5  279.27    8.40
  -1  -1  -5  278.17    9.30
   1  -1   5  279.97    8.30
   1  -1   5  265.47    9.20
  -1   1  -5  268.97    8.60
   1   1   5  281.07    9.20
  -1   1  -5  273.57    9.40
   1   1   5  279.57    9.10
   1   1   5  285.17    8.70
  -1   1  -5  272.07    8.40
  -2  -1  -5  342.07   11.00
  -2  -1  -5  333.17   11.20
   2  -1   5  320.17    9.50
  -2  -1  -5  333.27    9.70
   2  -1   5  328.27    9.70
  -2  -1  -5  322.87    9.70
   2  -1   5  318.97   10.70
   2   1   5  325.77   10.00
  -2   1  -5  333.07   10.10
   2   1   5  312.67   10.40
  -2   1  -5  335.57   11.00
   2   1   5  340.47   10.70
  -2   1  -5  327.47    9.50
  -3  -1  -5   61.79    3.00
  -3  -1  -5   65.79    4.30
  -3  -1  -5   64.09    4.30
   3  -1   5   66.99    3.90
  -3  -1  -5   63.79    3.20
   3  -1   5   64.29    3.10
  -3   1  -5   67.89    4.00
  -3   1  -5   70.19    4.20
   3   1   5   58.49    3.40
   3   1   5   65.09    3.30
  -4  -1  -5  217.98    8.70
  -4  -1  -5  215.88    7.30
   4  -1   5  217.48    8.10
   4  -1   5  225.88    7.20
  -4   1  -5  215.98    7.90
  -4   1  -5  226.58    8.90
  -5  -1  -5  103.59    6.30
  -5  -1  -5  108.59    4.60
  -5  -1  -5  105.89    5.90
  -5   1  -5  104.19    5.80
  -5   1  -5  106.99    5.30
  -6  -1  -5  145.19    6.00
  -6  -1  -5  150.38    7.50
  -6  -1  -5  145.49    8.00
  -6   1  -5  154.48    7.60
  -6   1  -5  144.99    7.30
  -6   1  -5  146.59    6.80
  -7  -1  -5   61.19    5.50
  -7   1  -5   56.99    5.10
  -8  -2   5   10.60    2.10
  -8   2   5   11.20    2.30
  -8   2   5   14.70    2.90
  -8   2   5   11.00    2.40
   7  -2  -5   12.60    2.20
  -7  -2   5    9.90    1.90
  -7   2   5   13.00    2.20
  -7   2   5   11.00    2.30
  -7   2   5   10.40    2.30
   6  -2  -5   11.50    2.00
  -6  -2   5   14.00    2.10
  -6   2   5   12.50    2.30
  -6   2   5   13.30    2.10
  -6   2   5   10.80    2.30
  -5  -2   5  189.98    7.30
   5  -2  -5  183.18    7.10
  -5   2   5  200.78    7.50
  -5   2   5  194.58    7.70
   4  -2  -5    4.40    1.30
  -4  -2   5    5.80    1.40
  -4  -2   5    5.10    1.30
  -4   2   5    4.10    1.60
  -4   2   5    3.50    1.20
   3  -2  -5  243.48    8.00
   3  -2  -5  246.68    7.20
  -3  -2   5  238.98    8.00
  -3  -2   5  240.28    8.20
  -3  -2   5  247.78    7.40
   3  -2  -5  229.48    8.60
  -3   2   5  240.78    8.70
  -3   2   5  243.18    9.10
  -3   2   5  234.18    8.20
   2  -2  -5  315.07    9.30
  -2  -2   5  334.27   10.10
  -2  -2   5  325.37   10.20
  -2  -2   5  333.17    9.50
   2  -2  -5  319.37   10.00
   2  -2  -5  320.27   11.00
  -2   2   5  327.37   10.70
   2   2  -5  307.97   10.80
  -2   2   5  323.67   10.20
  -2   2   5  311.37   11.10
   2   2  -5  322.07    9.80
   1  -2  -5   59.59    4.00
  -1  -2   5   58.79    3.10
  -1  -2   5   59.29    2.90
   1  -2  -5   55.89    2.70
   1  -2  -5   57.69    3.10
   1  -2  -5   59.99    3.70
  -1  -2   5   50.89    3.20
  -1   2   5   57.19    3.20
   1   2  -5   53.89    3.10
   1   2  -5   58.69    3.40
  -1   2   5   54.99    3.70
  -1   2   5   55.39    3.30
   1   2  -5   57.59    3.30
  -1   2   5   57.09    3.60
   0  -2   5 1851.41   47.00
   0  -2   5 1845.62   48.10
   0  -2  -5 1909.21   47.50
   0  -2  -5 1912.71   49.00
   0  -2  -5 1888.41   48.40
   0  -2   5 1824.32   46.90
   0  -2  -5 1851.01   47.00
   0   2   5 1853.21   47.50
   0   2  -5 1806.92   47.60
   0   2  -5 1907.51   48.10
   0   2   5 1838.82   47.70
   0   2   5 1867.01   48.40
   0   2  -5 1815.32   47.50
   1  -2   5  973.60   26.90
  -1  -2  -5 1021.70   27.40
  -1  -2  -5 1009.70   27.70
  -1  -2  -5  927.71   25.60
  -1  -2  -5  971.60   26.10
   1  -2   5  982.50   25.40
   1  -2   5  969.90   25.60
  -1   2  -5  942.01   26.40
   1   2   5 1028.50   26.50
   1   2   5  986.30   26.80
  -1   2  -5 1034.70   27.10
   1   2   5  961.00   26.20
   1   2   5  953.80   27.10
  -2  -2  -5  290.77    9.60
  -2  -2  -5  303.07   10.80
  -2  -2  -5  309.07   11.00
   2  -2   5  296.97   10.40
  -2  -2  -5  297.67    9.20
   2  -2   5  311.17    9.30
  -2   2  -5  319.47   10.70
   2   2   5  302.27    9.90
  -2   2  -5  323.47   10.60
   2   2   5  308.57    9.90
  -3  -2  -5  295.27    9.30
   3  -2   5  270.87   10.20
  -3  -2  -5  298.87   10.80
   3  -2   5  301.97    9.00
  -3  -2  -5  283.57   10.80
  -3  -2  -5  295.27   11.10
  -3   2  -5  304.57   10.60
   3   2   5  305.57    9.60
  -3   2  -5  297.17   10.10
   3   2   5  280.37    9.40
  -4  -2  -5   35.60    2.50
   4  -2   5   31.80    3.00
  -4  -2  -5   31.50    3.70
  -4  -2  -5   35.10    3.60
   4  -2   5   37.90    2.40
  -4   2  -5   31.20    3.10
  -4   2  -5   31.30    3.20
   5  -2   5   42.60    2.50
  -5  -2  -5   44.70    4.10
  -5  -2  -5   44.40    2.90
   5  -2   5   46.70    3.30
  -5  -2  -5   47.40    4.60
  -5   2  -5   46.70    3.80
  -5   2  -5   46.60    4.00
  -6  -2  -5   22.20    3.70
  -6  -2  -5   20.40    2.20
  -6  -2  -5   15.70    2.80
  -6   2  -5   21.50    3.10
  -6   2  -5   14.10    4.60
  -7  -3   5   89.59    5.10
   7  -3  -5   90.39    4.90
  -7   3   5   89.29    6.00
  -7   3   5   78.99    6.10
  -7   3   5   89.19    5.50
   6  -3  -5   45.60    3.20
  -6  -3   5   37.20    3.20
  -6   3   5   41.80    3.70
  -6   3   5   39.00    3.70
  -6   3   5   40.10    4.10
  -5  -3   5  112.59    4.20
   5  -3  -5  106.09    4.90
  -5  -3   5  107.89    4.60
  -5   3   5  103.49    6.20
  -5   3   5  105.29    5.80
  -5   3   5  113.19    5.70
  -4  -3   5    2.40    1.30
   4  -3  -5    3.50    0.80
  -4  -3   5    2.40    1.00
   4  -3  -5    2.80    1.20
  -4  -3   5    2.90    1.10
   4  -3  -5    3.70    1.40
  -4   3   5    1.30    1.10
  -4   3   5    2.40    1.50
  -3  -3   5  439.36   13.40
   3  -3  -5  452.25   12.70
   3  -3  -5  451.05   14.60
  -3  -3   5  452.15   13.90
  -3  -3   5  464.15   13.00
  -3   3   5  420.36   15.20
  -3   3   5  442.56   14.60
  -3   3   5  482.45   14.70
  -3   3   5  451.45   14.20
   2  -3  -5   14.10    2.50
  -2  -3   5   14.90    1.80
   2  -3  -5   13.20    1.90
   2  -3  -5   12.40    1.50
  -2  -3   5   16.50    2.00
   2  -3  -5   16.60    2.70
   2   3  -5   13.70    1.90
  -2   3   5   14.40    2.40
  -2   3   5   15.80    2.40
  -2   3   5   13.90    2.50
   2   3  -5   14.80    1.90
  -1  -3   5  118.29    4.70
   1  -3  -5  109.19    4.60
  -1  -3   5  118.29    5.30
   1  -3  -5  117.79    6.10
  -1  -3   5  113.59    4.90
   1  -3  -5  111.69    5.00
   1  -3  -5  120.19    6.00
  -1   3   5  126.39    6.00
  -1   3   5  110.49    5.80
   1   3  -5  113.19    5.20
  -1   3   5  121.99    5.40
   1   3  -5  119.99    5.20
  -1   3   5  119.39    5.50
   0  -3   5  602.84   18.20
   0  -3  -5  633.74   18.00
   0  -3  -5  632.84   19.00
   0  -3   5  629.84   17.30
   0  -3  -5  603.94   17.30
   0  -3   5  638.84   17.40
   0   3   5  614.94   18.60
   0   3   5  627.34   18.20
   0   3   5  602.34   18.10
   0   3  -5  625.44   18.10
   0   3  -5  620.04   18.20
   0   3   5  631.24   19.00
  -1  -3  -5   95.29    5.50
   1  -3   5   96.99    3.90
   1  -3   5   97.09    4.20
  -1  -3  -5   92.39    4.60
  -1  -3  -5   96.69    4.20
  -1  -3  -5   96.29    5.50
   1  -3   5  100.59    5.00
  -1   3  -5   98.79    5.00
   1   3   5   90.79    4.80
  -1   3  -5   89.79    4.90
   1   3   5   85.39    4.50
   1   3   5   93.29    4.80
  -2  -3  -5   20.40    2.50
   2  -3   5   17.70    2.60
   2  -3   5   19.70    2.00
  -2  -3  -5   16.40    2.80
  -2  -3  -5   16.50    2.70
   2   3   5   21.30    2.30
  -2   3  -5   15.00    2.50
   2   3   5   18.50    2.50
   2   3   5   14.10    2.10
  -2   3  -5   17.10    2.60
  -3  -3  -5  274.77   10.80
  -3  -3  -5  273.77    9.00
  -3  -3  -5  286.17    9.70
  -3  -3  -5  278.07   11.20
   3  -3   5  291.07    8.90
   3  -3   5  260.67   10.30
  -3   3  -5  279.97   10.40
  -3   3  -5  292.67   10.60
   3   3   5  281.87    9.40
   3   3   5  276.27    9.10
  -4  -3  -5  147.69    5.50
  -4  -3  -5  132.79    7.10
   4  -3   5  140.39    5.30
  -4  -3  -5  141.49    6.10
  -4  -3  -5  139.89    7.70
   4  -3   5  139.59    6.60
  -4   3  -5  132.99    6.80
  -4   3  -5  144.09    7.10
   5  -3   5    9.90    1.50
  -5  -3  -5    8.80    1.60
  -5  -3  -5    9.20    2.60
  -5   3  -5   12.60    2.60
  -5   3  -5    8.30    2.10
  -6  -3  -5  125.39    9.00
  -6  -3  -5  136.69    5.70
  -6  -3  -5  146.29    7.80
  -6   3  -5  124.99    7.20
  -6   3  -5  162.58    8.10
  -7  -4   5   27.00    3.10
   7  -4  -5   23.60    2.90
  -7   4   5   22.60    4.20
  -7   4   5   28.70    3.50
  -7   4   5   31.20    3.60
  -6  -4   5   65.99    4.60
   6  -4  -5   74.99    4.10
  -6   4   5   69.79    5.60
  -6   4   5   62.39    6.20
  -6   4   5   72.09    5.10
  -6   4   5   80.79    8.20
   5  -4  -5  204.18    6.40
  -5  -4   5  200.78    7.40
  -5  -4   5  203.78    8.50
   5  -4  -5  203.78    7.60
  -5  -4   5  215.18    7.10
   5  -4  -5  218.78    7.60
  -5   4   5  197.18    9.50
  -5   4   5  194.18   10.10
  -5   4   5  215.68   10.00
  -5   4   5  191.48    8.90
   4  -4  -5   15.30    1.60
  -4  -4   5   12.30    3.10
   4  -4  -5   20.30    2.30
   4  -4  -5   17.40    2.60
  -4  -4   5   14.00    2.00
  -4  -4   5   14.10    2.10
  -4   4   5   13.60    2.90
  -4   4   5   15.70    2.80
  -4   4   5   16.60    2.80
  -4   4   5   13.80    3.00
   3  -4  -5   27.40    2.70
   3  -4  -5   32.50    2.60
  -3  -4   5   31.20    2.60
   3  -4  -5   27.70    3.30
  -3  -4   5   31.80    2.80
  -3  -4   5   28.40    2.90
  -3   4   5   27.10    3.00
  -3   4   5   32.00    3.90
  -3   4   5   35.50    3.60
  -2  -4   5   60.99    3.60
   2  -4  -5   64.69    4.80
  -2  -4   5   64.39    3.90
   2  -4  -5   62.69    4.70
   2  -4  -5   63.09    3.50
   2  -4  -5   61.09    3.80
  -2  -4   5   57.79    3.80
  -2   4   5   63.79    4.70
   2   4  -5   67.19    3.60
  -2   4   5   63.69    4.70
  -2   4   5   56.29    4.10
  -2   4   5   60.49    4.60
   2   4  -5   62.09    3.80
   1  -4  -5  253.97   10.40
   1  -4  -5  249.68    9.10
  -1  -4   5  262.37    8.80
   1  -4  -5  264.97   10.40
  -1  -4   5  248.38    8.90
  -1  -4   5  272.07   12.10
   1  -4  -5  244.68    8.50
   1   4  -5  243.58    9.20
  -1   4   5  251.77   10.10
  -1   4   5  246.48    9.50
   1   4  -5  261.77    9.00
  -1   4   5  260.47   10.30
  -1   4   5  241.38    9.70
   0  -4   5  114.09    5.10
   0  -4  -5  113.19    6.50
   0  -4  -5  111.79    5.50
   0  -4  -5  119.99    5.10
   0  -4  -5  117.59    6.50
   0  -4   5  113.19    5.10
   0  -4   5  108.59    5.60
   0   4  -5  115.99    6.00
   0   4   5  116.39    5.70
   0   4  -5  115.89    5.50
   0   4   5  110.59    6.70
   1  -4   5   13.60    2.50
  -1  -4  -5   10.40    1.80
  -1  -4  -5   11.60    2.50
   1  -4   5    9.20    1.70
  -1  -4  -5    8.00    2.30
   1  -4   5   14.10    1.80
  -1  -4  -5   14.30    2.40
  -1   4  -5    9.70    1.90
   1   4   5    9.30    2.10
   1   4   5    8.50    1.90
   1   4   5   10.20    2.20
  -1   4  -5   11.60    2.30
   2  -4   5  419.36   11.80
   2  -4   5  415.76   14.00
  -2  -4  -5  428.76   13.60
  -2  -4  -5  404.86   14.80
  -2  -4  -5  409.86   14.40
  -2  -4  -5  383.36   12.40
   2  -4   5  414.56   12.40
  -2   4  -5  399.16   14.00
   2   4   5  380.66   13.00
   2   4   5  394.56   13.30
   2   4   5  409.06   12.90
  -2   4  -5  392.76   13.70
   3  -4   5    8.90    1.60
  -3  -4  -5    8.50    2.40
  -3  -4  -5    7.70    2.10
  -3  -4  -5    7.70    2.50
  -3  -4  -5    5.80    1.40
   3  -4   5    7.30    2.00
  -3   4  -5   12.40    2.50
   3   4   5    9.90    2.20
   3   4   5    8.40    1.60
  -3   4  -5    8.90    2.10
   3   4   5    7.40    1.60
  -4  -4  -5   22.60    2.30
  -4  -4  -5   20.00    3.50
   4  -4   5   23.20    2.30
  -4  -4  -5   19.00    3.60
   4  -4   5   13.20    2.70
  -4   4  -5   27.00    3.80
  -4   4  -5   16.50    2.90
  -5  -4  -5   27.00    2.50
   5  -4   5   21.50    2.10
  -5  -4  -5   26.10    3.70
  -5  -4  -5   20.80    3.80
   5  -4   5   23.60    3.20
  -5  -4  -5   26.40    3.20
  -5   4  -5   20.90    3.60
  -5   4  -5   22.00    3.30
  -6  -4  -5   56.39    3.90
  -6  -4  -5   58.79    5.40
  -6  -4  -5   47.30    5.60
  -6   4  -5   54.39    4.90
  -6  -5   5   17.50    3.70
  -6  -5   5   12.00    2.30
   6  -5  -5   14.20    2.20
  -6   5   5   17.90    3.50
  -6   5   5   17.60    3.30
  -6   5   5   18.70    4.70
   5  -5  -5    2.70    1.20
  -5  -5   5    4.40    1.80
   5  -5  -5    5.00    1.30
   5  -5  -5    3.60    1.60
  -5  -5   5    6.70    1.70
  -5   5   5    6.10    2.70
  -5   5   5    3.80    1.80
  -5   5   5    3.60    2.00
  -4  -5   5   29.90    3.30
   4  -5  -5   35.40    3.70
   4  -5  -5   38.20    2.60
  -4  -5   5   37.10    3.20
   4  -5  -5   37.10    3.20
  -4  -5   5   34.70    3.00
  -4   5   5   27.60    3.40
  -4   5   5   39.30    4.90
  -4   5   5   25.80    3.90
  -3  -5   5   73.59    4.80
   3  -5  -5   68.49    4.30
   3  -5  -5   72.79    3.90
  -3  -5   5   72.59    4.30
  -3  -5   5   76.19    4.50
   3  -5  -5   76.19    5.40
  -3   5   5   74.69    5.20
  -3   5   5   79.69    5.90
  -2  -5   5   81.19    4.80
  -2  -5   5   78.69    4.50
   2  -5  -5   72.39    4.60
  -2  -5   5   77.59    4.70
   2  -5  -5   74.19    4.10
   2  -5  -5   80.59    5.80
   2  -5  -5   78.19    5.60
   2   5  -5   70.59    4.40
   2   5  -5   77.49    4.10
  -2   5   5   74.99    5.40
  -2   5   5   74.19    5.70
  -2   5   5   77.29    5.10
   1  -5  -5  300.57   12.10
  -1  -5   5  296.57   10.30
   1  -5  -5  292.27   10.70
  -1  -5   5  287.37   10.90
   1  -5  -5  285.27   10.00
  -1  -5   5  292.57   10.50
   1  -5  -5  287.47   12.00
  -1   5   5  288.87   11.20
  -1   5   5  298.07   11.80
   1   5  -5  298.67   10.20
   1   5  -5  290.57   11.00
  -1   5   5  299.97   11.60
   0  -5  -5   24.50    3.00
   0  -5   5   28.60    3.20
   0  -5  -5   31.20    3.90
   0  -5  -5   35.60    2.90
   0  -5  -5   23.30    3.70
   0  -5   5   32.60    3.00
   0  -5   5   30.20    2.90
   0   5   5   26.60    3.40
   0   5   5   33.20    3.30
   0   5  -5   31.50    3.50
   0   5   5   28.20    3.70
   0   5  -5   31.50    3.10
   1  -5   5  615.04   18.20
   1  -5   5  641.34   18.00
  -1  -5  -5  633.64   20.70
  -1  -5  -5  568.14   18.10
  -1  -5  -5  620.74   19.20
   1  -5   5  586.24   19.50
  -1  -5  -5  624.74   20.90
   1   5   5  663.13   19.40
   1   5   5  621.74   19.10
  -1   5  -5  624.44   19.20
  -1   5  -5  603.04   19.80
  -1   5  -5  610.84   19.80
  -2  -5  -5  321.67   14.90
   2  -5   5  345.37   10.50
   2  -5   5  335.77   11.10
  -2  -5  -5  338.07   11.20
  -2  -5  -5  338.17   13.70
   2  -5   5  330.67   12.60
  -2  -5  -5  323.77   12.10
   2   5   5  334.97   11.70
  -2   5  -5  328.27   12.90
   2   5   5  330.37   12.10
  -2   5  -5  332.77   12.30
   2   5   5  318.47   13.00
  -3  -5  -5  122.09    6.50
   3  -5   5  113.39    6.60
   3  -5   5  117.19    5.40
  -3  -5  -5  113.49    5.40
  -3  -5  -5  115.99    7.60
   3   5   5  117.39    6.40
   3   5   5  109.09    5.20
   3   5   5  121.49    5.50
  -3   5  -5  121.79    6.70
  -3   5  -5  117.69    7.10
  -4  -5  -5  112.39    6.30
   4  -5   5  100.59    4.70
  -4  -5  -5  102.69    7.50
  -4  -5  -5   98.29    5.00
   4  -5   5   97.19    5.90
  -4   5  -5   96.89    6.20
  -4   5  -5   96.19    6.70
   4   5   5   90.59    5.90
   5  -5   5    5.50    1.40
  -5  -5  -5    4.50    2.30
  -5  -5  -5    3.50    1.90
  -5  -5  -5    4.70    1.60
  -5  -5  -5    7.80    2.50
   5  -5   5    2.80    2.00
  -5   5  -5    5.10    2.10
  -6  -6   5  103.99    7.20
  -6  -6   5  110.79    5.50
  -6  -6   5   97.79    5.90
   6  -6  -5  107.19    4.30
  -6   6   5  109.99    7.60
   5  -6  -5   38.90    4.20
   5  -6  -5   42.50    3.50
  -5  -6   5   40.20    3.40
   5  -6  -5   39.20    2.90
  -5  -6   5   32.10    3.60
  -5  -6   5   38.30    3.90
  -5   6   5   48.80    5.20
  -5   6   5   41.60    4.40
  -5   6   5   50.29    6.20
   4  -6  -5  143.09    6.60
   4  -6  -5  142.29    6.10
  -4  -6   5  149.99    6.70
  -4  -6   5  130.79    6.90
   4  -6  -5  143.39    7.60
  -4  -6   5  135.29    7.30
  -4   6   5  165.98    8.40
  -4   6   5  129.09    8.60
  -4   6   5  162.68    8.90
   3  -6  -5   34.60    3.00
  -3  -6   5   33.00    3.50
  -3  -6   5   37.20    3.40
  -3  -6   5   34.80    3.60
   3  -6  -5   32.80    4.00
   3  -6  -5   28.70    3.20
  -3   6   5   31.40    3.70
  -3   6   5   38.60    5.10
  -2  -6   5   21.50    3.20
   2  -6  -5   17.10    3.30
   2  -6  -5   14.80    2.50
   2  -6  -5   11.40    3.00
   2  -6  -5   13.40    2.20
  -2  -6   5   17.30    2.80
   2   6  -5   12.80    2.10
  -2   6   5   17.00    3.40
  -2   6   5   10.00    2.70
   2   6  -5   16.90    2.70
  -2   6   5   14.40    2.90
   1  -6  -5   60.59    5.40
   1  -6  -5   61.79    4.00
  -1  -6   5   59.19    4.60
  -1  -6   5   57.99    4.50
   1  -6  -5   64.29    4.60
   1  -6  -5   60.89    5.50
  -1  -6   5   58.89    4.30
  -1   6   5   62.69    4.80
   1   6  -5   59.49    4.70
  -1   6   5   54.49    4.90
  -1   6   5   59.79    5.40
   1   6  -5   56.59    4.10
   0  -6  -5  637.14   21.70
   0  -6  -5  646.54   20.00
   0  -6  -5  614.64   21.30
   0  -6   5  641.04   20.40
   0  -6  -5  611.64   18.90
   0  -6   5  627.64   19.10
   0  -6   5  630.34   19.10
   0   6   5  578.24   21.70
   0   6  -5  626.14   20.50
   0   6   5  644.94   20.60
   0   6  -5  612.54   19.30
   0   6   5  625.84   20.40
  -1  -6  -5   35.80    4.50
   1  -6   5   43.10    3.60
   1  -6   5   33.50    3.80
   1  -6   5   44.10    3.50
  -1  -6  -5   39.70    4.90
  -1  -6  -5   34.60    3.70
  -1  -6  -5   38.20    3.30
   1   6   5   33.70    4.40
  -1   6  -5   40.40    4.30
   1   6   5   42.80    3.90
  -1   6  -5   42.20    3.90
  -1   6  -5   42.90    4.90
   1   6   5   41.50    4.20
   2  -6   5  320.27   11.20
  -2  -6  -5  327.17   12.50
  -2  -6  -5  321.27   11.20
   2  -6   5  321.67   12.70
  -2  -6  -5  300.27   13.70
   2  -6   5  343.37   10.80
  -2  -6  -5  306.07   13.30
  -2   6  -5  320.97   13.30
   2   6   5  319.57   11.50
  -2   6  -5  327.37   12.50
   2   6   5  313.47   13.20
   2   6   5  307.57   11.60
  -2   6  -5  322.57   13.40
  -3  -6  -5   16.40    3.50
  -3  -6  -5   28.70    2.90
   3  -6   5   24.50    2.90
  -3  -6  -5   27.80    4.00
  -3  -6  -5   23.70    4.00
   3   6   5   31.30    2.80
   3   6   5   24.40    2.60
  -3   6  -5   31.50    4.40
  -3   6  -5   22.00    3.40
   3   6   5   35.50    4.30
   4  -6   5   26.90    2.80
   4  -6   5   25.80    3.80
  -4  -6  -5   24.00    3.00
  -4  -6  -5   18.30    3.60
  -4  -6  -5   27.00    4.20
  -4  -6  -5   24.80    3.90
  -4   6  -5   19.20    3.30
  -5  -6  -5   48.80    4.90
  -5  -6  -5   40.70    3.60
   5  -6   5   45.30    4.70
  -5  -6  -5   32.50    4.60
   5  -6   5   33.70    2.90
  -5  -6  -5   30.30    4.90
  -5   6  -5   38.90    4.50
   5  -7  -5   44.60    4.00
  -5  -7   5   43.20    4.40
   5  -7  -5   42.30    4.30
   5  -7  -5   45.10    3.50
  -5  -7   5   44.80    4.60
  -5  -7   5   43.30    3.90
  -5   7   5   46.20    4.80
   4  -7  -5  101.29    6.60
  -4  -7   5   96.19    6.30
  -4  -7   5   97.19    5.70
   4  -7  -5  105.09    6.20
   4  -7  -5  102.89    5.80
  -4  -7   5   96.49    6.40
  -4   7   5  111.49    8.80
  -4   7   5   96.99    6.90
  -3  -7   5   65.39    5.20
   3  -7  -5   69.29    4.90
   3  -7  -5   62.19    4.30
  -3  -7   5   54.39    4.70
   3  -7  -5   66.49    5.70
  -3  -7   5   54.89    4.40
  -3   7   5   60.79    5.20
  -3   7   5   50.59    5.50
  -3   7   5   52.89    6.40
  -2  -7   5   29.90    3.40
  -2  -7   5   28.40    3.90
   2  -7  -5   26.40    4.10
  -2  -7   5   25.20    3.70
   2  -7  -5   34.10    4.30
   2  -7  -5   28.00    3.10
   2  -7  -5   26.50    3.70
  -2   7   5   31.90    5.70
  -2   7   5   28.80    4.40
   2   7  -5   27.60    2.90
   2   7  -5   20.80    3.30
  -2   7   5   29.60    3.70
   1  -7  -5  115.49    7.60
   1  -7  -5  115.19    7.80
   1  -7  -5  113.89    6.20
  -1  -7   5  106.99    6.20
  -1  -7   5   98.39    7.40
   1  -7  -5  106.29    6.80
  -1  -7   5  115.69    6.50
  -1   7   5  113.39    6.90
  -1   7   5  110.79   10.60
   1   7  -5  101.69    5.80
   1   7  -5  115.89    6.80
   0  -7  -5   78.79    6.40
   0  -7  -5   84.49    5.80
   0  -7   5   72.39    5.00
   0  -7  -5   80.59    6.80
   0  -7  -5   76.89    5.00
   0  -7   5   75.29    5.70
   0  -7   5   77.89    5.10
   0   7   5   82.49    6.60
   0   7   5   82.69    5.70
   0   7  -5   78.09    5.20
   0   7  -5   88.29    6.50
   0   7  -5   79.59    6.00
   0   7   5   81.89    6.10
  -1  -7  -5    1.40    2.30
   1  -7   5    2.60    1.50
  -1  -7  -5    4.30    2.50
  -1  -7  -5    6.80    2.30
  -1  -7  -5    3.80    1.50
   1  -7   5    5.50    1.90
   1  -7   5    6.30    1.90
   1   7   5    4.60    2.30
   1   7   5    4.00    2.00
  -1   7  -5    4.00    1.80
  -1   7  -5    2.60    2.40
   1   7   5    2.00    1.50
  -2  -7  -5   84.79    7.10
   2  -7   5   92.69    5.10
   2  -7   5   87.99    5.30
  -2  -7  -5   95.89    7.10
  -2  -7  -5  100.89    6.60
   2  -7   5   85.89    6.40
  -2  -7  -5   94.99    5.40
   2   7   5   90.89    5.60
  -2   7  -5   92.69    6.20
  -2   7  -5   89.59    7.10
   2   7   5   90.39    7.50
   2   7   5   95.69    5.70
  -3  -7  -5    6.00    1.70
  -3  -7  -5    0.00    2.00
   3  -7   5    4.10    1.60
  -3  -7  -5    2.40    2.30
  -3   7  -5    2.80    1.70
   3   7   5    1.40    1.30
  -3   7  -5    0.70    5.00
   3   7   5    2.90    1.60
   4  -7   5   86.79    5.00
  -4  -7  -5   95.29    8.00
  -4  -7  -5   93.09    7.10
  -4   7  -5   82.79    6.30
   4  -8  -5   31.80    4.40
  -4  -8   5   30.40    4.00
  -3  -8   5    8.70    2.60
  -3  -8   5    6.60    2.30
   3  -8  -5    3.90    2.20
  -3  -8   5    4.00    3.60
  -3   8   5    6.10    2.20
  -2  -8   5   53.99    4.70
   2  -8  -5   45.50    5.30
  -2  -8   5   48.60    4.40
  -2  -8   5   64.89    9.50
   2   8  -5   65.49    4.90
  -2   8   5   54.39    5.10
   2   8  -5   44.70    3.80
   1  -8  -5   71.59    6.20
  -1  -8   5   58.29    4.80
  -1  -8   5   56.89    4.70
   1  -8  -5   58.89    6.20
  -1   8   5   55.79    5.10
   1   8  -5   55.09    4.30
  -1   8   5   64.79    9.90
   1   8  -5   60.29    5.60
   0  -8  -5   43.80    5.50
   0  -8   5   32.90    3.80
   0  -8   5   43.90    4.20
   0  -8  -5   45.90    5.20
   0   8  -5   33.50    3.80
   0   8   5   43.80    4.50
   0   8   5   49.30    5.30
   0   8  -5   47.80    6.00
   0   8  -5   39.20    5.10
  -1  -8  -5   16.50    3.80
   1  -8   5   16.20    2.80
  -1  -8  -5   14.60    3.50
   1  -8   5   22.60    3.20
   1   8   5   18.50    4.00
   1   8   5   20.00    3.20
  -1   8  -5   26.00    4.50
  -1   8  -5   13.60    2.90
  -2  -8  -5   49.10    5.80
   2  -8   5   45.10    3.90
   2  -8   5   43.00    4.30
   2   8   5   58.49    4.60
   2   8   5   48.40    4.60
  -7   0   6   76.19    4.00
  -7   0   6   81.59    4.80
  -7   0   6   84.29    5.10
   6   0  -6   34.10    3.40
  -6   0   6   37.40    2.60
  -6   0   6   39.40    3.40
  -6   0   6   36.80    3.20
  -5   0   6  829.22   23.70
   5   0  -6  823.92   24.00
  -5   0   6  834.52   23.50
  -5   0   6  847.42   22.30
  -4   0   6   28.80    2.80
   4   0  -6   31.60    2.80
  -4   0   6   31.20    2.20
  -4   0   6   32.50    3.00
  -3   0   6 1932.21   48.00
   3   0  -6 1813.92   47.60
  -3   0   6 1868.91   49.50
   3   0  -6 2027.70   49.00
   3   0  -6 1875.01   50.39
  -3   0   6 1881.91   48.90
  -2   0   6  120.19    5.60
   2   0  -6  130.99    5.70
  -2   0   6  134.59    5.30
  -2   0   6  123.59    4.70
   2   0  -6  116.69    5.10
   2   0  -6  125.99    4.60
   1   0  -6  120.79    5.90
  -1   0   6  131.59    4.90
  -1   0   6  132.49    5.80
   1   0  -6  135.79    5.20
  -1   0   6  131.79    5.20
   1   0  -6  125.49    4.80
   0   0   6  171.38    6.20
   0   0   6  173.18    5.90
   0   0  -6  160.88    5.90
   0   0  -6  158.68    5.80
   0   0  -6  166.88    7.10
  -1   0  -6   21.70    2.00
  -1   0  -6   28.90    2.10
   1   0   6   26.40    2.10
   1   0   6   27.50    2.40
  -1   0  -6   24.80    2.50
   1   0   6   24.30    2.50
  -1   0  -6   23.80    2.80
  -2   0  -6    3.70    1.40
  -2   0  -6    4.20    1.00
   2   0   6    1.90    1.10
  -2   0  -6    2.30    1.50
   2   0   6    3.20    1.10
   2   0   6    3.00    1.20
  -2   0  -6    2.30    1.00
   3   0   6   12.00    2.00
  -3   0  -6    9.70    2.20
  -3   0  -6   10.90    2.10
  -3   0  -6    7.30    1.50
   3   0   6   15.20    1.90
  -4   0  -6    2.20    1.20
   4   0   6    2.10    1.30
   4   0   6    2.30    1.10
  -4   0  -6    1.90    1.50
  -4   0  -6   -0.10    1.50
  -5   0  -6   22.60    3.30
  -5   0  -6   17.10    2.80
  -5   0  -6   20.80    2.60
  -6   0  -6  314.57   11.30
  -6   0  -6  329.27   12.80
  -7  -1   6   45.20    3.60
   7  -1  -6   44.90    3.80
  -7   1   6   45.60    3.70
  -7   1   6   51.89    4.30
  -7   1   6   40.50    3.20
  -6  -1   6   55.99    2.80
   6  -1  -6   60.09    4.10
  -6  -1   6   61.49    4.00
  -6  -1   6   61.19    3.80
  -6   1   6   53.29    3.40
  -6   1   6   59.09    5.20
  -6   1   6   53.29    3.90
  -5  -1   6   86.19    4.60
  -5  -1   6   88.19    4.60
   5  -1  -6   83.79    4.60
  -5  -1   6   88.99    3.50
  -5   1   6   85.79    4.20
  -5   1   6   83.39    5.10
  -5   1   6   78.09    4.60
  -4  -1   6  237.88    8.60
   4  -1  -6  245.58    8.80
  -4  -1   6  261.17    7.70
  -4  -1   6  242.68    8.80
  -4   1   6  255.07    9.60
  -4   1   6  247.98    8.30
   4   1  -6  255.47    9.40
  -4   1   6  252.57    9.00
   3  -1  -6   42.00    3.20
  -3  -1   6   39.00    2.30
  -3  -1   6   37.30    2.80
   3  -1  -6   40.60    2.90
  -3  -1   6   35.90    3.00
   3  -1  -6   39.40    2.20
  -3   1   6   36.40    3.30
  -3   1   6   40.30    2.60
   3   1  -6   32.50    2.90
  -3   1   6   37.80    3.00
  -2  -1   6   66.69    3.50
   2  -1  -6   66.09    3.50
   2  -1  -6   65.49    4.10
  -2  -1   6   68.59    3.10
   2  -1  -6   65.19    3.00
  -2  -1   6   66.89    3.80
  -2   1   6   73.29    3.50
   2   1  -6   64.49    3.20
   2   1  -6   62.59    3.80
   2   1  -6   64.69    3.70
  -2   1   6   58.59    4.00
  -2   1   6   66.69    3.80
   1  -1  -6  854.31   23.20
   1  -1  -6  886.91   24.70
  -1  -1   6  887.91   23.20
  -1  -1   6  848.62   23.90
  -1  -1   6  880.11   22.70
   1  -1  -6  807.82   22.50
   1   1  -6  884.21   24.30
  -1   1   6  880.01   23.80
  -1   1   6  878.21   23.20
   1   1  -6  838.72   23.50
   1   1  -6  836.72   23.00
  -1   1   6  837.72   24.20
   0  -1   6   60.79    3.80
   0  -1   6   65.79    3.30
   0  -1   6   65.19    3.10
   0  -1  -6   62.39    3.10
   0  -1  -6   66.19    3.90
   0  -1  -6   59.39    4.20
   0  -1  -6   64.09    3.30
   0   1   6   64.69    3.40
   0   1  -6   63.29    3.40
   0   1  -6   65.19    3.40
   0   1   6   69.49    3.80
   0   1  -6   65.49    4.10
   0   1   6   64.39    3.90
   1  -1   6  555.84   15.50
  -1  -1  -6  568.04   17.40
   1  -1   6  553.54   15.50
  -1  -1  -6  545.85   15.50
  -1  -1  -6  550.64   16.50
   1  -1   6  541.65   16.70
  -1  -1  -6  540.45   15.50
   1   1   6  566.84   15.90
   1   1   6  549.65   16.40
   1   1   6  554.54   16.60
  -1   1  -6  540.05   15.60
  -1   1  -6  562.04   16.10
  -1   1  -6  570.14   15.70
  -1   1  -6  575.44   17.10
   2  -1   6  189.98    6.50
   2  -1   6  174.78    6.40
  -2  -1  -6  191.68    6.40
  -2  -1  -6  194.68    7.70
  -2  -1  -6  184.98    8.00
  -2  -1  -6  186.08    6.50
   2  -1   6  176.48    8.20
   2   1   6  187.38    7.40
   2   1   6  206.38    7.00
   2   1   6  181.48    7.30
  -2   1  -6  187.18    7.00
  -2   1  -6  188.08    6.40
  -2   1  -6  189.48    6.90
  -2   1  -6  182.48    7.80
   3  -1   6   59.09    3.20
  -3  -1  -6   58.19    3.20
  -3  -1  -6   60.59    4.40
  -3  -1  -6   56.29    2.90
  -3  -1  -6   55.99    4.30
   3   1   6   54.89    3.50
  -3   1  -6   62.59    4.30
   3   1   6   58.39    3.40
  -3   1  -6   55.39    3.50
  -3   1  -6   55.89    3.90
  -4  -1  -6  122.69    6.80
   4  -1   6  119.79    5.00
   4  -1   6  122.69    5.90
  -4  -1  -6  126.29    5.20
  -4  -1  -6  122.29    6.80
  -4   1  -6  128.29    5.80
  -4   1  -6  125.89    6.60
   4   1   6  121.39    5.10
  -4   1  -6  129.59    6.40
   4   1   6  126.59    5.50
  -5  -1  -6   20.70    3.30
  -5  -1  -6   30.40    3.80
  -5  -1  -6   29.50    2.70
  -5   1  -6   30.60    3.60
  -5   1  -6   29.90    3.10
  -5   1  -6   27.40    3.40
  -6  -1  -6  107.29    5.80
  -6  -1  -6   93.49    6.50
  -6   1  -6  105.69    6.00
  -6   1  -6  102.89    6.50
  -7  -2   6   39.30    3.40
   7  -2  -6   38.50    3.50
  -7   2   6   41.60    4.40
  -7   2   6   37.10    3.60
  -6  -2   6   40.80    3.40
  -6  -2   6   48.70    2.40
   6  -2  -6   44.00    3.50
  -6   2   6   44.60    4.20
  -6   2   6   45.90    3.90
  -6   2   6   48.90    3.60
  -5  -2   6  427.76   13.70
  -5  -2   6  447.76   12.10
  -5  -2   6  429.06   13.20
   5  -2  -6  430.96   13.60
  -5   2   6  425.86   14.20
  -5   2   6  423.66   13.70
  -5   2   6  423.86   14.70
   4  -2  -6   37.10    2.90
   4  -2  -6   35.50    2.80
  -4  -2   6   41.40    2.30
   4  -2  -6   37.90    2.00
  -4  -2   6   38.90    3.00
  -4  -2   6   35.50    3.00
  -4   2   6   36.90    3.70
  -4   2   6   36.90    3.30
  -4   2   6   36.70    2.90
   3  -2  -6  243.68    9.00
  -3  -2   6  234.48    7.40
   3  -2  -6  229.08    8.10
  -3  -2   6  233.08    8.30
   3  -2  -6  226.88    7.20
  -3  -2   6  242.18    8.40
  -3   2   6  239.68    8.40
  -3   2   6  245.48    9.00
  -3   2   6  214.38   10.90
  -2  -2   6   28.00    2.40
  -2  -2   6   30.80    2.20
   2  -2  -6   32.30    2.10
  -2  -2   6   29.40    2.60
   2  -2  -6   33.00    3.30
   2   2  -6   30.70    2.50
  -2   2   6   33.80    2.70
  -2   2   6   38.60    3.20
   2   2  -6   34.80    2.80
  -2   2   6   28.10    3.10
   1  -2  -6  166.68    5.90
   1  -2  -6  157.48    6.30
  -1  -2   6  177.18    6.40
  -1  -2   6  177.38    7.00
  -1  -2   6  176.98    6.00
   1  -2  -6  163.98    7.10
  -1   2   6  169.28    7.30
   1   2  -6  169.68    6.80
   1   2  -6  165.38    6.50
  -1   2   6  175.08    6.40
   1   2  -6  180.98    7.10
  -1   2   6  186.88    7.40
  -1   2   6  177.78    6.70
   0  -2  -6  614.34   16.80
   0  -2  -6  607.74   18.20
   0  -2   6  570.44   17.90
   0  -2   6  606.04   16.70
   0  -2  -6  610.74   18.90
   0  -2   6  626.54   16.90
   0   2   6  622.64   17.20
   0   2   6  588.14   17.50
   0   2  -6  604.34   17.50
   0   2   6  609.34   18.20
   0   2  -6  598.44   17.50
   0   2  -6  615.64   18.10
   0   2   6  599.84   18.20
  -1  -2  -6  597.84   17.60
   1  -2   6  640.74   19.10
   1  -2   6  659.63   17.80
  -1  -2  -6  651.83   18.10
   1  -2   6  638.44   17.50
  -1  -2  -6  653.63   20.00
  -1  -2  -6  654.33   19.50
   1   2   6  641.54   18.50
  -1   2  -6  645.34   19.20
   1   2   6  692.63   19.60
  -1   2  -6  613.34   18.50
  -1   2  -6  630.64   18.10
   1   2   6  632.84   18.10
  -2  -2  -6  623.04   17.10
   2  -2   6  587.84   18.20
  -2  -2  -6  583.14   18.60
   2  -2   6  627.64   16.80
  -2  -2  -6  599.34   16.80
  -2  -2  -6  585.04   18.90
  -2   2  -6  595.24   17.80
  -2   2  -6  595.64   18.50
   2   2   6  617.74   17.60
   2   2   6  589.74   17.70
  -3  -2  -6   78.49    3.90
  -3  -2  -6   78.09    5.40
  -3  -2  -6   83.49    4.00
  -3  -2  -6   87.79    6.10
   3  -2   6   92.79    5.10
   3  -2   6   82.89    3.90
   3   2   6   82.39    4.40
   3   2   6   79.29    4.30
  -3   2  -6   84.49    5.20
  -3   2  -6   81.99    4.70
  -4  -2  -6   12.30    1.80
   4  -2   6   10.50    1.60
   4  -2   6   12.50    2.40
  -4  -2  -6    7.80    1.50
  -4  -2  -6   10.50    2.40
  -4   2  -6   14.60    2.70
  -4   2  -6   12.50    2.40
  -5  -2  -6   38.80    4.30
  -5  -2  -6   39.80    4.30
   5  -2   6   42.30    2.70
  -5  -2  -6   45.00    3.20
  -5   2  -6   45.90    4.20
  -6  -2  -6    0.10    1.20
  -6  -2  -6    1.00    1.60
  -6  -2  -6    2.90    1.90
  -6   2  -6    2.60    1.90
  -6   2  -6    2.60    1.70
   7  -3  -6    0.70    1.40
  -7   3   6    3.60    1.60
  -7   3   6    4.70    1.70
   6  -3  -6   28.40    2.90
  -6  -3   6   29.50    3.10
  -6   3   6   28.50    3.20
  -6   3   6   30.90    3.50
  -5  -3   6   17.10    1.80
  -5  -3   6   19.70    2.50
   5  -3  -6   23.00    2.50
  -5  -3   6   19.50    2.80
  -5   3   6   20.80    3.40
  -5   3   6   20.00    2.90
   4  -3  -6   68.79    3.10
  -4  -3   6   72.89    3.40
  -4  -3   6   65.89    4.00
   4  -3  -6   68.99    4.00
   4  -3  -6   68.39    4.30
  -4   3   6   75.59    5.20
  -4   3   6   70.09    4.40
  -4   3   6   69.49    4.80
   3  -3  -6   25.30    2.50
  -3  -3   6   29.90    2.80
   3  -3  -6   26.20    2.00
  -3  -3   6   29.90    2.80
  -3  -3   6   30.10    2.40
   3  -3  -6   24.70    3.20
  -3   3   6   27.20    3.40
  -3   3   6   29.70    2.90
  -3   3   6   26.50    3.20
   2  -3  -6   89.39    4.50
   2  -3  -6   94.69    5.60
  -2  -3   6   95.69    4.20
  -2  -3   6   91.49    4.60
  -2  -3   6   89.29    4.70
   2  -3  -6   95.99    4.60
  -2   3   6   92.69    5.00
   2   3  -6   91.19    4.60
  -2   3   6   96.69    5.50
  -2   3   6   88.39    5.50
   2   3  -6   90.49    4.60
   1  -3  -6  278.47   10.70
   1  -3  -6  259.87    8.50
   1  -3  -6  259.77    9.00
  -1  -3   6  257.47   10.50
  -1  -3   6  267.97    8.60
  -1  -3   6  257.57    8.80
   1  -3  -6  256.27   10.00
  -1   3   6  258.87   10.10
  -1   3   6  261.27    9.50
   1   3  -6  275.97    9.50
   1   3  -6  251.37    9.30
  -1   3   6  268.67    9.40
  -1   3   6  257.37   10.10
   0  -3  -6  193.38    7.20
   0  -3  -6  184.28    6.60
   0  -3   6  184.98    7.70
   0  -3  -6  184.18    8.20
   0  -3   6  186.68    6.70
   0  -3   6  184.28    6.70
   0   3  -6  186.28    7.60
   0   3   6  195.58    7.60
   0   3   6  189.28    7.90
   0   3   6  180.98    7.30
   0   3   6  174.38    8.00
  -1  -3  -6  588.24   18.50
  -1  -3  -6  572.54   18.60
   1  -3   6  577.14   16.00
  -1  -3  -6  559.84   16.30
   1  -3   6  576.64   16.20
   1  -3   6  560.74   17.70
  -1  -3  -6  577.74   17.00
  -1   3  -6  589.64   17.80
  -1   3  -6  570.44   17.60
   1   3   6  561.64   17.40
   1   3   6  570.24   17.30
   1   3   6  571.24   17.10
   2  -3   6  123.79    6.30
  -2  -3  -6  128.39    7.10
   2  -3   6  126.09    4.70
  -2  -3  -6  128.29    5.80
  -2  -3  -6  129.39    5.30
  -2  -3  -6  126.29    7.00
   2  -3   6  128.49    5.20
  -2   3  -6  125.69    6.30
  -2   3  -6  128.29    6.50
   2   3   6  127.29    5.90
   2   3   6  125.89    6.00
   2   3   6  122.29    6.70
  -3  -3  -6  119.19    7.10
   3  -3   6  123.59    5.20
  -3  -3  -6  126.39    5.20
  -3  -3  -6  127.29    7.20
  -3  -3  -6  122.29    5.70
  -3   3  -6  130.89    6.60
   3   3   6  120.29    5.60
   3   3   6  130.39    5.70
  -3   3  -6  139.49    6.90
  -4  -3  -6    0.40    0.90
  -4  -3  -6    0.40    1.20
   4  -3   6   -0.40    1.20
  -4  -3  -6    1.10    1.70
   4  -3   6    0.20    0.90
  -4  -3  -6    1.00    1.90
  -4   3  -6    0.90    1.30
  -4   3  -6   -2.60    1.20
   5  -3   6   69.49    3.60
  -5  -3  -6   87.89    6.60
  -5  -3  -6   67.19    3.90
  -5  -3  -6   76.99    5.90
   5  -3   6   77.39    4.90
  -5   3  -6   60.59    5.30
  -5   3  -6   79.99    5.40
  -6  -3  -6    0.20    2.20
  -6  -3  -6    5.60    2.30
  -6   3  -6    3.50    2.40
  -7  -4   6   14.80    2.70
  -7   4   6   13.10    2.80
  -7   4   6   11.40    2.60
  -6  -4   6    1.40    1.20
   6  -4  -6    2.30    1.40
  -6  -4   6    3.50    1.80
  -6  -4   6    0.30    1.00
  -6   4   6    4.10    1.80
  -6   4   6    2.30    1.60
   5  -4  -6   60.29    3.80
  -5  -4   6   63.79    3.40
   5  -4  -6   50.29    3.70
   5  -4  -6   62.79    2.90
  -5  -4   6   62.09    4.40
  -5   4   6   62.99    4.70
  -5   4   6   59.49    4.90
  -5   4   6   60.39    5.10
  -4  -4   6   46.70    3.70
   4  -4  -6   45.30    3.30
   4  -4  -6   46.60    4.00
   4  -4  -6   44.70    3.00
  -4  -4   6   44.50    4.40
  -4  -4   6   51.19    3.20
  -4   4   6   41.30    3.80
  -4   4   6   45.30    4.40
  -4   4   6   42.20    4.70
  -4   4   6   52.09    4.60
  -3  -4   6  335.27   11.30
   3  -4  -6  342.87   10.30
  -3  -4   6  332.07   10.50
   3  -4  -6  302.87   12.20
   3  -4  -6  319.87   11.00
  -3  -4   6  283.07   14.70
  -3   4   6  344.37   12.20
  -3   4   6  343.87   12.80
  -3   4   6  336.27   12.90
  -2  -4   6  127.89    5.60
   2  -4  -6  137.19    6.10
   2  -4  -6  151.58    7.50
   2  -4  -6  140.19    7.40
  -2  -4   6  142.19    6.50
   2  -4  -6  133.19    5.40
  -2  -4   6  138.29    6.20
  -2   4   6  132.39    7.20
   2   4  -6  134.79    6.10
  -2   4   6  138.09    6.70
  -2   4   6  127.39    7.20
   2   4  -6  129.79    5.80
   1  -4  -6  111.39    5.00
   1  -4  -6  123.79    6.90
  -1  -4   6  113.69    5.10
   1  -4  -6  110.89    5.50
   1  -4  -6   99.89    6.50
  -1  -4   6  119.09    5.50
  -1  -4   6  112.29    5.80
   1   4  -6  114.79    5.70
   1   4  -6  111.99    5.90
  -1   4   6  114.19    6.00
  -1   4   6  116.99    6.50
  -1   4   6  117.89    6.30
  -1   4   6  121.49    6.70
   0  -4   6  737.33   20.50
   0  -4   6  719.33   21.70
   0  -4   6  697.93   20.30
   0  -4  -6  706.03   21.10
   0  -4  -6  732.43   23.00
   0  -4  -6  809.32   23.30
   0   4   6  726.03   21.70
   0   4   6  696.33   21.30
   0   4  -6  746.53   21.50
   0   4   6  693.73   21.90
   0   4  -6  710.73   21.80
   1  -4   6   56.29    3.50
   1  -4   6   54.69    3.30
  -1  -4  -6   53.19    3.40
  -1  -4  -6   53.89    3.90
   1  -4   6   55.09    4.20
  -1  -4  -6   59.39    5.10
  -1   4  -6   56.79    4.40
  -1   4  -6   55.79    4.20
   1   4   6   56.09    4.30
   1   4   6   57.29    4.30
   1   4   6   62.09    4.20
   2  -4   6   88.69    5.50
  -2  -4  -6   76.69    4.80
  -2  -4  -6   89.49    6.30
  -2  -4  -6   83.39    4.30
   2  -4   6   82.09    3.70
   2   4   6   74.89    4.60
   2   4   6   86.29    5.00
   2   4   6   75.99    5.10
  -2   4  -6   92.19    5.80
  -2   4  -6   82.59    5.20
  -3  -4  -6   98.79    6.70
   3  -4   6   91.29    4.50
  -3  -4  -6   94.69    5.30
   3  -4   6  108.09    6.20
  -3  -4  -6   96.19    6.40
  -3  -4  -6   93.59    4.50
  -3   4  -6   88.39    5.70
  -3   4  -6   81.19    5.80
   3   4   6   88.99    4.90
   3   4   6   81.69    5.40
   3   4   6   88.79    4.70
   4  -4   6    5.90    2.00
   4  -4   6    5.50    1.40
  -4  -4  -6    2.60    1.70
  -4  -4  -6    7.40    2.40
  -4  -4  -6    3.90    2.10
  -4  -4  -6    6.30    1.60
  -4   4  -6    3.30    2.20
  -4   4  -6    7.50    2.10
   5  -4   6    3.80    2.00
  -5  -4  -6    3.90    2.70
  -5  -4  -6    3.60    2.30
  -5  -4  -6    7.80    2.00
   5  -4   6    4.70    1.30
  -5  -4  -6    2.90    1.50
  -5   4  -6    7.30    2.20
  -6  -5   6   73.19    4.70
  -6  -5   6   80.29    4.00
   6  -5  -6   72.79    5.10
  -6  -5   6   65.89    5.00
  -6   5   6   76.79    5.80
  -5  -5   6    6.00    1.80
  -5  -5   6    5.50    1.50
   5  -5  -6    4.30    1.80
   5  -5  -6    5.20    1.60
   5  -5  -6    4.10    1.10
  -5  -5   6    4.80    1.70
  -5   5   6    9.80    2.60
  -5   5   6    6.70    3.10
  -5   5   6    4.20    1.80
  -4  -5   6   89.19    5.20
   4  -5  -6   89.19    4.20
   4  -5  -6   86.49    4.90
  -4  -5   6   86.99    4.60
  -4  -5   6   91.39    5.50
   4  -5  -6   81.69    5.60
  -4   5   6   99.09    6.10
  -4   5   6   94.49    6.40
  -4   5   6   87.59    6.30
  -4   5   6   96.09    6.90
  -3  -5   6   37.90    3.20
  -3  -5   6   41.40    3.60
  -3  -5   6   43.90    3.60
   3  -5  -6   36.20    3.30
   3  -5  -6   38.60    4.20
   3  -5  -6   39.70    2.90
  -3   5   6   40.10    4.90
  -3   5   6   30.30    4.00
  -3   5   6   42.60    4.10
  -3   5   6   33.10    4.10
   2  -5  -6   33.80    3.30
   2  -5  -6   37.30    2.90
   2  -5  -6   39.50    4.50
  -2  -5   6   32.10    3.20
  -2  -5   6   39.30    3.70
  -2  -5   6   37.30    3.20
  -2   5   6   43.90    4.80
   2   5  -6   34.50    3.40
   2   5  -6   32.50    3.10
  -2   5   6   33.90    3.60
  -2   5   6   33.20    4.00
   1  -5  -6  265.07   11.80
  -1  -5   6  278.07   10.80
   1  -5  -6  271.37    9.60
  -1  -5   6  267.27   10.00
   1  -5  -6  268.97   10.30
   1  -5  -6  279.77   11.90
  -1   5   6  258.37   11.20
  -1   5   6  292.77   11.30
   1   5  -6  285.07   10.20
  -1   5   6  294.77   11.30
   1   5  -6  266.87   10.70
   0  -5   6  179.68    8.30
   0  -5  -6  185.68    9.30
   0  -5   6  167.18    7.10
   0  -5  -6  181.78    8.00
   0  -5  -6  193.58   11.20
   0  -5   6  175.58    7.30
   0  -5  -6  178.38    7.20
   0   5  -6  190.98    8.70
   0   5   6  187.78    9.30
   0   5  -6  186.88    8.00
   0   5   6  184.98    8.50
   0   5   6  171.48    8.40
  -1  -5  -6  542.25   17.40
   1  -5   6  560.54   16.10
   1  -5   6  523.15   18.00
  -1  -5  -6  513.45   19.00
   1  -5   6  535.65   16.30
  -1  -5  -6  560.94   19.30
  -1  -5  -6  533.05   16.40
   1   5   6  545.45   17.60
   1   5   6  559.74   17.80
  -1   5  -6  539.15   17.60
  -1   5  -6  550.94   18.40
   1   5   6  533.65   17.50
   2  -5   6   38.70    3.20
  -2  -5  -6   38.30    4.70
   2  -5   6   44.00    4.20
  -2  -5  -6   43.60    4.70
  -2  -5  -6   40.20    3.20
   2  -5   6   43.60    2.90
  -2  -5  -6   43.80    3.90
   2   5   6   50.69    4.50
   2   5   6   39.40    3.70
  -2   5  -6   32.50    4.10
   2   5   6   34.50    3.50
  -2   5  -6   33.90    3.70
   3  -5   6  262.97   11.20
   3  -5   6  264.67    9.20
  -3  -5  -6  258.67   10.40
  -3  -5  -6  255.17   12.20
  -3  -5  -6  261.27    9.40
  -3   5  -6  263.87   11.10
  -3   5  -6  261.47   11.70
   3   5   6  224.78   10.00
   3   5   6  262.97   10.40
   3   5   6  284.37    9.90
  -4  -5  -6   69.39    6.40
  -4  -5  -6   75.09    5.10
  -4  -5  -6   64.49    4.10
   4  -5   6   61.69    3.80
   4  -5   6   72.19    6.20
  -4   5  -6   69.89    5.40
  -5  -5  -6   25.40    3.90
  -5  -5  -6   21.20    3.30
  -5  -5  -6   16.70    2.70
   5  -5   6   19.10    2.30
  -5  -5  -6   10.90    3.20
  -5   5  -6   20.20    3.60
  -5  -6   6   40.70    4.00
   5  -6  -6   42.40    4.10
   5  -6  -6   37.10    2.80
  -5  -6   6   42.10    4.10
   5  -6  -6   38.40    3.70
  -5  -6   6   42.70    3.40
  -5   6   6   49.60    5.90
  -5   6   6   38.80    4.30
   4  -6  -6   13.70    2.50
  -4  -6   6    9.50    2.30
   4  -6  -6   17.10    2.20
   4  -6  -6   14.60    2.90
  -4  -6   6   14.70    2.80
  -4  -6   6   16.90    2.50
  -4   6   6   16.00    3.50
  -4   6   6   13.80    2.90
  -4   6   6   18.20    4.50
  -3  -6   6   17.60    2.90
  -3  -6   6   26.20    3.30
   3  -6  -6   19.90    2.40
   3  -6  -6   18.30    4.20
   3  -6  -6   24.70    3.90
  -3  -6   6   22.10    2.90
  -3   6   6   28.60    4.10
  -3   6   6   16.90    3.40
  -3   6   6   25.30    3.80
   2  -6  -6   20.70    3.60
  -2  -6   6   17.20    2.60
  -2  -6   6   16.40    2.80
   2  -6  -6   13.60    2.20
  -2  -6   6   15.10    2.70
   2  -6  -6   13.40    2.40
   2  -6  -6   11.90    3.10
  -2   6   6   14.90    3.10
   2   6  -6   15.50    2.40
  -2   6   6   11.30    2.90
  -2   6   6   14.50    2.90
   1  -6  -6   24.30    4.00
   1  -6  -6   20.30    3.70
   1  -6  -6   25.40    3.30
  -1  -6   6   24.60    3.00
  -1  -6   6   29.00    3.40
   1  -6  -6   28.50    2.80
  -1  -6   6   20.20    2.90
   1   6  -6   26.20    3.20
   1   6  -6   34.10    4.20
  -1   6   6   23.30    3.40
  -1   6   6   31.90    4.00
  -1   6   6   21.90    3.60
   0  -6  -6   60.89    5.90
   0  -6  -6   60.09    5.60
   0  -6   6   66.29    4.40
   0  -6  -6   57.89    4.70
   0  -6   6   67.99    4.40
   0  -6  -6   61.79    4.10
   0  -6   6   58.59    4.90
   0   6   6   75.29    5.60
   0   6   6   56.49    5.00
   0   6  -6   64.69    5.30
   0   6  -6   63.29    4.70
   0   6   6   56.59    4.70
  -1  -6  -6   28.40    4.50
  -1  -6  -6   31.10    4.80
  -1  -6  -6   37.00    4.70
   1  -6   6   41.60    3.30
   1  -6   6   38.40    3.30
  -1  -6  -6   39.10    4.10
  -1   6  -6   35.40    4.60
  -1   6  -6   32.90    3.70
  -1   6  -6   35.20    4.70
   1   6   6   47.00    4.10
   1   6   6   37.40    4.00
   2  -6   6  139.39    5.80
  -2  -6  -6  134.89    9.20
  -2  -6  -6  137.29    8.50
  -2  -6  -6  131.09    6.30
  -2  -6  -6  142.99    8.90
   2  -6   6  141.99    7.90
   2  -6   6  127.49    6.20
   2   6   6  136.29    6.70
  -2   6  -6  130.19    8.00
   2   6   6  126.79    6.90
  -2   6  -6  137.99    7.50
  -2   6  -6  137.69    8.40
   2   6   6  127.09    7.50
   3  -6   6    4.10    1.70
  -3  -6  -6    3.20    1.50
  -3  -6  -6    3.00    2.30
  -3  -6  -6    5.40    2.20
   3  -6   6    1.30    1.90
  -3  -6  -6    2.50    2.00
  -3   6  -6    2.60    1.60
   3   6   6    2.90    1.80
   3   6   6    2.10    1.40
  -4  -6  -6    2.00    2.20
   4  -6   6    0.70    1.30
   4  -6   6   -2.00    2.30
  -4  -6  -6   -0.40    1.90
  -4  -6  -6    1.60    2.10
  -4   6  -6    4.20    1.60
  -4  -7   6  233.18   12.60
  -4  -7   6  304.47   12.00
   4  -7  -6  279.57   10.00
   4  -7  -6  283.37   12.10
  -4  -7   6  271.07   10.50
  -4   7   6  223.18   16.50
   3  -7  -6   81.79    6.40
   3  -7  -6   84.09    5.80
  -3  -7   6   73.79    5.00
  -3  -7   6   71.49    5.30
  -3  -7   6   79.69    6.00
   3  -7  -6   76.79    4.70
  -3   7   6   85.89    6.30
  -3   7   6   85.19    7.40
   2  -7  -6    4.50    2.30
   2  -7  -6    7.00    2.50
   2  -7  -6    4.00    2.10
  -2  -7   6    4.70    2.20
  -2  -7   6    4.70    1.90
  -2  -7   6    3.60    1.70
  -2   7   6    7.60    2.70
   2   7  -6    8.00    1.90
   2   7  -6    2.90    2.10
  -2   7   6    6.10    2.30
  -2   7   6    0.70    2.60
  -1  -7   6  117.79    7.30
  -1  -7   6  120.19    6.30
  -1  -7   6  119.59    6.50
   1  -7  -6  109.89    5.90
   1  -7  -6   99.49    6.50
   1  -7  -6  111.29    7.80
   1  -7  -6  121.59    8.20
  -1   7   6  116.99    7.90
   1   7  -6  118.19    7.10
  -1   7   6  117.09    7.20
  -1   7   6  124.29    7.80
   1   7  -6  117.69    6.30
   0  -7  -6   19.80    2.90
   0  -7  -6   19.40    3.90
   0  -7   6   22.10    3.00
   0  -7   6   20.80    3.60
   0  -7  -6   22.30    3.80
   0  -7  -6   14.00    3.00
   0  -7   6   20.20    3.10
   0   7  -6   23.10    3.80
   0   7   6   19.60    3.40
   0   7  -6   21.70    3.30
   0   7   6   22.00    3.80
   0   7   6   26.30    3.90
  -1  -7  -6   42.90    7.20
  -1  -7  -6   49.40    6.00
   1  -7   6   38.00    3.60
  -1  -7  -6   44.60    5.20
   1  -7   6   37.60    3.50
  -1  -7  -6   40.00    5.30
  -1   7  -6   46.20    5.70
  -1   7  -6   53.59    5.70
   1   7   6   40.40    4.10
   1   7   6   38.10    4.30
  -1   7  -6   30.10    3.70
  -2  -7  -6   -2.80    1.70
  -2  -7  -6   -0.80    2.10
   2  -7   6   -1.80    1.10
   2  -7   6    0.10    1.40
   2   7   6    0.10    1.20
  -2   7  -6    1.40    2.60
   2   7   6    1.70    1.80
  -2   7  -6    0.30    1.70
   3  -7   6   13.60    3.30
  -3  -7  -6   13.80    4.10
  -3  -7  -6   16.10    3.70
   3   7   6   16.40    2.60
   3   7   6   12.60    2.40
  -3   7  -6   15.90    3.00
   3  -8  -6   88.09   10.20
  -3  -8   6   89.79    6.30
  -3  -8   6  102.39    6.20
  -3   8   6   94.29    7.00
   2  -8  -6  121.49   12.60
  -2  -8   6  135.59    7.80
  -2   8   6  134.49    8.50
   2   8  -6  148.59    7.90
   2   8  -6  128.59    6.80
  -1  -8   6   30.40    3.60
   1  -8  -6   21.10    4.60
  -1   8   6   23.20    4.00
   1   8  -6   30.40    4.50
   1   8  -6   21.10    3.20
   0  -8  -6    1.20    2.40
   0  -8  -6   -2.40    1.80
   0  -8   6    0.00    1.30
   0  -8   6    0.90    1.30
   0   8   6   -0.60    1.30
   0   8  -6    4.40    2.50
   0   8  -6    1.50    1.50
   1  -8   6   12.40    2.40
  -1  -8  -6    6.80    2.70
  -1  -8  -6   13.50    3.40
   1  -8   6    8.20    2.10
   1   8   6    9.40    2.50
   1   8   6    8.30    2.90
  -1   8  -6    7.50    2.20
  -1   8  -6   13.50    3.90
  -7   0   7   -2.10    1.70
  -7   0   7    2.10    1.10
  -6   0   7  100.99    5.50
  -6   0   7   91.09    4.30
  -6   0   7   80.89    5.00
   6   0  -7   90.99    5.50
  -5   0   7   12.30    1.70
  -5   0   7   12.50    2.20
   5   0  -7   12.80    2.30
  -5   0   7   14.40    2.60
   4   0  -7   24.00    2.70
  -4   0   7   19.60    3.00
  -4   0   7   19.30    2.00
  -4   0   7   22.00    2.70
   3   0  -7 1254.97   33.90
   3   0  -7 1247.18   33.80
  -3   0   7 1256.47   32.70
  -3   0   7 1210.88   35.30
   3   0  -7 1272.67   32.40
  -3   0   7 1271.47   33.70
   2   0  -7   35.70    3.40
   2   0  -7   33.80    2.40
  -2   0   7   38.30    2.60
  -2   0   7   35.30    3.30
   2   0  -7   34.40    2.80
  -2   0   7   33.40    3.00
   1   0  -7  183.18    7.80
  -1   0   7  194.88    6.80
   1   0  -7  198.68    6.80
  -1   0   7  181.58    7.70
  -1   0   7  192.68    7.30
   1   0  -7  212.38    8.50
   0   0   7  168.18    6.80
   0   0  -7  173.08    6.50
   0   0  -7  182.28    8.00
   0   0  -7  181.28    6.50
   0   0   7  184.18    6.50
   0   0   7  169.98    7.30
  -1   0  -7  473.75   13.90
   1   0   7  469.35   14.20
  -1   0  -7  468.85   15.60
  -1   0  -7  472.85   13.70
   1   0   7  472.65   13.90
   1   0   7  439.96   14.80
  -1   0  -7  480.85   14.40
  -2   0  -7   31.60    2.40
  -2   0  -7   28.40    3.20
  -2   0  -7   27.70    3.50
  -2   0  -7   27.60    2.60
   2   0   7   28.90    2.50
   2   0   7   28.50    2.90
   2   0   7   30.90    2.90
   3   0   7   87.99    5.00
  -3   0  -7   87.19    4.50
   3   0   7   85.79    4.30
  -3   0  -7   90.39    5.80
  -4   0  -7   42.30    3.30
  -4   0  -7   37.60    4.10
   4   0   7   43.70    3.50
   4   0   7   35.90    2.90
  -4   0  -7   41.10    4.20
  -5   0  -7    2.00    1.90
  -5   0  -7    1.50    1.90
  -5   0  -7    2.10    1.60
   7  -1  -7  125.49    6.70
  -7  -1   7  118.59    5.90
  -7  -1   7  112.39    4.90
  -7  -1   7  109.99    6.00
  -7   1   7  112.49    6.50
  -7   1   7  113.39    6.30
  -7   1   7  115.49    8.40
  -6  -1   7   47.30    2.90
  -6  -1   7   49.80    3.80
   6  -1  -7   51.69    4.00
  -6  -1   7   46.80    3.70
  -6   1   7   44.10    3.40
  -6   1   7   45.20    3.90
  -6   1   7   54.19    4.40
  -5  -1   7   37.10    2.50
   5  -1  -7   37.00    3.30
  -5  -1   7   37.80    3.30
  -5   1   7   38.50    3.50
  -5   1   7   37.30    3.80
   5   1  -7   39.00    3.70
  -5   1   7   42.60    3.00
  -4  -1   7  472.45   13.00
  -4  -1   7  421.86   17.70
   4  -1  -7  444.86   14.20
  -4   1   7  432.36   14.90
   4   1  -7  443.36   14.80
  -4   1   7  450.05   13.60
  -4   1   7  459.15   14.70
   3  -1  -7   31.50    2.80
   3  -1  -7   30.20    3.10
  -3  -1   7   36.70    2.40
   3  -1  -7   30.40    2.20
  -3  -1   7   33.00    2.90
  -3   1   7   35.70    3.60
  -3   1   7   27.60    3.00
   3   1  -7   30.70    3.00
   3   1  -7   30.80    2.80
  -3   1   7   31.00    2.60
   3   1  -7   33.40    2.50
  -2  -1   7  357.06   12.10
  -2  -1   7  357.76   10.70
   2  -1  -7  365.36   10.60
  -2  -1   7  365.46   11.50
   2  -1  -7  346.27   11.30
  -2   1   7  358.26   12.00
   2   1  -7  365.96   12.10
  -2   1   7  354.26   11.20
  -2   1   7  361.96   12.50
   2   1  -7  352.96   11.80
   2   1  -7  356.16   11.00
  -1  -1   7  317.97   10.90
   1  -1  -7  295.87   10.00
  -1  -1   7  318.07    9.70
   1  -1  -7  309.97   11.50
  -1  -1   7  315.27   10.10
  -1   1   7  306.37   11.10
   1   1  -7  321.07   11.30
   1   1  -7  310.37   10.80
   1   1  -7  297.87    9.90
  -1   1   7  326.87   10.80
  -1   1   7  302.27   10.10
   0  -1  -7    7.90    2.40
   0  -1   7    3.10    1.10
   0  -1   7    4.30    1.50
   0  -1   7    4.00    1.30
   0  -1  -7    4.90    1.70
   0  -1  -7    2.90    1.10
   0  -1  -7    1.10    1.50
   0   1  -7    2.80    1.20
   0   1   7    4.10    1.50
   0   1   7    2.60    1.10
   0   1  -7    4.70    1.80
   0   1  -7    4.90    1.40
   0   1   7    4.50    1.60
   1  -1   7   65.29    4.30
  -1  -1  -7   65.49    3.50
  -1  -1  -7   73.29    5.10
  -1  -1  -7   68.09    3.60
  -1  -1  -7   74.59    4.60
   1  -1   7   72.59    3.60
   1  -1   7   70.69    3.80
   1   1   7   67.09    4.30
   1   1   7   73.69    4.00
   1   1   7   69.19    4.40
  -1   1  -7   70.79    4.80
  -1   1  -7   71.09    4.00
  -1   1  -7   68.49    3.90
  -1   1  -7   69.79    3.70
  -2  -1  -7   11.60    2.60
   2  -1   7   18.40    2.70
  -2  -1  -7   15.50    1.90
  -2  -1  -7   15.70    1.90
  -2  -1  -7   12.30    2.40
   2  -1   7   13.60    1.90
   2  -1   7   16.50    2.10
  -2   1  -7   12.60    2.10
  -2   1  -7   13.50    2.70
   2   1   7   15.80    2.30
   2   1   7   13.20    2.40
  -2   1  -7   15.90    2.30
   2   1   7   13.40    2.30
  -2   1  -7   13.80    1.90
   3  -1   7   22.60    2.90
   3  -1   7   26.90    2.40
  -3  -1  -7   20.90    2.30
  -3  -1  -7   21.20    2.10
  -3  -1  -7   19.90    3.00
  -3  -1  -7   21.60    3.50
  -3   1  -7   17.00    2.90
   3   1   7   27.10    2.80
  -3   1  -7   21.90    2.60
   3   1   7   23.10    2.50
  -4  -1  -7   82.79    5.80
  -4  -1  -7   76.59    4.10
   4  -1   7   74.89    4.80
  -4  -1  -7   76.99    5.50
   4  -1   7   77.59    4.00
  -4   1  -7   69.59    5.30
   4   1   7   69.99    4.00
  -4   1  -7   73.09    5.10
  -4   1  -7   72.69    4.50
   5  -1   7   51.49    4.50
  -5  -1  -7   42.20    3.40
  -5  -1  -7   44.20    4.60
   5  -1   7   40.80    2.90
  -5  -1  -7   34.20    4.30
  -5   1  -7   39.10    4.20
  -5   1  -7   47.20    4.00
  -5   1  -7   43.90    4.50
  -7  -2   7   62.29    4.50
   7  -2  -7   64.09    4.70
  -7   2   7   65.59    5.70
  -7   2   7   61.79    4.50
  -7   2   7   68.09    5.00
   6  -2  -7  113.49    5.90
  -6  -2   7  119.59    4.60
  -6  -2   7  114.29    5.90
  -6  -2   7  113.89    5.60
  -6   2   7  111.29    5.90
  -6   2   7  114.89    6.90
  -6   2   7  114.19    6.40
  -5  -2   7   29.30    2.20
   5  -2  -7   24.00    2.80
  -5  -2   7   21.00    2.80
  -5  -2   7   26.00    3.80
  -5   2   7   24.90    3.30
  -5   2   7   26.50    2.80
  -5   2   7   30.30    3.70
   4  -2  -7  114.89    5.60
  -4  -2   7  127.09    6.50
  -4  -2   7  113.99    5.70
  -4  -2   7  125.59    4.90
   4  -2  -7  130.09    5.90
   4  -2  -7  123.49    4.50
  -4   2   7  121.69    5.80
  -4   2   7  129.09    6.80
  -4   2   7  135.39    7.70
  -3  -2   7  204.58    8.20
   3  -2  -7  197.88    8.70
   3  -2  -7  221.38    8.00
  -3  -2   7  217.68    8.10
  -3  -2   7  217.18    7.20
   3  -2  -7  214.88    6.90
  -3   2   7  211.98    8.80
  -3   2   7  219.38    9.30
   3   2  -7  214.38    7.40
  -3   2   7  218.18    8.20
   3   2  -7  213.28    8.70
   2  -2  -7    7.30    1.50
   2  -2  -7    6.50    2.00
  -2  -2   7    4.80    1.40
   2  -2  -7    7.40    1.60
  -2  -2   7    7.20    1.40
  -2  -2   7    7.70    1.90
  -2   2   7    7.10    2.00
   2   2  -7    6.00    1.80
   2   2  -7    5.40    1.50
   2   2  -7    6.00    1.80
  -2   2   7   10.30    2.00
  -2   2   7    5.80    2.10
  -1  -2   7   35.50    3.20
   1  -2  -7   38.80    2.60
  -1  -2   7   42.60    3.00
   1  -2  -7   30.50    2.70
  -1  -2   7   34.60    2.60
   1   2  -7   39.90    3.50
  -1   2   7   36.90    3.60
   1   2  -7   36.90    3.10
  -1   2   7   40.30    3.60
  -1   2   7   35.50    3.00
   1   2  -7   36.90    3.10
   0  -2  -7   88.79    4.50
   0  -2   7  100.59    4.50
   0  -2  -7   97.49    5.60
   0  -2   7   93.79    5.30
   0  -2   7   96.49    4.40
   0  -2  -7  100.39    6.00
   0  -2  -7   91.19    4.20
   0   2  -7   99.79    5.60
   0   2   7  103.39    5.60
   0   2  -7   98.89    4.90
   0   2  -7   96.69    4.90
   0   2   7   98.09    5.00
   0   2   7   96.29    4.70
   0   2   7   97.69    5.50
   1  -2   7  160.48    6.10
   1  -2   7  161.38    7.20
  -1  -2  -7  149.59    6.00
  -1  -2  -7  167.48    7.70
  -1  -2  -7  163.88    6.40
   1  -2   7  165.68    6.10
  -1  -2  -7  150.48    7.90
   1   2   7  159.28    7.10
  -1   2  -7  163.58    6.90
   1   2   7  160.98    7.50
  -1   2  -7  156.08    6.40
  -1   2  -7  165.68    6.20
   1   2   7  162.08    6.80
  -1   2  -7  166.38    7.50
  -2  -2  -7    1.30    2.10
  -2  -2  -7    2.10    1.20
   2  -2   7    3.00    1.50
   2  -2   7    2.10    1.10
   2  -2   7    2.10    1.10
  -2  -2  -7   -0.70    1.60
  -2  -2  -7    1.90    1.10
   2   2   7    3.90    1.40
  -2   2  -7    0.10    1.20
  -2   2  -7    2.40    1.60
   2   2   7   -1.00    1.20
   3  -2   7  104.39    4.70
  -3  -2  -7  100.09    6.50
  -3  -2  -7   96.59    6.20
  -3  -2  -7   98.99    4.70
   3  -2   7  102.69    5.80
   3   2   7   97.79    5.10
  -3   2  -7  104.19    6.10
   3   2   7   99.29    5.20
  -3   2  -7   99.19    5.50
  -3   2  -7  104.79    5.50
   4  -2   7   93.19    5.60
   4  -2   7   94.79    4.50
  -4  -2  -7   92.49    6.40
  -4  -2  -7   95.09    4.70
  -4  -2  -7   93.09    6.40
   4   2   7   87.39    4.70
  -4   2  -7   97.59    6.00
   4   2   7  100.29    4.80
  -4   2  -7  103.09    5.70
  -4   2  -7   80.59    5.80
  -5  -2  -7   10.00    2.80
   5  -2   7   20.80    3.00
  -5  -2  -7   13.50    2.10
  -5  -2  -7   13.70    3.10
   5  -2   7   13.70    1.90
  -5   2  -7   15.40    3.00
  -5   2  -7   15.00    2.80
   7  -3  -7    0.70    1.60
  -7  -3   7    2.20    1.50
  -7   3   7    0.90    1.80
  -7   3   7   -0.90    1.30
  -7   3   7    5.40    2.70
  -6  -3   7   20.40    2.00
  -6  -3   7   15.70    2.70
  -6  -3   7   21.00    2.80
  -6   3   7   19.80    3.00
  -6   3   7   15.90    3.10
  -6   3   7   23.00    3.70
  -5  -3   7  128.69    6.10
  -5  -3   7  124.99    6.30
   5  -3  -7  125.49    6.10
  -5  -3   7  129.89    5.00
  -5   3   7  116.29    6.80
  -5   3   7  129.59    6.60
  -5   3   7  138.29    7.60
   4  -3  -7  235.98    9.20
  -4  -3   7  225.08    7.50
  -4  -3   7  228.68    8.70
   4  -3  -7  221.38    7.20
   4  -3  -7  222.68    8.50
  -4  -3   7  229.38    8.80
  -4   3   7  229.08    9.80
  -4   3   7  223.78    9.30
  -4   3   7  226.28   10.10
  -3  -3   7   91.49    4.20
   3  -3  -7   94.49    5.80
   3  -3  -7   91.99    4.10
   3  -3  -7   95.29    4.80
  -3  -3   7   88.69    5.00
  -3  -3   7   92.49    4.90
   3   3  -7   92.29    4.40
  -3   3   7   94.29    5.30
  -3   3   7  105.19    6.20
  -3   3   7   74.99    6.90
   2  -3  -7  104.49    5.20
  -2  -3   7  115.59    5.40
   2  -3  -7  115.69    4.70
   2  -3  -7  105.69    6.10
  -2  -3   7  116.59    4.90
   2  -3  -7   97.79    6.30
  -2  -3   7  115.49    5.80
  -2   3   7  117.99    5.90
   2   3  -7  110.89    5.60
   2   3  -7  108.69    5.40
  -2   3   7  114.09    6.40
  -2   3   7  109.29    6.30
   1  -3  -7  482.35   15.00
  -1  -3   7  500.15   14.90
   1  -3  -7  496.95   16.40
  -1  -3   7  491.55   14.40
   1  -3  -7  502.45   17.10
  -1  -3   7  490.45   15.90
   1  -3  -7  468.25   14.30
   1   3  -7  514.95   15.90
  -1   3   7  507.25   15.90
  -1   3   7  511.65   15.30
   1   3  -7  498.65   15.60
  -1   3   7  473.05   16.30
  -1   3   7  481.05   16.50
   0  -3   7  176.78    6.80
   0  -3   7  198.78    7.10
   0  -3  -7  186.78    7.40
   0  -3   7  192.28    8.20
   0  -3  -7  187.28    6.80
   0  -3  -7  193.58    8.80
   0   3   7  189.38    8.40
   0   3   7  179.78    8.50
   0   3  -7  176.78    8.00
   0   3  -7  186.28    7.90
   0   3   7  199.88    7.70
   0   3   7  189.98    7.90
  -1  -3  -7   46.70    5.80
  -1  -3  -7   54.99    3.30
  -1  -3  -7   60.79    3.80
   1  -3   7   47.90    4.00
   1  -3   7   57.89    3.30
   1  -3   7   47.50    3.50
  -1  -3  -7   47.90    4.80
   1   3   7   47.20    3.90
   1   3   7   57.19    4.70
   1   3   7   55.09    4.00
  -1   3  -7   55.09    4.10
   1   3   7   55.19    4.00
  -1   3  -7   53.19    4.80
   2  -3   7   80.69    3.80
   2  -3   7   84.99    4.20
  -2  -3  -7   78.89    5.80
  -2  -3  -7   82.19    4.20
   2  -3   7   84.99    5.40
  -2  -3  -7   88.39    4.60
  -2  -3  -7   81.69    6.00
  -2   3  -7   76.69    5.30
   2   3   7   83.19    4.90
  -2   3  -7   74.39    5.10
   2   3   7   89.49    5.00
  -3  -3  -7   52.29    5.20
  -3  -3  -7   52.79    5.10
   3  -3   7   50.69    3.30
   3  -3   7   56.49    4.60
  -3  -3  -7   55.09    3.40
  -3  -3  -7   65.29    3.90
  -3   3  -7   55.29    4.60
   3   3   7   54.89    3.80
   3   3   7   53.59    3.80
  -3   3  -7   59.39    4.70
   4  -3   7   31.80    3.80
  -4  -3  -7   25.00    4.00
  -4  -3  -7   31.10    3.00
   4  -3   7   31.30    2.70
  -4  -3  -7   28.10    4.20
   4   3   7   31.20    2.80
  -4   3  -7   23.00    3.40
  -4   3  -7   35.80    4.00
   4   3   7   30.60    2.90
   5  -3   7   11.40    2.70
  -5  -3  -7    9.50    3.50
   5  -3   7   13.70    2.00
  -5  -3  -7   20.10    2.50
  -5  -3  -7   15.40    3.20
  -5   3  -7   12.60    2.80
   6  -4  -7   71.29    4.50
  -6  -4   7   55.89    4.40
  -6  -4   7   60.89    4.40
  -6  -4   7   66.99    3.50
  -6   4   7   74.49    6.10
  -6   4   7   60.89    5.30
  -6   4   7   62.09    5.00
   5  -4  -7   27.60    2.10
   5  -4  -7   20.60    3.50
  -5  -4   7   32.40    2.60
  -5  -4   7   28.50    3.20
   5  -4  -7   30.80    3.10
  -5  -4   7   31.70    3.20
  -5   4   7   29.40    3.40
  -5   4   7   25.40    3.80
   4  -4  -7    8.80    1.80
  -4  -4   7    8.30    1.60
  -4  -4   7   10.50    2.20
   4  -4  -7    7.10    2.20
  -4  -4   7    5.80    1.80
   4  -4  -7    9.00    1.50
  -4   4   7   11.20    2.80
  -4   4   7    7.10    2.00
  -4   4   7   11.10    2.60
   3  -4  -7  187.08    8.90
  -3  -4   7  194.88    8.10
  -3  -4   7  198.08    8.30
   3  -4  -7  191.78    9.20
  -3  -4   7  212.08    7.40
   3  -4  -7  191.08    7.80
   3  -4  -7  199.08    7.00
  -3   4   7  193.78    9.40
  -3   4   7  193.28    8.80
  -3   4   7  204.18    9.60
  -2  -4   7   50.79    4.00
   2  -4  -7   48.40    4.60
  -2  -4   7   39.40    3.10
  -2  -4   7   48.30    3.60
   2  -4  -7   48.90    3.70
   2  -4  -7   48.40    4.70
   2  -4  -7   42.40    3.00
  -2   4   7   41.50    4.30
   2   4  -7   47.70    3.70
  -2   4   7   37.70    4.20
   2   4  -7   47.10    3.70
  -2   4   7   44.80    4.50
  -2   4   7   46.90    4.00
   1  -4  -7  184.28    7.50
  -1  -4   7  186.68    8.10
   1  -4  -7  174.28   10.80
   1  -4  -7  185.18    8.90
  -1  -4   7  180.58    7.30
   1  -4  -7  182.38    6.90
  -1   4   7  182.28    8.90
  -1   4   7  159.88    8.30
   1   4  -7  177.88    8.00
   1   4  -7  176.18    7.80
  -1   4   7  176.68    8.10
  -1   4   7  182.58    8.10
   0  -4   7    6.40    1.60
   0  -4  -7    4.70    1.30
   0  -4  -7    8.60    2.70
   0  -4  -7    6.30    1.80
   0  -4   7    7.10    2.00
   0  -4  -7    8.90    2.50
   0  -4   7    5.00    1.60
   0   4   7    4.70    2.00
   0   4   7    5.60    2.10
   0   4   7    7.70    2.60
   0   4  -7    7.10    2.00
   0   4  -7    8.20    2.30
  -1  -4  -7   10.90    3.10
  -1  -4  -7   11.20    2.30
  -1  -4  -7    9.70    1.70
   1  -4   7   10.50    1.90
   1  -4   7    7.20    1.60
   1  -4   7   14.40    2.70
  -1   4  -7    8.60    2.40
   1   4   7   12.00    2.50
  -1   4  -7   13.10    2.70
   1   4   7   12.80    2.30
   1   4   7   12.00    2.40
  -2  -4  -7  127.49    7.60
   2  -4   7  124.99    5.60
  -2  -4  -7  120.89    5.50
  -2  -4  -7  129.79    7.80
   2  -4   7  117.89    6.80
  -2  -4  -7  136.19    6.30
   2   4   7  125.09    6.40
   2   4   7  124.49    6.50
  -2   4  -7  121.09    6.80
  -2   4  -7  121.19    7.00
   2   4   7  120.29    6.20
  -3  -4  -7   13.60    3.00
   3  -4   7   14.70    2.20
  -3  -4  -7   17.70    3.10
  -3  -4  -7   12.80    2.90
   3  -4   7   11.00    2.70
  -3  -4  -7   19.00    2.80
  -3   4  -7   12.30    2.60
   3   4   7   16.00    2.50
  -3   4  -7   13.30    2.80
   3   4   7   13.00    2.30
  -4  -4  -7  128.29    8.60
  -4  -4  -7  154.68    6.70
  -4  -4  -7  130.69    8.20
  -4  -4  -7  142.59    6.20
   4  -4   7  136.79    7.70
   4  -4   7  130.99    5.80
  -4   4  -7  135.39    7.80
  -5  -4  -7   57.09    5.80
   5  -4   7   44.90    4.80
  -5  -4  -7   58.69    6.10
   5  -4   7   49.30    3.40
  -5  -4  -7   51.89    4.10
  -5   4  -7   50.39    5.10
  -6  -5   7  142.29    6.80
  -6  -5   7  129.39    5.50
  -6  -5   7  115.19    6.70
  -6   5   7  128.89    7.90
  -6   5   7  120.39    7.70
   5  -5  -7   58.09    4.50
  -5  -5   7   62.79    3.80
   5  -5  -7   61.09    4.20
  -5  -5   7   57.19    4.50
   5  -5  -7   58.49    3.30
  -5  -5   7   58.69    4.70
  -5   5   7   66.09    6.20
  -5   5   7   65.79    6.80
  -5   5   7   66.09    5.80
  -5   5   7   59.29    5.00
  -4  -5   7   11.20    2.00
   4  -5  -7   12.60    1.70
   4  -5  -7   14.10    2.50
  -4  -5   7   10.20    2.30
  -4  -5   7   13.40    2.60
   4  -5  -7    7.30    2.30
  -4   5   7    9.50    2.40
  -4   5   7   14.20    3.10
  -4   5   7   12.60    3.00
  -3  -5   7   13.90    2.10
   3  -5  -7   17.50    3.40
  -3  -5   7   11.40    2.40
  -3  -5   7   13.20    2.40
   3  -5  -7   10.60    1.80
   3  -5  -7   13.10    2.50
  -3   5   7   17.20    3.50
  -3   5   7   12.90    2.70
  -3   5   7   13.40    3.00
  -2  -5   7    0.00    1.20
  -2  -5   7    0.70    1.30
   2  -5  -7    0.70    1.00
  -2  -5   7    0.50    1.30
   2  -5  -7   -1.10    1.50
   2  -5  -7    0.90    1.30
  -2   5   7    0.60    1.70
   2   5  -7    0.60    1.80
  -2   5   7    2.20    1.80
  -2   5   7    0.40    2.10
   2   5  -7    1.10    1.40
  -2   5   7    2.90    1.70
  -1  -5   7   84.69    4.70
  -1  -5   7   93.89    5.10
   1  -5  -7   95.09    7.40
   1  -5  -7   82.89    5.10
   1  -5  -7   79.79    6.30
  -1  -5   7   92.89    5.80
   1  -5  -7   88.79    4.60
   1   5  -7   87.99    5.70
  -1   5   7   93.09    6.20
  -1   5   7   91.49    6.00
   1   5  -7   93.09    5.40
  -1   5   7   82.09    5.60
   0  -5  -7   47.40    5.00
   0  -5   7   40.90    3.30
   0  -5  -7   49.10    4.00
   0  -5   7   46.20    4.20
   0  -5  -7   49.50    3.40
   0  -5  -7   48.50    5.10
   0  -5   7   46.90    3.60
   0   5  -7   44.00    4.40
   0   5   7   40.10    4.50
   0   5  -7   45.40    4.10
   0   5   7   44.60    4.50
   0   5   7   43.90    4.10
   1  -5   7  298.87   10.50
   1  -5   7  307.57   10.20
  -1  -5  -7  302.07   11.40
  -1  -5  -7  295.67   10.60
  -1  -5  -7  284.87   13.00
  -1  -5  -7  275.47   13.00
   1  -5   7  302.07   12.60
  -1   5  -7  307.87   12.60
   1   5   7  317.37   11.90
  -1   5  -7  317.57   12.00
   1   5   7  315.47   12.00
   1   5   7  290.47   11.50
  -2  -5  -7  131.19    8.10
  -2  -5  -7  122.09    5.80
   2  -5   7  129.59    5.30
  -2  -5  -7  105.79    7.70
  -2  -5  -7  129.49    6.70
   2  -5   7  127.69    5.80
   2  -5   7  124.19    7.40
   2   5   7  122.29    6.90
   2   5   7  123.29    6.70
  -2   5  -7  128.79    7.20
  -2   5  -7  144.39    8.00
   2   5   7  118.79    6.30
  -3  -5  -7  379.76   16.20
  -3  -5  -7  376.06   14.90
   3  -5   7  397.56   12.80
   3  -5   7  421.46   15.50
  -3  -5  -7  389.06   12.90
   3   5   7  384.86   13.00
  -3   5  -7  397.96   15.00
   3   5   7  415.36   13.80
   4  -5   7    5.10    2.30
  -4  -5  -7   -0.80    2.10
  -4  -5  -7    5.20    2.20
   4  -5   7    2.10    1.40
  -4   5  -7    2.50    2.10
  -5  -6   7   43.60    6.80
  -5  -6   7   34.80    3.20
   5  -6  -7   39.30    2.90
  -5  -6   7   31.50    3.90
   5  -6  -7   32.30    4.00
  -5   6   7   35.20    5.60
  -5   6   7   37.40    4.50
   4  -6  -7    0.00    1.70
  -4  -6   7    0.40    1.40
  -4  -6   7   -2.20    1.20
   4  -6  -7    2.40    1.10
  -4  -6   7   -2.10    1.70
  -4   6   7    7.20    3.70
  -4   6   7    2.20    1.80
   3  -6  -7   62.09    4.60
  -3  -6   7   59.49    4.50
  -3  -6   7   61.39    4.20
   3  -6  -7   58.09    4.30
   3  -6  -7   62.39    5.60
  -3  -6   7   60.49    6.20
  -3   6   7   64.49    7.30
  -3   6   7   55.09    5.00
  -3   6   7   51.49    5.80
   2  -6  -7   10.20    2.80
   2  -6  -7   12.20    2.50
  -2  -6   7   13.70    4.00
   2  -6  -7    9.30    2.60
  -2  -6   7    9.90    2.20
   2  -6  -7    8.20    1.70
  -2  -6   7    8.20    2.10
  -2   6   7   13.60    2.70
  -2   6   7    5.10    2.70
  -2   6   7    3.40    2.30
   2   6  -7    9.70    2.50
   2   6  -7   13.50    2.40
   1  -6  -7   10.90    2.90
  -1  -6   7   11.90    2.50
  -1  -6   7   13.60    2.30
   1  -6  -7    6.90    1.80
   1  -6  -7   15.30    2.70
  -1   6   7   14.70    2.80
  -1   6   7    7.40    2.50
   1   6  -7   11.40    2.70
   1   6  -7   12.30    2.40
  -1   6   7    9.50    3.10
   0  -6  -7   14.20    2.40
   0  -6   7   22.80    2.80
   0  -6   7   22.20    3.50
   0  -6  -7   11.30    3.10
   0  -6  -7   19.70    3.90
   0  -6   7   17.10    2.50
   0  -6  -7   22.50    3.30
   0   6   7   15.80    3.00
   0   6   7   13.70    3.10
   0   6  -7   21.00    3.60
   0   6  -7   17.50    2.90
  -1  -6  -7   21.10    4.00
   1  -6   7   22.30    2.80
  -1  -6  -7   22.30    2.80
  -1  -6  -7   20.60    3.30
   1  -6   7   21.70    2.70
  -1  -6  -7   20.80    4.10
   1  -6   7   23.00    3.90
  -1   6  -7   20.60    3.90
   1   6   7   19.90    3.20
  -1   6  -7   17.30    3.10
   1   6   7   27.30    3.70
  -1   6  -7   24.10    4.20
   1   6   7   24.50    3.50
  -2  -6  -7   91.79    5.90
   2  -6   7   90.29    4.50
  -2  -6  -7   91.59    7.30
   2  -6   7   79.49    4.90
  -2  -6  -7   91.19    7.40
   2   6   7   86.29    5.60
  -2   6  -7   84.39    8.30
  -2   6  -7   88.29    6.10
   2   6   7   91.19    5.60
   3  -6   7  128.39    6.10
  -3  -6  -7  129.99    8.60
  -3  -6  -7  120.79   10.20
   3   6   7  129.19    6.40
   3   6   7  128.89    7.80
  -3   6  -7  123.59    7.60
  -4  -7   7   31.50    3.90
   4  -7  -7   41.60    4.80
  -4  -7   7   43.60    3.90
  -3  -7   7   37.50    4.80
  -3  -7   7   42.10    3.90
   3  -7  -7   50.29    5.40
  -3   7   7   43.80    4.70
  -2  -7   7  281.37   10.90
  -2  -7   7  291.57   11.60
   2  -7  -7  290.37   13.50
   2  -7  -7  301.97   13.70
  -2   7   7  287.67   12.80
   2   7  -7  283.37   11.60
   2   7  -7  273.27   10.70
  -1  -7   7   24.90    3.30
   1  -7  -7   22.90    4.20
  -1  -7   7   30.50    3.40
   1   7  -7   31.60    3.70
  -1   7   7   35.30    4.10
   0  -7   7   25.50    3.10
   0  -7  -7   15.00    3.60
   0  -7   7   21.50    3.00
   0   7  -7   21.10    3.20
   0   7  -7   28.40    4.20
   0   7   7   21.30    3.90
   0   7   7   20.20    3.50
   1  -7   7  135.79    6.40
  -1  -7  -7  128.59    9.90
  -1   7  -7  126.69    8.90
   1   7   7  119.59    7.30
   1   7   7  129.79    7.50
  -1   7  -7  121.69    7.30
   2  -7   7   94.99    5.10
  -2  -7  -7   93.79    7.70
   2  -7   7   78.59    5.20
  -2  -7  -7   90.09    7.60
  -2   7  -7  108.69    9.20
   2   7   7   99.09    6.20
  -2   7  -7  101.09    6.70
  -7   0   8   28.70    4.00
  -7   0   8   36.20    3.80
  -7   0   8   25.80    2.80
  -6   0   8   -0.80    1.40
  -6   0   8   -1.70    0.90
   6   0  -8    0.60    1.50
  -6   0   8   -1.60    1.20
  -5   0   8   10.00    1.80
  -5   0   8   12.90    2.40
  -5   0   8   12.40    2.40
   5   0  -8   13.40    2.60
  -4   0   8   51.79    3.90
  -4   0   8   53.39    4.30
   4   0  -8   49.80    3.90
  -4   0   8   49.40    3.20
   3   0  -8   51.49    3.90
   3   0  -8   49.30    3.70
   3   0  -8   48.00    3.00
  -3   0   8   48.70    3.80
  -3   0   8   49.50    3.20
  -3   0   8   47.20    4.10
  -2   0   8  497.95   16.30
  -2   0   8  510.25   14.90
   2   0  -8  490.35   14.70
   2   0  -8  491.35   15.60
   2   0  -8  537.15   16.70
  -2   0   8  498.65   15.70
  -1   0   8  658.13   18.50
   1   0  -8  646.54   18.90
   1   0  -8  648.74   18.40
   1   0  -8  633.24   20.40
  -1   0   8  641.74   19.10
   0   0   8   76.19    4.80
   0   0   8   80.89    4.70
   0   0  -8   74.39    4.20
   0   0   8   78.89    4.20
   0   0  -8   71.19    4.00
   0   0  -8   75.39    5.30
  -1   0  -8  379.06   12.10
   1   0   8  390.06   12.70
   1   0   8  397.36   13.50
  -1   0  -8  399.96   14.50
  -1   0  -8  370.56   12.20
   1   0   8  385.36   12.90
  -2   0  -8   44.70    3.40
  -2   0  -8   50.39    4.60
  -2   0  -8   47.30    4.10
   2   0   8   46.10    3.70
   2   0   8   46.40    3.90
  -3   0  -8   10.20    2.60
   3   0   8    8.20    2.10
  -3   0  -8    6.80    1.90
  -3   0  -8    9.30    1.70
  -3   0  -8   11.50    2.50
   4   0   8    4.10    1.40
  -4   0  -8    3.50    2.10
   4   0   8    5.70    2.00
  -4   0  -8    2.20    2.10
  -4   0  -8    1.90    1.50
  -5   0  -8    9.80    2.50
  -5   0  -8   14.80    3.20
   5   0   8   12.60    2.10
   5   0   8    7.30    2.30
  -7  -1   8   49.99    4.30
  -7  -1   8   58.89    3.60
  -7  -1   8   71.19    4.90
  -7   1   8   61.29    4.90
  -7   1   8   64.39    5.50
  -7   1   8   52.59    4.00
  -6  -1   8   35.90    3.50
  -6  -1   8   36.20    3.00
  -6  -1   8   33.00    3.70
   6  -1  -8   39.40    3.90
  -6   1   8   38.00    3.80
  -6   1   8   43.50    3.40
  -6   1   8   33.10    4.10
   5  -1  -8   36.40    3.50
  -5  -1   8   30.60    3.20
  -5  -1   8   33.30    2.60
  -5  -1   8   30.00    3.40
  -5   1   8   29.30    2.80
  -5   1   8   26.80    3.70
  -5   1   8   33.70    3.60
  -4  -1   8  195.18    8.30
  -4  -1   8  191.88    8.00
   4  -1  -8  216.38    8.00
  -4  -1   8  193.68    7.00
   4  -1  -8  198.18    6.60
   4  -1  -8  187.68    8.00
  -4   1   8  202.98    8.90
   4   1  -8  203.38    8.70
  -4   1   8  203.08    8.60
  -4   1   8  188.38    8.70
   3  -1  -8  153.28    7.10
  -3  -1   8  135.39    6.20
  -3  -1   8  137.79    6.70
   3  -1  -8  137.39    6.30
  -3  -1   8  143.59    5.60
   3  -1  -8  132.69    5.40
   3   1  -8  137.99    5.70
   3   1  -8  149.09    6.90
  -3   1   8  139.59    6.00
  -3   1   8  133.59    7.00
  -3   1   8  137.39    6.70
   2  -1  -8  801.42   23.10
  -2  -1   8  836.82   22.40
   2  -1  -8  784.42   22.10
  -2  -1   8  834.52   23.20
  -2  -1   8  814.32   23.90
  -2   1   8  804.42   22.90
  -2   1   8  796.92   23.80
   2   1  -8  816.42   24.00
   2   1  -8  827.22   24.10
  -2   1   8  828.72   24.40
   1  -1  -8   83.49    4.10
  -1  -1   8   99.69    4.90
   1  -1  -8   86.59    5.80
  -1  -1   8   84.49    4.20
   1  -1  -8   95.19    4.70
  -1  -1   8   86.69    5.20
  -1   1   8   86.69    5.40
   1   1  -8   90.69    4.60
   1   1  -8   97.79    5.80
  -1   1   8   92.09    5.30
   1   1  -8   86.69    4.80
  -1   1   8   88.29    4.60
   0  -1  -8  244.48    8.40
   0  -1   8  256.67    8.70
   0  -1   8  253.47    8.90
   0  -1   8  251.07    9.80
   0  -1  -8  270.57    9.00
   0  -1  -8  263.57   10.90
   0   1  -8  262.77   10.50
   0   1   8  218.18    9.30
   0   1  -8  250.77    9.10
   0   1   8  252.77    9.10
   0   1  -8  245.98    9.00
   0   1   8  232.58    9.60
  -1  -1  -8  112.49    6.80
  -1  -1  -8  119.69    6.30
   1  -1   8  104.19    5.20
   1  -1   8  108.99    6.00
  -1  -1  -8  108.29    5.00
   1  -1   8   98.49    5.70
  -1  -1  -8  106.79    4.90
   1   1   8  117.89    6.00
   1   1   8  109.39    5.80
   1   1   8  110.79    6.00
  -1   1  -8  112.59    5.20
  -1   1  -8  106.09    6.30
  -1   1  -8  104.39    5.30
  -2  -1  -8   13.10    1.90
  -2  -1  -8   12.40    1.90
   2  -1   8   12.10    2.50
   2  -1   8   15.00    2.20
  -2  -1  -8   11.30    2.80
   2  -1   8   12.20    1.90
  -2   1  -8   12.80    2.30
  -2   1  -8   12.40    1.90
   2   1   8   15.60    3.40
   2   1   8   17.00    2.90
   2   1   8   10.80    2.30
  -2   1  -8   13.50    2.20
  -2   1  -8   10.60    2.60
   3  -1   8   71.89    4.90
  -3  -1  -8   73.99    5.10
  -3  -1  -8   69.19    3.70
  -3  -1  -8   64.09    5.40
  -3  -1  -8   75.19    5.50
   3  -1   8   67.59    4.00
  -3   1  -8   71.59    5.40
   3   1   8   65.09    4.30
  -3   1  -8   67.29    4.90
   3   1   8   79.59    4.80
  -4  -1  -8   72.79    5.80
   4  -1   8   73.49    4.20
  -4  -1  -8   70.39    5.60
   4  -1   8   72.09    5.00
  -4  -1  -8   78.99    4.50
  -4   1  -8   73.29    4.90
   4   1   8   78.39    4.50
  -4   1  -8   64.09    5.50
   4   1   8   79.29    4.90
   5  -1   8   43.50    3.20
  -5  -1  -8   39.10    4.60
   5  -1   8   39.60    4.20
  -5  -1  -8   46.40    4.90
  -5   1  -8   47.20    4.80
  -6  -2   8  240.08    9.80
   6  -2  -8  243.68   10.00
  -6  -2   8  252.07    9.60
  -6  -2   8  232.08    8.70
  -6   2   8  241.08   10.50
  -6   2   8  252.97   11.10
  -6   2   8  249.48    9.90
  -5  -2   8   40.80    3.70
  -5  -2   8   49.99    4.00
  -5  -2   8   48.60    3.00
  -5   2   8   42.90    3.60
  -5   2   8   45.40    4.30
  -5   2   8   43.70    4.60
   4  -2  -8   13.20    2.30
  -4  -2   8   15.00    2.60
   4  -2  -8   11.40    1.60
   4  -2  -8   11.00    2.30
  -4  -2   8   11.40    2.20
  -4  -2   8   10.60    1.60
  -4   2   8   14.20    2.30
  -4   2   8   15.60    2.90
  -4   2   8   13.10    2.80
   3  -2  -8   35.40    2.40
  -3  -2   8   32.70    3.10
   3  -2  -8   27.30    3.40
  -3  -2   8   27.60    3.20
   3  -2  -8   27.20    2.80
  -3  -2   8   34.90    2.60
   3   2  -8   29.60    3.30
   3   2  -8   26.40    2.80
  -3   2   8   33.40    3.60
   3   2  -8   31.90    2.80
  -3   2   8   28.50    3.60
  -3   2   8   36.00    3.20
  -2  -2   8    5.70    1.40
   2  -2  -8    4.30    2.00
   2  -2  -8    5.80    1.40
   2  -2  -8    3.20    1.40
  -2  -2   8    6.10    1.90
   2   2  -8    3.60    1.60
  -2   2   8    3.90    1.80
   2   2  -8    8.80    2.90
  -2   2   8    2.00    1.40
   2   2  -8    7.60    2.20
  -2   2   8    4.30    1.90
   1  -2  -8   68.79    3.60
   1  -2  -8   72.89    4.10
  -1  -2   8   74.39    4.20
  -1  -2   8   71.19    4.70
  -1  -2   8   66.79    4.70
  -1   2   8   60.49    5.30
  -1   2   8   66.59    4.90
  -1   2   8   75.39    5.10
   1   2  -8   69.69    4.30
   1   2  -8   66.09    4.80
   1   2  -8   66.89    4.50
   0  -2  -8  247.78   11.10
   0  -2   8  248.08    8.70
   0  -2  -8  232.88    8.30
   0  -2   8  237.88    8.40
   0  -2   8  240.88    9.80
   0  -2  -8  261.87    8.90
   0   2   8  250.37    9.90
   0   2  -8  250.27    9.30
   0   2  -8  242.88   10.10
   0   2   8  232.68   12.70
   0   2  -8  244.98    9.30
   0   2   8  236.28    9.90
  -1  -2  -8   25.50    3.90
  -1  -2  -8   24.00    2.50
  -1  -2  -8   19.90    3.20
   1  -2   8   19.30    2.30
  -1  -2  -8   25.20    2.40
   1  -2   8   23.40    2.50
   1  -2   8   24.00    3.40
   1   2   8   16.70    3.00
  -1   2  -8   26.10    2.90
  -1   2  -8   21.50    2.60
   1   2   8   23.40    3.30
  -1   2  -8   17.10    3.10
  -1   2  -8   21.70    2.80
   1   2   8   19.80    3.30
  -2  -2  -8   48.40    4.70
   2  -2   8   47.90    3.30
   2  -2   8   47.80    3.20
  -2  -2  -8   47.50    3.30
   2  -2   8   44.10    4.10
  -2  -2  -8   50.49    3.30
  -2  -2  -8   43.20    4.60
   2   2   8   47.00    4.30
   2   2   8   50.49    4.10
  -2   2  -8   50.49    3.90
  -2   2  -8   43.40    4.40
  -2   2  -8   43.60    3.80
  -3  -2  -8  107.29    7.10
  -3  -2  -8  107.99    5.80
  -3  -2  -8  115.79    5.10
  -3  -2  -8  113.49    7.10
   3  -2   8  100.49    6.20
   3  -2   8  110.09    5.20
  -3   2  -8  106.29    6.10
   3   2   8  111.89    5.80
  -3   2  -8   99.99    6.60
  -3   2  -8  111.39    6.10
   3   2   8  123.79    6.00
  -4  -2  -8  165.18    6.20
   4  -2   8  160.28    6.60
  -4  -2  -8  156.08    8.90
  -4  -2  -8  152.78    6.70
   4  -2   8  167.98    8.10
  -4  -2  -8  152.08    8.80
   4   2   8  161.28    7.10
   4   2   8  156.98    6.90
  -4   2  -8  165.78    8.80
  -4   2  -8  154.98    7.80
  -5  -2  -8    0.80    2.20
   5  -2   8   -2.50    1.90
  -5  -2  -8   -0.50    2.80
   5  -2   8    3.50    1.30
  -5   2  -8    4.70    1.90
  -5   2  -8    2.30    2.20
  -6  -3   8   45.30    4.10
  -6  -3   8   44.30    3.20
   6  -3  -8   45.90    4.50
  -6  -3   8   44.00    3.90
  -6   3   8   41.30    4.40
  -6   3   8   42.70    5.00
  -6   3   8   41.00    4.00
  -5  -3   8   12.10    2.50
   5  -3  -8   14.80    2.40
  -5  -3   8    9.10    2.10
  -5   3   8   11.80    2.40
  -5   3   8    8.70    2.50
  -4  -3   8   55.79    4.10
  -4  -3   8   58.09    4.30
   4  -3  -8   57.39    3.10
   4  -3  -8   53.39    4.10
   4  -3  -8   55.99    4.40
  -4   3   8   60.39    4.40
  -4   3   8   52.19    4.70
  -4   3   8   56.39    4.90
   3  -3  -8   15.60    3.00
  -3  -3   8    8.50    2.10
   3  -3  -8    8.80    1.50
   3  -3  -8   10.20    1.90
  -3  -3   8    9.00    2.00
   3   3  -8    8.80    2.00
  -3   3   8    8.00    2.40
  -3   3   8   10.70    2.20
   3   3  -8   11.20    2.00
  -3   3   8    7.30    2.30
   2  -3  -8  186.68    7.70
   2  -3  -8  167.18   10.20
   2  -3  -8  194.38    7.00
  -2  -3   8  192.48    7.20
  -2  -3   8  187.58    8.40
  -2  -3   8  194.58    7.80
  -2   3   8  203.28    9.20
  -2   3   8  196.88    8.50
   2   3  -8  196.18    8.00
   2   3  -8  200.58    8.40
  -2   3   8  206.48    9.30
   1  -3  -8    8.60    1.90
   1  -3  -8    8.50    1.60
  -1  -3   8   11.00    2.10
  -1  -3   8    7.70    2.10
   1  -3  -8    8.20    2.50
   1  -3  -8    8.10    2.50
  -1  -3   8    9.90    1.80
  -1   3   8    9.00    2.30
   1   3  -8   11.20    2.50
  -1   3   8   13.80    2.50
  -1   3   8   10.70    2.70
  -1   3   8   10.40    2.10
   1   3  -8   12.00    2.50
   0  -3  -8  136.09    5.80
   0  -3  -8  145.19    7.70
   0  -3  -8  153.88    6.50
   0  -3   8  143.89    6.00
   0  -3   8  141.49    7.10
   0  -3   8  140.89    6.00
   0   3   8  136.29    6.90
   0   3   8  128.79    7.40
   0   3  -8  141.99    7.10
   0   3   8  138.19    7.20
   0   3   8  156.78    6.60
   0   3  -8  139.59    7.30
   1  -3   8    5.40    2.00
  -1  -3  -8    4.20    2.10
  -1  -3  -8    7.50    1.80
   1  -3   8    4.60    1.50
   1  -3   8   10.10    1.80
  -1  -3  -8    6.10    1.50
  -1   3  -8    8.70    2.30
   1   3   8    9.00    2.20
   1   3   8    5.50    1.90
  -1   3  -8    7.20    2.10
   1   3   8    5.00    2.10
   1   3   8    7.70    2.00
  -2  -3  -8   46.20    4.80
  -2  -3  -8   43.00    4.90
   2  -3   8   46.00    3.10
  -2  -3  -8   50.29    3.70
   2  -3   8   42.80    4.20
   2  -3   8   41.60    3.20
  -2  -3  -8   48.40    3.90
  -2   3  -8   38.90    4.20
   2   3   8   48.00    3.90
   2   3   8   49.20    4.00
  -3  -3  -8   26.30    4.20
  -3  -3  -8   30.30    4.50
   3  -3   8   30.00    4.20
   3  -3   8   33.80    2.90
  -3  -3  -8   33.10    3.10
  -3  -3  -8   31.80    2.80
   3   3   8   34.50    4.20
  -3   3  -8   34.20    4.10
  -3   3  -8   32.70    4.00
   3   3   8   30.00    3.30
  -4  -3  -8   33.60    3.20
  -4  -3  -8   27.00    4.40
   4  -3   8   35.10    3.00
  -4  -3  -8   39.50    4.90
  -4   3  -8   33.10    3.90
   4   3   8   36.10    3.30
  -4   3  -8   23.30    3.80
   4   3   8   28.40    3.30
  -6  -4   8   29.30    2.60
  -6  -4   8   22.10    3.20
  -6   4   8   23.40    3.60
  -6   4   8   25.60    4.10
   5  -4  -8    5.70    1.30
   5  -4  -8    3.70    1.70
  -5  -4   8    3.40    1.80
  -5  -4   8    3.20    1.30
   5  -4  -8    3.60    1.70
  -5  -4   8    6.70    2.00
  -5   4   8    6.30    2.40
  -5   4   8    4.10    2.10
  -5   4   8    4.30    1.60
  -4  -4   8    7.20    2.10
   4  -4  -8    9.80    2.30
  -4  -4   8    6.20    1.50
   4  -4  -8    7.00    1.40
  -4  -4   8    7.00    1.80
   4  -4  -8    6.90    1.90
  -4   4   8    6.60    2.30
  -4   4   8    4.10    1.70
  -4   4   8    3.50    1.90
   3  -4  -8   12.80    2.90
  -3  -4   8    6.30    2.00
   3  -4  -8   12.80    1.80
  -3  -4   8   10.40    2.20
  -3  -4   8   13.30    2.00
  -3   4   8   14.30    2.60
  -3   4   8    8.40    2.50
   3   4  -8   10.60    1.90
   2  -4  -8  145.79    6.10
  -2  -4   8  154.08    6.90
   2  -4  -8  144.09    6.80
  -2  -4   8  147.39    7.30
   2  -4  -8  165.98    8.30
   2  -4  -8  144.19    8.40
  -2  -4   8  160.78    6.40
   2   4  -8  155.28    7.20
  -2   4   8  164.78    7.90
  -2   4   8  147.69    8.20
  -2   4   8  149.69    8.30
   2   4  -8  151.98    7.10
  -1  -4   8  178.58    7.10
  -1  -4   8  180.78    7.50
  -1  -4   8  183.18    8.50
   1  -4  -8  178.78    9.10
   1  -4  -8  183.08    9.60
   1  -4  -8  181.58    7.70
   1  -4  -8  165.78    6.90
   1   4  -8  180.78    8.50
  -1   4   8  187.58    8.60
  -1   4   8  181.18    8.90
  -1   4   8  189.28    9.40
   1   4  -8  192.18    8.60
  -1   4   8  179.28    8.10
   0  -4   8   94.39    4.80
   0  -4  -8   81.79    4.40
   0  -4   8   85.29    5.70
   0  -4  -8   87.69    6.50
   0  -4  -8   96.09    5.30
   0  -4   8   95.79    6.00
   0  -4  -8   99.99    6.80
   0   4  -8   87.19    5.80
   0   4   8   88.59    5.70
   0   4   8   88.39    5.60
   0   4   8   92.39    6.40
   0   4  -8   93.49    5.90
   1  -4   8    9.70    1.80
  -1  -4  -8   10.10    2.90
  -1  -4  -8   10.60    2.20
   1  -4   8   14.50    2.10
  -1  -4  -8   12.30    3.20
   1   4   8   14.40    2.70
   1   4   8    7.70    2.10
  -1   4  -8    6.10    2.50
  -1   4  -8    8.30    2.30
   1   4   8   14.40    2.50
  -2  -4  -8  114.19    7.60
  -2  -4  -8  121.09    6.10
  -2  -4  -8  123.09    7.90
   2  -4   8  122.59    7.10
  -2  -4  -8  110.59    5.40
   2  -4   8  117.49    5.10
   2  -4   8  116.09    5.50
   2   4   8  117.79    6.50
  -2   4  -8  115.89    7.10
  -2   4  -8  115.79    7.00
   2   4   8  108.09    6.10
   3  -4   8    6.10    1.60
  -3  -4  -8   10.00    2.90
  -3  -4  -8    5.90    2.80
  -3  -4  -8    7.50    2.60
   3  -4   8    6.80    2.40
  -3  -4  -8   10.80    2.40
  -3   4  -8    5.80    2.30
   3   4   8   12.50    2.30
   3   4   8   11.60    2.30
   4  -4   8   10.20    1.90
  -4  -4  -8    8.60    3.80
  -4  -4  -8    5.60    3.00
   4  -4   8   16.60    3.30
  -4  -4  -8   13.40    2.50
   4   4   8   10.20    2.30
   4   4   8   11.90    2.20
  -4   4  -8   14.20    3.00
  -5  -5   8   34.30    6.10
   5  -5  -8   20.10    2.30
  -5  -5   8   15.60    2.80
   5  -5  -8   23.70    3.70
  -5  -5   8   23.30    2.70
  -5   5   8   18.00    3.40
  -5   5   8   20.40    4.10
   4  -5  -8   45.90    4.60
  -4  -5   8   41.10    3.90
  -4  -5   8   41.20    3.40
   4  -5  -8   49.40    3.20
  -4  -5   8   61.09    5.40
  -4   5   8   49.30    4.70
  -4   5   8   42.10    4.90
   3  -5  -8    2.00    1.50
   3  -5  -8    1.50    2.10
  -3  -5   8    3.80    1.60
  -3  -5   8   -0.70    2.20
   3  -5  -8    2.80    1.30
   3  -5  -8    4.20    2.30
  -3  -5   8    3.00    1.50
  -3   5   8   -0.70    2.00
  -3   5   8    3.30    1.60
  -3   5   8   -0.10    1.70
  -3   5   8    3.50    2.40
   2  -5  -8   20.60    3.70
  -2  -5   8   17.70    2.70
  -2  -5   8   23.50    2.70
   2  -5  -8   26.80    3.10
   2  -5  -8   13.90    3.30
   2   5  -8   20.70    3.20
  -2   5   8   16.90    3.40
  -2   5   8   23.00    3.50
  -2   5   8   21.00    3.60
   2   5  -8   19.40    2.90
  -2   5   8   19.60    3.80
  -1  -5   8    4.40    1.60
   1  -5  -8    6.60    2.50
  -1  -5   8    4.30    2.00
   1  -5  -8    5.90    2.00
   1  -5  -8    2.10    1.30
   1  -5  -8    4.80    2.40
  -1  -5   8    6.50    1.70
  -1   5   8    4.40    1.80
  -1   5   8    2.10    1.90
  -1   5   8    4.30    2.30
   1   5  -8    3.20    1.80
   1   5  -8    8.40    2.20
   0  -5  -8    6.90    2.60
   0  -5  -8    9.60    2.80
   0  -5  -8    4.70    1.60
   0  -5   8    6.10    1.70
   0  -5   8    7.40    2.10
   0  -5   8    8.50    1.90
   0  -5  -8    7.50    2.00
   0   5   8    6.50    2.40
   0   5   8   12.40    3.20
   0   5  -8    4.70    2.20
   0   5  -8   10.30    2.50
   0   5   8    7.90    2.20
  -1  -5  -8   -1.00    1.00
   1  -5   8   -1.00    1.50
   1  -5   8   -1.10    1.40
   1  -5   8    0.80    1.20
  -1  -5  -8   -0.40    1.90
  -1  -5  -8    1.40    1.60
  -1  -5  -8    2.20    2.00
  -1   5  -8   -1.10    1.30
   1   5   8    1.00    1.20
   1   5   8   -2.40    1.90
   1   5   8   -0.60    1.70
  -1   5  -8   -0.70    1.80
  -2  -5  -8   63.39    6.20
   2  -5   8   65.09    4.20
   2  -5   8   61.09    3.70
  -2  -5  -8   71.29    4.90
  -2  -5  -8   58.69    5.90
   2   5   8   68.69    4.90
  -2   5  -8   59.99    5.20
   2   5   8   66.29    4.90
   3  -5   8    1.30    1.30
  -3  -5  -8   -0.40    1.80
  -3   5  -8   -2.70    1.30
   3   5   8    0.70    1.40
  -4  -6   8    4.00    1.80
   4  -6  -8    2.40    1.30
  -4  -6   8    3.30    2.20
  -4  -6   8    1.80    1.50
   4  -6  -8    2.70    1.90
  -4   6   8    0.70    1.60
  -4   6   8   -4.00    3.10
   3  -6  -8   99.89    7.10
   3  -6  -8   82.39    4.70
  -3  -6   8   84.99    5.00
  -3  -6   8   91.49    5.80
  -3  -6   8   77.39    6.20
  -3   6   8   98.29    7.50
  -3   6   8   92.69    7.40
  -2  -6   8   40.90    4.70
  -2  -6   8   36.70    3.40
   2  -6  -8   37.80    3.60
  -2  -6   8   37.70    3.90
   2  -6  -8   39.70    5.10
   2  -6  -8   38.00    5.10
   2   6  -8   35.50    3.70
  -2   6   8   42.50    5.60
   2   6  -8   36.50    4.40
  -2   6   8   35.70    4.20
   1  -6  -8   28.80    4.60
  -1  -6   8   30.80    3.10
  -1  -6   8   30.90    3.40
   1  -6  -8   27.50    4.60
  -1   6   8   29.90    4.40
   1   6  -8   31.20    3.80
  -1   6   8   39.10    4.70
   1   6  -8   28.60    4.20
   0  -6   8   39.70    3.50
   0  -6  -8   31.40    4.80
   0  -6   8   38.40    3.50
   0  -6  -8   48.00    5.30
   0   6  -8   42.80    4.40
   0   6   8   37.80    4.50
   0   6   8   47.70    5.00
   0   6   8   43.20    4.30
   0   6  -8   39.10    4.90
   1  -6   8   29.90    3.00
  -1  -6  -8   32.30    4.80
   1  -6   8   29.90    3.10
  -1  -6  -8   26.50    4.40
   1   6   8   30.90    4.10
  -1   6  -8   27.30    4.00
   1   6   8   32.40    3.90
  -2  -6  -8   30.80    5.70
   2  -6   8   33.50    3.00
  -2  -6  -8   29.30    4.90
   2  -6   8   37.90    3.50
  -2   6  -8   37.40    4.20
  -2   6  -8   32.10    5.10
   2   6   8   31.10    3.90
   2   6   8   35.00    3.90
   2  -7  -8   11.70    3.40
  -2  -7   8   12.60    2.40
   2  -7  -8   14.30    3.50
  -2  -7   8   14.80    2.80
   2   7  -8   20.90    3.70
   2   7  -8   14.90    2.80
  -2   7   8   14.20    3.20
  -1  -7   8   20.40    3.20
   1  -7  -8   21.40    4.70
  -1  -7   8   17.20    2.80
   1  -7  -8   17.90    3.70
  -1   7   8   20.70    3.80
   1   7  -8   15.80    4.20
   1   7  -8   19.00    3.30
   0  -7  -8   76.59    6.90
   0  -7   8   89.99    5.40
   0  -7  -8   79.99    8.70
   0   7  -8   68.49    5.50
   0   7   8   86.99    6.80
  -6   0   9   47.50    3.50
  -6   0   9   52.29    4.40
  -6   0   9   35.10    4.50
  -5   0   9   19.40    2.40
   5   0  -9   16.90    3.00
  -5   0   9   11.60    2.80
  -5   0   9   12.40    2.50
  -4   0   9   23.50    2.60
   4   0  -9   26.20    2.30
  -4   0   9   21.30    3.20
  -4   0   9   23.70    3.40
   4   0  -9   27.20    3.20
   4   0  -9   24.20    2.70
  -3   0   9   -0.50    1.00
  -3   0   9    1.00    1.50
  -3   0   9    1.10    1.50
   3   0  -9    1.10    1.40
   3   0  -9    1.40    1.20
   3   0  -9    0.80    1.10
  -2   0   9  231.08    9.30
   2   0  -9  236.48    8.50
  -2   0   9  229.98    9.70
   2   0  -9  243.08    9.30
  -2   0   9  223.38    8.50
   2   0  -9  235.58   10.00
  -1   0   9   97.59    5.80
  -1   0   9   89.59    5.40
   1   0  -9  101.09    6.60
   1   0  -9  103.39    5.00
  -1   0   9   96.89    5.00
   1   0  -9  104.39    5.40
   0   0  -9 1177.58   31.80
   0   0   9 1127.99   37.20
   0   0   9 1203.48   33.40
   0   0  -9 1202.98   32.10
   0   0   9 1151.28   31.80
   0   0  -9 1138.39   34.10
  -1   0  -9  228.78   10.80
   1   0   9  243.08    9.10
  -1   0  -9  234.28    8.80
   1   0   9  239.88   10.10
   1   0   9  273.27    9.90
  -1   0  -9  239.58    9.10
  -2   0  -9   65.99    5.10
   2   0   9   69.09    4.30
  -2   0  -9   71.19    4.60
   2   0   9   68.19    4.70
  -2   0  -9   63.89    5.50
  -2   0  -9   71.09    4.50
   2   0   9   62.59    4.90
   3   0   9   21.80    2.70
  -3   0  -9   19.80    3.60
  -3   0  -9   22.10    3.30
  -3   0  -9   24.10    2.60
   4   0   9    3.10    1.90
   4   0   9   -0.20    1.10
  -4   0  -9   -0.40    1.80
  -6  -1   9   17.20    3.30
  -6  -1   9   26.00    3.50
  -6  -1   9   27.50    2.70
  -6   1   9   25.80    3.70
  -6   1   9   29.30    4.10
  -6   1   9   27.10    3.00
  -5  -1   9   10.30    1.80
   5  -1  -9    9.80    2.40
  -5  -1   9   11.00    2.50
  -5  -1   9    9.20    2.20
   5   1  -9    8.20    2.70
  -5   1   9   10.50    2.60
  -5   1   9    9.00    1.90
  -5   1   9   13.30    2.70
   4  -1  -9    4.50    1.20
  -4  -1   9    1.90    1.50
   4  -1  -9    1.80    1.40
  -4  -1   9    1.00    1.60
   4  -1  -9    3.70    1.50
  -4  -1   9    2.40    1.20
   4   1  -9   -1.20    1.30
  -4   1   9    3.70    1.80
  -4   1   9    3.40    2.00
  -4   1   9    2.00    1.20
   3  -1  -9   55.49    4.10
  -3  -1   9   49.50    3.90
  -3  -1   9   55.89    3.50
   3  -1  -9   63.69    4.80
  -3  -1   9   53.99    4.20
   3  -1  -9   53.69    3.30
  -3   1   9   50.89    4.30
  -3   1   9   53.99    3.80
  -3   1   9   57.29    4.80
   3   1  -9   53.89    4.30
   3   1  -9   56.99    5.60
  -2  -1   9  320.07   10.60
  -2  -1   9  327.07   11.40
   2  -1  -9  314.67   10.40
   2  -1  -9  310.27   11.30
  -2  -1   9  321.37   12.10
  -2   1   9  319.57   12.00
   2   1  -9  322.37   11.00
   2   1  -9  328.87   12.30
  -2   1   9  313.87   11.10
  -2   1   9  330.27   12.40
   2   1  -9  324.87   11.80
   1  -1  -9   54.09    3.80
  -1  -1   9   53.49    4.40
   1  -1  -9   58.79    3.60
   1  -1  -9   46.90    4.70
  -1  -1   9   49.99    3.50
  -1   1   9   57.29    4.60
  -1   1   9   56.69    3.90
   1   1  -9   61.29    4.20
  -1   1   9   56.79    4.50
   1   1  -9   61.99    4.00
   1   1  -9   54.19    5.80
   0  -1  -9   42.10    4.70
   0  -1   9   49.50    4.30
   0  -1  -9   46.30    3.50
   0  -1  -9   46.30    3.40
   0  -1   9   53.99    4.30
   0  -1   9   48.10    3.40
   0   1   9   44.30    4.10
   0   1  -9   48.00    3.70
   0   1  -9   49.10    4.80
   0   1  -9   48.10    3.70
   0   1   9   45.50    3.70
   0   1   9   43.80    4.20
   1  -1   9  170.78    7.30
  -1  -1  -9  174.78    8.20
   1  -1   9  165.98    6.90
   1  -1   9  176.18    8.30
  -1  -1  -9  170.78    6.90
  -1  -1  -9  157.38    6.80
  -1  -1  -9  159.68    8.70
   1   1   9  140.99   10.20
  -1   1  -9  159.78    8.50
  -1   1  -9  166.78    7.10
   1   1   9  151.18    7.10
   1   1   9  175.58    8.10
  -1   1  -9  171.88    7.30
  -2  -1  -9   70.99    4.40
   2  -1   9   67.49    5.20
  -2  -1  -9   79.99    4.30
   2  -1   9   74.49    4.70
  -2  -1  -9   72.69    5.60
   2  -1   9   78.89    4.50
  -2  -1  -9   76.09    6.00
   2   1   9   68.39    4.50
   2   1   9   70.09    5.00
  -2   1  -9   70.29    5.60
  -2   1  -9   79.39    4.40
  -2   1  -9   70.09    5.00
   2   1   9   70.29    5.20
  -2   1  -9   75.79    4.80
  -3  -1  -9    1.80    1.40
   3  -1   9    1.50    1.20
  -3  -1  -9    2.20    2.10
  -3  -1  -9    4.40    2.50
  -3   1  -9    3.30    1.70
   3   1   9   -1.80    1.60
   3   1   9    1.40    1.20
  -3   1  -9   -0.90    1.80
   4  -1   9  125.59   10.90
   4  -1   9  110.49    5.70
  -4   1  -9  125.89    8.10
  -4   1  -9  123.79    7.40
   4   1   9  125.49    6.70
   4   1   9  108.69    5.90
  -6  -2   9   84.69    5.40
  -6  -2   9   69.69    4.00
  -6   2   9   84.69    6.40
  -6   2   9   66.59    5.00
  -6   2   9   74.79    7.00
  -5  -2   9   44.30    4.00
  -5  -2   9   48.10    3.20
  -5  -2   9   43.30    4.10
  -5   2   9   48.70    4.00
  -5   2   9   46.20    5.00
  -5   2   9   48.70    4.60
  -4  -2   9   44.70    4.10
  -4  -2   9   49.20    3.30
  -4  -2   9   37.50    3.70
   4  -2  -9   39.90    2.80
   4  -2  -9   43.60    3.90
   4  -2  -9   52.19    4.20
  -4   2   9   46.50    3.80
  -4   2   9   66.39    9.60
  -4   2   9   44.70    4.30
   3  -2  -9    6.50    1.50
  -3  -2   9    9.80    2.10
  -3  -2   9    7.00    2.00
  -3  -2   9    9.30    1.70
   3  -2  -9    5.60    2.10
  -3   2   9   10.40    2.20
  -3   2   9    4.90    2.00
  -3   2   9   10.70    2.60
   3   2  -9   12.00    2.30
   3   2  -9    7.80    1.90
  -2  -2   9  166.18    7.40
   2  -2  -9  179.68    7.50
   2  -2  -9  177.28    9.00
  -2  -2   9  178.58    8.30
   2  -2  -9  174.78    6.70
  -2  -2   9  172.78    6.90
   2   2  -9  172.78    8.10
  -2   2   9  182.78    8.80
  -2   2   9  182.88    8.60
   2   2  -9  189.38    7.80
  -2   2   9  166.98    7.70
   2   2  -9  179.38    8.40
  -1  -2   9  228.18    8.30
  -1  -2   9  222.88    9.70
  -1  -2   9  215.88    8.60
   1  -2  -9  227.08    8.10
   1  -2  -9  228.88    8.70
  -1   2   9  218.58    9.80
  -1   2   9  224.68    9.20
   1   2  -9  222.28    9.90
   1   2  -9  225.98    9.30
  -1   2   9  235.38   10.00
   1   2  -9  223.88    9.00
   0  -2  -9   91.49    6.10
   0  -2   9   91.79    4.70
   0  -2   9   99.49    6.00
   0  -2  -9   92.19    4.90
   0  -2  -9   86.89    4.50
   0  -2  -9   85.99    6.40
   0   2   9   88.69    5.30
   0   2  -9   98.79    5.60
   0   2   9   90.79    5.80
   0   2   9   97.39    6.10
   0   2  -9   91.49    6.10
   0   2  -9   98.69    5.50
   1  -2   9   10.70    2.10
  -1  -2  -9    6.70    2.50
   1  -2   9   12.10    2.10
  -1  -2  -9    7.60    2.20
  -1  -2  -9   11.70    2.10
  -1  -2  -9    6.70    2.40
   1   2   9   10.00    2.50
  -1   2  -9   10.40    2.20
  -1   2  -9   12.70    2.90
   1   2   9    9.20    2.00
  -2  -2  -9   38.20    3.10
  -2  -2  -9   40.10    4.70
  -2  -2  -9   38.50    4.70
   2  -2   9   39.50    3.30
  -2  -2  -9   38.30    3.20
   2  -2   9   36.20    3.20
   2  -2   9   32.50    4.00
  -2   2  -9   32.80    3.60
  -2   2  -9   41.20    4.00
  -2   2  -9   31.60    4.00
   2   2   9   30.50    4.00
   2   2   9   30.70    3.80
   2   2   9   36.10    3.50
   3  -2   9   13.80    2.20
   3  -2   9   11.50    2.70
  -3  -2  -9   14.80    3.40
  -3  -2  -9   14.80    2.30
  -3  -2  -9   11.80    3.00
   3   2   9   15.80    2.90
   3   2   9   14.10    2.40
  -3   2  -9   12.80    2.60
  -3   2  -9   10.80    2.80
   4  -2   9   13.30    2.20
  -4  -2  -9   15.10    3.40
   4  -2   9   18.20    3.60
  -4  -2  -9    8.30    2.90
  -4   2  -9   19.50    3.90
   4   2   9   13.50    2.40
   4   2   9   15.60    2.80
  -4   2  -9   12.40    2.90
  -5  -3   9   42.30    3.00
  -5  -3   9   42.00    4.10
  -5  -3   9   41.20    4.00
   5  -3  -9   35.00    3.50
  -5   3   9   34.90    4.30
  -5   3   9   27.40    5.20
  -5   3   9   40.40    3.90
   4  -3  -9   60.59    4.50
  -4  -3   9   65.59    3.80
  -4  -3   9   50.39    4.10
   4  -3  -9   64.19    4.90
  -4  -3   9   69.59    5.00
   4  -3  -9   64.09    3.50
  -4   3   9   57.39    5.20
  -4   3   9   64.09    5.50
  -4   3   9   67.39    4.90
   3  -3  -9   59.99    3.40
  -3  -3   9   61.49    4.70
   3  -3  -9   61.79    5.20
   3  -3  -9   50.99    4.00
  -3  -3   9   55.79    3.60
  -3  -3   9   57.89    4.20
  -3   3   9   54.39    5.10
   3   3  -9   61.09    4.20
  -3   3   9   50.99    4.30
   3   3  -9   47.60    3.90
  -3   3   9   58.79    5.20
  -2  -3   9  215.08    8.50
  -2  -3   9  209.48    7.90
  -2  -3   9  218.08    9.40
   2  -3  -9  206.68   10.20
   2  -3  -9  209.38    9.00
   2  -3  -9  205.88    7.60
  -2   3   9  209.98    9.20
  -2   3   9  198.68   10.30
  -2   3   9  213.48   10.00
   2   3  -9  203.28    8.70
   2   3  -9  207.18    9.10
  -1  -3   9  176.88   11.30
  -1  -3   9  162.98    6.80
   1  -3  -9  165.48    7.50
   1  -3  -9  177.18    6.90
   1  -3  -9  161.98    9.00
  -1  -3   9  165.38    7.20
   1   3  -9  173.48    8.10
  -1   3   9  168.18    8.00
  -1   3   9  165.78    8.80
   1   3  -9  179.08    8.50
   0  -3   9   45.60    3.40
   0  -3  -9   42.20    3.70
   0  -3   9   45.20    3.50
   0  -3   9   43.20    4.40
   0  -3  -9   45.30    3.60
   0   3   9   46.70    7.30
   0   3   9   43.00    4.60
   0   3   9   45.60    4.20
   0   3   9   47.10    4.10
   0   3  -9   37.20    4.20
   0   3  -9   41.50    4.30
  -1  -3  -9   25.00    3.00
   1  -3   9   23.10    2.60
  -1  -3  -9   21.20    3.70
  -1  -3  -9   25.00    4.00
   1  -3   9   28.00    3.80
   1  -3   9   22.30    2.70
  -1   3  -9   20.10    3.60
   1   3   9   20.40    3.80
  -1   3  -9   20.40    3.40
   1   3   9   21.80    3.30
   1   3   9   20.50    3.50
   2  -3   9    3.90    1.50
  -2  -3  -9    5.30    2.50
  -2  -3  -9    9.20    2.60
  -2  -3  -9    6.70    1.90
  -2  -3  -9    4.10    2.30
   2  -3   9    9.70    2.60
   2  -3   9    6.60    1.70
  -2   3  -9    4.30    2.00
   2   3   9    3.80    2.00
   2   3   9    6.90    2.00
  -2   3  -9    3.60    1.90
  -3  -3  -9   59.89    4.20
   3  -3   9   59.69    5.50
  -3  -3  -9   72.39    6.30
  -3  -3  -9   68.29    6.30
   3  -3   9   66.39    4.20
   3   3   9   67.09    4.90
   3   3   9   69.39    4.80
  -3   3  -9   62.59    4.90
  -5  -4   9    3.90    2.40
   5  -4  -9   10.30    1.70
  -5  -4   9   10.30    1.90
   5  -4  -9   11.00    2.60
  -5  -4   9    9.40    2.10
  -5   4   9   14.50    3.40
  -5   4   9    9.90    4.90
  -4  -4   9   36.00    3.60
   4  -4  -9   34.20    4.00
  -4  -4   9   44.00    3.30
  -4  -4   9   32.50    4.20
   4  -4  -9   36.30    2.80
  -4   4   9   41.60    4.20
  -4   4   9   28.20    4.40
  -3  -4   9   15.80    2.30
  -3  -4   9   14.80    2.70
   3  -4  -9   10.80    2.80
  -3  -4   9   21.60    3.50
   3  -4  -9   12.20    1.90
   3  -4  -9   13.80    2.70
  -3   4   9   22.60    3.60
  -3   4   9   17.30    3.40
   3   4  -9   17.10    2.60
   3   4  -9   14.30    3.00
  -3   4   9   14.30    3.40
  -2  -4   9   17.80    2.50
   2  -4  -9   20.50    3.30
   2  -4  -9   19.20    2.80
  -2  -4   9   17.10    2.70
   2  -4  -9   23.90    4.00
  -2  -4   9   24.50    3.50
  -2   4   9   22.10    3.70
  -2   4   9   17.70    3.10
   2   4  -9   28.70    3.60
  -2   4   9   11.90    3.10
   2   4  -9   21.20    3.30
  -1  -4   9   87.89    5.10
  -1  -4   9   93.49    4.90
   1  -4  -9   88.09    6.90
   1  -4  -9   93.69    5.50
   1  -4  -9   97.79    6.80
  -1  -4   9   94.29    6.20
   1  -4  -9   91.89    4.80
   1   4  -9   94.89    6.10
   1   4  -9   98.59    6.10
  -1   4   9  100.69    6.50
  -1   4   9   95.09    5.90
  -1   4   9  101.89    7.00
  -1   4   9   94.39    6.10
   0  -4   9   49.90    4.70
   0  -4   9   52.39    3.80
   0  -4  -9   40.50    4.90
   0  -4  -9   50.39    5.30
   0  -4   9   46.60    3.50
   0  -4  -9   42.40    3.30
   0  -4  -9   60.49    4.20
   0   4   9   49.00    5.10
   0   4   9   45.00    4.30
   0   4  -9   53.19    4.80
   0   4   9   57.19    4.70
   0   4  -9   49.20    5.80
   0   4   9   53.89    4.90
  -1  -4  -9   91.59    6.90
   1  -4   9   88.09    4.80
   1  -4   9   85.49    7.50
   1  -4   9   79.39    4.60
  -1  -4  -9   89.29    5.30
   1   4   9   79.59    5.80
  -1   4  -9   87.89    6.30
  -1   4  -9   80.79    6.00
   1   4   9   93.79    6.00
   1   4   9   74.89    5.50
  -2  -4  -9    0.30    1.60
   2  -4   9    1.10    1.20
  -2  -4  -9   -0.60    2.20
  -2  -4  -9    5.50    2.50
   2  -4   9    2.90    1.40
   2   4   9    1.00    2.00
   2   4   9    1.60    1.60
  -2   4  -9    6.00    2.40
   3  -4   9   13.10    2.20
  -3  -4  -9    7.90    3.10
  -3  -4  -9    8.50    3.30
  -3  -4  -9   13.40    2.70
  -3   4  -9    8.70    2.70
   3   4   9   14.40    2.90
   3   4   9   13.20    2.50
  -4  -5   9    9.10    4.20
   4  -5  -9    5.20    1.50
   4  -5  -9    4.90    2.30
  -4  -5   9    3.20    1.70
  -4   5   9    4.40    2.20
  -4   5   9    3.90    2.00
  -3  -5   9   14.90    2.60
  -3  -5   9   13.90    4.20
   3  -5  -9   20.60    2.60
  -3  -5   9   15.60    2.40
   3  -5  -9   13.60    3.00
  -3   5   9   12.30    3.30
  -3   5   9   18.50    3.30
   3   5  -9   20.10    2.80
   2  -5  -9  104.59    7.20
  -2  -5   9   91.59    5.50
   2  -5  -9  106.89    7.50
   2  -5  -9   94.39    5.00
  -2  -5   9   95.99    5.10
   2   5  -9   99.29    6.00
  -2   5   9   94.09    7.10
   2   5  -9  106.79    6.50
  -2   5   9   99.99    6.60
  -2   5   9   86.49    6.50
  -1  -5   9   50.29    3.70
  -1  -5   9   54.79    4.10
   1  -5  -9   43.50    5.20
   1  -5  -9   45.10    5.30
   1   5  -9   42.40    4.70
  -1   5   9   51.19    4.80
   1   5  -9   49.20    4.60
   0  -5   9    8.70    1.90
   0  -5  -9    8.30    2.80
   0  -5  -9   15.70    3.60
   0  -5   9    9.50    2.10
   0   5   9   10.20    2.40
   0   5  -9    9.10    2.70
   0   5   9   15.20    3.20
   0   5  -9    9.40    2.50
  -1  -5  -9   64.19    6.40
   1  -5   9   60.09    3.90
   1  -5   9   61.19    4.30
  -1   5  -9   67.49    5.50
   1   5   9   52.79    5.10
   1   5   9   55.29    4.90
   2  -5   9    7.30    1.80
   2  -5   9    7.50    2.00
  -2  -5  -9    2.80    2.50
   2   5   9    3.70    1.70
   2   5   9    5.00    2.20
  -2   5  -9    7.50    2.70
  -3  -6   9   20.00    4.50
   3  -6  -9   15.20    3.40
  -3  -6   9   14.60    2.80
  -3   6   9   27.00    4.30
  -2  -6   9   31.10    4.30
   2  -6  -9   27.80    4.50
  -2   6   9   36.00    5.50
  -2   6   9   26.10    4.10
   2   6  -9   21.50    3.30
   1  -6  -9  110.49    8.20
  -1  -6   9  109.59    6.00
  -1  -6   9   95.99    5.60
   1  -6  -9  119.49    8.20
  -1   6   9  114.89    7.80
   1   6  -9  106.39    7.40
   1   6  -9  101.29    6.60
   0  -6  -9   20.20    4.10
   0  -6  -9   18.10    4.00
   0  -6   9   18.90    2.70
   0  -6   9   22.70    2.90
   0   6  -9   15.60    3.10
   0   6   9   23.20    4.70
  -5   0  10   15.10    2.80
  -5   0  10    7.80    1.80
   4   0 -10   43.60    3.80
  -4   0  10   31.20    3.10
  -4   0  10   37.10    3.90
  -4   0  10   37.40    4.20
   3   0 -10    3.70    1.60
  -3   0  10    1.10    1.50
   3   0 -10    3.90    2.00
  -3   0  10    5.00    2.10
   3   0 -10    3.20    1.80
  -3   0  10    5.20    1.50
   2   0 -10   11.20    2.40
  -2   0  10    8.00    1.80
  -2   0  10    8.70    2.30
  -2   0  10   13.50    2.60
   2   0 -10   13.00    3.00
   2   0 -10   10.50    2.00
   1   0 -10    8.50    2.10
   1   0 -10    8.80    2.10
   1   0 -10    5.70    2.30
  -1   0  10    3.30    2.10
  -1   0  10    9.80    2.20
  -1   0  10    6.20    2.10
   0   0  10   31.70    3.70
   0   0  10   27.60    2.90
   0   0 -10   24.00    4.00
   0   0  10   31.20    3.80
   0   0 -10   25.60    3.10
   1   0  10   11.70    2.20
   1   0  10    9.20    2.30
  -1   0 -10    8.60    2.00
  -1   0 -10    9.20    2.70
   1   0  10   13.80    2.70
  -1   0 -10    9.50    3.00
  -1   0 -10    9.70    2.30
  -2   0 -10   39.50    4.90
  -2   0 -10   36.20    4.30
   2   0  10   29.90    3.90
   2   0  10   33.10    4.20
   2   0  10   33.20    3.40
  -2   0 -10   40.50    3.40
  -3   0 -10  116.49    8.20
   3   0  10  113.29    6.00
   3   0  10  120.09    7.10
  -3   0 -10  119.89    5.80
  -3   0 -10  113.99    7.30
  -5  -1  10   51.19    3.60
  -5  -1  10   47.30    4.70
  -5  -1  10   45.60    4.50
  -5   1  10   50.09    4.00
  -5   1  10   45.40    8.50
  -4  -1  10   15.40    2.90
   4  -1 -10   23.10    3.20
  -4  -1  10   21.80    2.60
   4  -1 -10   19.70    2.40
  -4  -1  10   19.10    3.10
  -4   1  10   18.10    3.10
  -4   1  10   16.70    3.30
  -4   1  10   12.20    2.30
  -3  -1  10   58.89    4.80
  -3  -1  10   59.89    3.90
  -3  -1  10   57.99    4.40
   3  -1 -10   65.49    4.60
   3  -1 -10   58.89    3.80
   3  -1 -10   63.99    5.20
   3   1 -10   59.99    4.10
  -3   1  10   53.19    4.70
   3   1 -10   60.19    4.80
  -3   1  10   53.39    4.90
  -3   1  10   61.09    4.30
   2  -1 -10   45.60    3.40
  -2  -1  10   37.40    3.70
  -2  -1  10   39.90    3.30
  -2  -1  10   34.40    4.00
   2  -1 -10   44.90    3.80
  -2   1  10   38.90    4.30
   2   1 -10   40.80    3.60
  -2   1  10   41.70    4.30
   2   1 -10   46.90    4.50
  -2   1  10   39.80    3.60
   2   1 -10   39.00    3.90
  -1  -1  10  114.29    6.70
   1  -1 -10  104.99    7.00
   1  -1 -10  101.99    5.50
  -1  -1  10  104.89    5.90
  -1  -1  10   99.79    5.30
   1  -1 -10   92.89    7.00
  -1   1  10  100.99    6.30
  -1   1  10  103.49    6.40
  -1   1  10  105.69    5.70
   1   1 -10  100.59    6.90
   1   1 -10  109.59    5.80
   1   1 -10   99.89    5.90
   0  -1 -10   15.20    2.40
   0  -1  10   18.70    2.90
   0  -1  10   18.60    3.20
   0  -1  10   17.00    2.40
   0  -1 -10   18.60    3.50
   0  -1 -10   18.90    2.70
   0   1  10   16.80    2.60
   0   1  10   19.50    3.20
   0   1 -10   14.90    2.60
   0   1  10   17.50    3.10
   0   1 -10   15.00    3.40
   0   1 -10   14.70    2.60
   1  -1  10   75.19    5.00
  -1  -1 -10   70.39    5.70
   1  -1  10   78.99    5.70
  -1  -1 -10   79.79    4.70
  -1  -1 -10   78.89    6.50
   1  -1  10   77.79    4.70
  -1  -1 -10   71.29    4.70
   1   1  10   81.09    5.00
   1   1  10   70.59    5.50
  -1   1 -10   81.59    5.00
  -1   1 -10   84.19    6.30
   1   1  10   73.09    5.60
  -1   1 -10   82.99    5.20
  -2  -1 -10   78.79    6.00
   2  -1  10   73.19    5.20
   2  -1  10   65.19    5.70
   2  -1  10   71.39    4.60
  -2  -1 -10   66.89    6.20
  -2  -1 -10   72.09    4.60
   2   1  10   78.09    5.10
  -2   1 -10   79.19    5.50
  -2   1 -10   74.89    4.80
  -2   1 -10   68.99    5.90
   2   1  10   91.49    5.80
   2   1  10   78.19    5.60
   3  -1  10   15.00    2.40
  -3  -1 -10   17.30    3.80
  -3  -1 -10   10.40    2.90
  -3  -1 -10   17.50    2.50
  -3   1 -10   16.90    3.40
  -3   1 -10   13.90    2.80
   3   1  10   19.80    3.40
   3   1  10   14.80    2.50
  -5  -2  10  129.19    7.10
  -5  -2  10  110.69    6.50
  -5  -2  10  112.59    5.50
  -5   2  10  114.19    7.30
  -5   2  10  106.39    6.40
  -4  -2  10  131.79    5.90
   4  -2 -10  129.79    5.60
  -4  -2  10  137.79    7.30
  -4  -2  10  124.39    6.70
   4  -2 -10  130.39    7.10
  -4   2  10  124.39    6.80
  -4   2  10  136.69    7.80
  -3  -2  10    2.00    1.30
   3  -2 -10   -0.20    1.70
   3  -2 -10    5.10    1.50
  -3  -2  10    3.70    1.80
  -3  -2  10   -1.60    1.60
   3   2 -10    1.80    2.20
   3   2 -10    2.60    1.60
  -3   2  10    0.50    1.20
  -3   2  10    6.80    2.30
  -3   2  10    2.50    1.60
   2  -2 -10   57.29    4.30
  -2  -2  10   43.70    4.50
   2  -2 -10   52.79    5.20
  -2  -2  10   51.49    4.20
   2  -2 -10   55.09    3.70
  -2  -2  10   51.79    3.70
   2   2 -10   46.30    4.40
  -2   2  10   54.69    5.10
  -2   2  10   53.89    4.30
   2   2 -10   51.69    4.30
  -2   2  10   52.69    4.90
   2   2 -10   50.29    4.70
   1  -2 -10  128.29    6.20
   1  -2 -10  113.69    5.60
  -1  -2  10  117.59    5.60
  -1  -2  10  129.99    7.20
  -1  -2  10  113.19    6.10
   1   2 -10  119.89    6.50
  -1   2  10  113.79    6.30
   1   2 -10  110.89    7.10
  -1   2  10  111.29    7.10
  -1   2  10  116.19    7.00
   0  -2 -10   14.30    2.20
   0  -2  10   14.70    2.60
   0  -2  10   10.00    2.50
   0  -2 -10   14.40    2.50
   0  -2 -10   10.90    3.00
   0  -2  10   10.20    1.90
   0   2  10   10.40    2.40
   0   2 -10   12.60    2.60
   0   2 -10   11.40    2.40
   0   2  10   14.60    3.00
   0   2 -10    9.90    2.70
   0   2  10   10.00    2.80
   1  -2  10    2.60    1.40
  -1  -2 -10   -2.20    1.70
  -1  -2 -10    4.50    2.70
   1  -2  10    0.40    1.60
  -1  -2 -10    3.20    2.20
   1   2  10    2.40    1.70
  -1   2 -10    2.10    1.80
   2  -2  10    9.50    2.60
  -2  -2 -10   18.00    5.90
   2  -2  10   10.30    2.00
  -2  -2 -10   11.70    2.70
  -2  -2 -10   16.10    3.30
  -2   2 -10   16.60    5.40
  -2   2 -10   16.70    2.80
   2   2  10    5.20    2.50
   2   2  10   11.40    2.40
  -3  -2 -10   11.80    2.30
   3  -2  10    4.20    1.50
  -3   2 -10    7.90    2.40
   3   2  10    7.40    2.20
  -3   2 -10    7.30    2.80
   3   2  10   12.90    2.90
   4  -3 -10   31.10    3.90
  -4  -3  10   17.00    2.40
  -4  -3  10   28.90    4.00
  -4  -3  10   17.20    3.80
   4  -3 -10   30.10    2.80
  -4   3  10   25.90    6.80
  -4   3  10   21.40    3.20
   3  -3 -10   40.60    3.10
  -3  -3  10   45.80    4.00
  -3  -3  10   38.50    4.40
   3  -3 -10   30.80    4.40
  -3  -3  10   35.40    3.10
   3   3 -10   39.70    3.90
  -3   3  10   40.50    4.50
   3   3 -10   32.50    3.80
  -3   3  10   42.50    4.10
   2  -3 -10   68.29    4.10
  -2  -3  10   69.09    4.80
   2  -3 -10   69.29    6.00
  -2  -3  10   62.79    5.60
  -2  -3  10   73.49    4.30
  -2   3  10   68.59    5.20
   2   3 -10   76.59    5.50
   2   3 -10   68.99    5.30
  -2   3  10   78.19    6.10
   1  -3 -10   93.49    5.40
   1  -3 -10   75.59    4.60
  -1  -3  10   76.89    4.60
   1  -3 -10   90.69    6.80
  -1  -3  10   92.59    5.30
   1   3 -10   94.29    8.60
   1   3 -10   73.79    5.90
  -1   3  10   91.29    5.80
  -1   3  10   86.49    6.40
   0  -3  10    6.60    1.90
   0  -3 -10    9.80    2.30
   0  -3  10   12.00    2.10
   0  -3 -10    7.20    2.80
   0   3  10    9.70    3.40
   0   3 -10    6.10    2.20
   0   3 -10    4.10    2.50
   0   3  10    8.60    2.70
   0   3  10   10.80    2.50
  -1  -3 -10  128.99    6.30
  -1  -3 -10  135.19    8.40
   1  -3  10  121.29    6.00
   1  -3  10  124.99    6.00
  -1  -3 -10  119.59    7.90
   1   3  10  117.89    6.90
  -1   3 -10  122.69    7.70
   1   3  10  114.69    7.60
   1   3  10  131.59    9.20
   2  -3  10    9.00    2.20
  -2  -3 -10   13.80    2.40
  -2  -3 -10    9.20    3.00
   2  -3  10   13.80    2.30
   2   3  10    6.70    2.30
  -2   3 -10    9.40    2.90
  -2   3 -10    7.40    2.10
   2   3  10    8.40    2.80
  -4  -4  10    7.10    1.80
   4  -4 -10    6.60    2.20
  -4  -4  10    4.80    1.80
   4  -4 -10    6.30    1.90
  -4   4  10    4.10    1.90
  -4   4  10    4.30    2.20
  -3  -4  10   83.19    4.70
   3  -4 -10   87.09    4.60
   3  -4 -10   75.69    6.40
  -3   4  10   64.89    6.80
   3   4 -10   81.59    5.60
  -3   4  10   77.79    6.70
   3   4 -10   88.59    5.40
  -2  -4  10    9.00    2.20
  -2  -4  10   10.90    2.10
   2  -4 -10    6.10    2.70
   2  -4 -10    8.30    2.70
   2   4 -10   13.30    2.90
   2   4 -10    8.20    2.50
  -2   4  10    6.60    2.40
  -2   4  10   10.60    2.70
  -1  -4  10   27.30    3.30
   1  -4 -10   22.50    4.20
  -1  -4  10   30.70    3.10
   1  -4 -10   29.10    4.70
  -1   4  10   35.60    4.20
   1   4 -10   30.00    4.10
   1   4 -10   23.30    3.80
  -1   4  10   22.40    3.90
  -1   4  10   25.70    3.90
   0  -4  10   12.20    3.10
   0  -4 -10   14.50    3.60
   0  -4 -10   21.90    4.00
   0  -4  10   12.10    2.30
   0   4  10   13.30    3.10
   0   4 -10   11.20    2.90
   0   4  10   18.40    3.20
   0   4  10   20.20    3.10
  -1  -4 -10   17.70    3.50
   1  -4  10   18.90    2.60
   1  -4  10   24.50    2.80
   1   4  10   17.90    3.10
  -2  -5  10   44.60    5.00
   2  -5 -10   53.69    5.50
  -2  -5  10   42.90    3.60
  -2   5  10   42.50    5.20
  -2   5  10   40.50    4.50
   2   5 -10   44.00    4.50
   2   5 -10   43.00    5.20
   1  -5 -10   11.60    2.90
  -1  -5  10    4.60    1.80
   1  -5 -10    2.60    2.40
  -1   5  10    6.20    2.30
   1   5 -10    6.70    2.90
   1   5 -10    6.70    2.20
   0  -5 -10    9.70    3.20
   0  -5 -10    6.90    2.80
   0  -5  10    9.60    2.10
   0  -5  10   10.00    2.10
   0   5  10    8.00    2.50
   0   5 -10    3.10    2.30
  -4   0  11    3.60    1.80
   4   0 -11    3.40    1.90
   4   0 -11   -0.30    1.70
  -4   0  11    4.00    1.70
  -3   0  11    1.40    1.50
   3   0 -11    0.40    1.70
  -3   0  11    4.00    2.20
  -2   0  11   39.20    3.50
  -2   0  11   31.50    4.00
   2   0 -11   38.00    3.70
  -1   0  11   10.80    2.60
  -1   0  11   10.70    2.20
   1   0 -11    6.20    2.20
   1   0 -11   10.10    2.70
   1   0 -11   10.60    3.00
   0   0 -11    7.70    2.80
   0   0  11    7.90    2.30
   0   0 -11   12.30    2.40
   0   0  11    9.40    2.20
  -1   0 -11    5.30    2.70
  -1   0 -11   10.20    2.50
   1   0  11    5.80    2.10
   1   0  11    8.60    2.60
  -4  -1  11   64.39    5.10
  -4  -1  11   61.99    4.60
   4  -1 -11   60.19    4.20
  -4   1  11   70.79    5.80
   3  -1 -11   31.00    3.40
  -3  -1  11   27.40    3.10
   3  -1 -11   35.30    4.30
   3   1 -11   34.80    3.90
  -3   1  11   31.50    3.60
   3   1 -11   36.20    4.00
   2  -1 -11   59.99    5.60
  -2  -1  11   65.99    5.10
  -2  -1  11   65.39    4.50
   2  -1 -11   68.29    4.40
   2   1 -11   72.29    5.70
  -2   1  11   60.39    4.60
  -2   1  11   71.79    5.60
  -1  -1  11   54.39    4.70
  -1  -1  11   55.29    4.10
   1  -1 -11   52.39    5.40
   1  -1 -11   55.79    5.50
   1   1 -11   55.09    5.30
   1   1 -11   58.99    4.70
  -1   1  11   54.59    5.00
  -1   1  11   58.89    4.40
   1   1 -11   62.89    5.60
   0  -1 -11   89.89    5.70
   0  -1  11   99.29    6.00
   0  -1 -11   79.09    6.80
   0  -1  11   94.69    5.60
   0   1 -11   93.19    7.00
   0   1  11   87.29    5.50
   0   1  11   88.69    6.40
   0   1 -11   87.99    5.70
  -1  -1 -11  176.08    9.40
  -1  -1 -11  186.68    8.20
  -1  -1 -11  175.28   10.40
   1  -1  11  187.98    8.70
   1   1  11  192.98   10.20
  -1   1 -11  170.68   10.20
  -1   1 -11  210.78    8.80
   1   1  11  182.58    9.30
  -4  -2  11   26.60    3.50
   4  -2 -11   20.90    3.50
  -4   2  11   13.80    3.30
  -4   2  11   19.20    3.10
   3  -2 -11  222.58   10.90
  -3  -2  11  247.78   10.10
   3  -2 -11  243.78    8.90
  -3  -2  11  210.18   10.10
  -3   2  11  231.38   11.10
   3   2 -11  243.48    9.80
  -3   2  11  219.98   10.30
   2  -2 -11   75.39    4.80
  -2  -2  11   88.49    6.00
  -2  -2  11   86.39    5.50
   2  -2 -11   73.69    6.30
  -2   2  11   98.49    7.70
   2   2 -11   78.49    6.00
  -1  -2  11   19.20    3.10
   1   2 -11   17.70    3.40
   1   2 -11   22.70    3.60
  -1   2  11   20.80    3.70
   0  -2  11    5.00    2.00
   0  -2  11    4.30    1.70
   0   2 -11    9.70    2.60
   0   2 -11    7.40    2.80
   0   2  11    6.70    2.50
  -1  -2 -11   21.60    4.00
  -1  -2 -11   28.50    4.20
   1  -2  11   27.60    3.50
   1  -2  11   30.60    3.40
  -1   2 -11   23.10    4.10
   1   2  11   26.10    4.10
   3  -3 -11    1.30    2.00
  -3  -3  11   -1.60    1.30
   3  -3 -11    0.40    1.60
  -3   3  11    1.40    1.50
   3   3 -11    1.90    2.10
  -3   3  11    2.80    2.00
   3   3 -11   -4.10    2.10
   2  -3 -11   27.00    4.50
  -2  -3  11   32.20    3.20
  -2   3  11   23.60    4.00
   2   3 -11   33.30    4.50
   2   3 -11   26.30    3.80
  -2   3  11   21.90    3.50
  -1  -3  11    6.60    1.80
  -1  -3  11    4.40    1.90
  -1   3  11    2.60    2.50
   1   3 -11    2.80    2.00
  -1   3  11    3.50    1.90
   0  -3 -11   48.80    5.60
   0  -3  11   39.80    3.60
   0  -3  11   38.00    3.90
   0   3 -11   59.49    9.60
   0   3  11   40.90    4.30
   0   0   0    0.00    0.00
_computing_structure_solution     'SHELXT 2018/2 (Sheldrick, 2018)'
;
_shelx_hkl_checksum     16501
_shelx_res_file
;
TITL sh5023_a.res in P2(1)
    sh5023_a.res
    created by SHELXL-2019/3 at 12:04:01 on 01-Apr-2025
REM Old TITL sh5023 in P2(1)
REM SHELXT solution in P2(1): R1 0.081, Rweak 0.021, Alpha 0.001
REM <I/s>   3.184 for    5 systematic absences,  Orientation as input
REM Flack x =  0.404 ( 0.325 ) from   759 Parsons' quotients
REM Formula found by SHELXT:  C10 O3
CELL  0.71073   6.4819   7.4766   9.0627   90.000   99.546   90.000
ZERR    2.000   0.0004   0.0005   0.0005    0.000    0.002    0.000
LATT -1
SYMM -X, 1/2+Y, -Z
SFAC C H O
UNIT 20 24 6
TEMP -120.150
SIZE 0.06 0.08 0.38
L.S. 10
BOND $H
ACTA
CONF
TWIN
LIST 4
FMAP 2
PLAN -5
WGHT    0.036400    0.062400
FVAR       1.90924
O1    3    0.635581    0.202195    0.731439    11.00000    0.04172    0.01892 =
         0.04816    0.00263    0.01123    0.00006
O2    3    0.801226    0.733878    0.492089    11.00000    0.02876    0.02634 =
         0.02249   -0.00020    0.00778   -0.00412
O3    3    0.274031    0.709800    0.734838    11.00000    0.02589    0.03724 =
         0.04229    0.00587    0.01090    0.00779
C1    1    0.630488    0.754789    0.700262    11.00000    0.02345    0.01867 =
         0.02185    0.00099    0.00331    0.00188
AFIX  13
H1    2    0.578127    0.868685    0.649526    11.00000   -1.20000
AFIX   0
C2    1    0.720259    0.636870    0.592579    11.00000    0.01897    0.02372 =
         0.01888    0.00076    0.00150   -0.00120
C10   1    0.888415    0.636819    0.379323    11.00000    0.03381    0.03710 =
         0.02741   -0.00609    0.01392   -0.00488
AFIX 137
H10A  2    0.930016    0.721305    0.306964    11.00000   -1.50000
H10B  2    0.783321    0.554093    0.327603    11.00000   -1.50000
H10C  2    1.011125    0.569139    0.426813    11.00000   -1.50000
AFIX   0
C3    1    0.717048    0.456434    0.598904    11.00000    0.02474    0.02266 =
         0.02497   -0.00391    0.00407    0.00055
AFIX  43
H3    2    0.773987    0.388629    0.526623    11.00000   -1.20000
AFIX   0
C4    1    0.627791    0.364739    0.714629    11.00000    0.02224    0.02047 =
         0.02914    0.00026    0.00199   -0.00036
C5    1    0.521101    0.477991    0.820674    11.00000    0.02356    0.02310 =
         0.02639    0.00409    0.00703   -0.00170
AFIX  13
H5    2    0.397653    0.412087    0.846504    11.00000   -1.20000
AFIX   0
C6    1    0.677878    0.519609    0.965732    11.00000    0.03477    0.02820 =
         0.02265    0.00560    0.00504   -0.00075
AFIX  23
H6A   2    0.604837    0.586413    1.036072    11.00000   -1.20000
H6B   2    0.729428    0.405919    1.014438    11.00000   -1.20000
AFIX   0
C7    1    0.863640    0.629587    0.932943    11.00000    0.02704    0.03154 =
         0.02298    0.00079   -0.00069   -0.00013
AFIX  23
H7A   2    0.951032    0.665124    1.028598    11.00000   -1.20000
H7B   2    0.950543    0.554829    0.877127    11.00000   -1.20000
AFIX   0
C8    1    0.793806    0.796960    0.841792    11.00000    0.02831    0.02348 =
         0.02371   -0.00300    0.00420   -0.00371
AFIX  23
H8A   2    0.917481    0.854469    0.810933    11.00000   -1.20000
H8B   2    0.732289    0.882757    0.905492    11.00000   -1.20000
AFIX   0
C9    1    0.451146    0.654033    0.748728    11.00000    0.02358    0.02251 =
         0.02188   -0.00117    0.00574    0.00213
HKLF 4
REM  sh5023_a.res in P2(1)
REM wR2 = 0.0744, GooF = S = 1.078, Restrained GooF = 1.077 for all data
REM R1 = 0.0296 for 1948 Fo > 4sig(Fo) and 0.0314 for all 2031 data
REM 119 parameters refined using 1 restraints
END
WGHT      0.0364      0.0624
REM Highest difference peak  0.180,  deepest hole -0.151,  1-sigma level  0.037
Q1    1   0.6666  0.6974  0.6403  11.00000  0.05    0.18
Q2    1   0.4820  0.5586  0.7806  11.00000  0.05    0.17
Q3    1   0.5421  0.7000  0.7214  11.00000  0.05    0.15
Q4    1   0.7614  0.5710  0.9382  11.00000  0.05    0.15
Q5    1   0.6748  0.4211  0.6553  11.00000  0.05    0.15
;
_shelx_res_checksum     828
data_2
_audit_creation_method     'SHELXL-2019/3'
_chemical_name_systematic
;
4,9,9-Trimethoxybicyclo[3.3.1]non-3-en-2-ol
;
_chemical_name_common     ?
_chemical_formula_moiety     'C12 H20 O4'
_chemical_formula_sum     'C12 H20 O4'
_chemical_formula_iupac     'C12 H20 O4'
_chemical_formula_weight     228.28
_chemical_melting_point     ?
_space_group_crystal_system     triclinic
_space_group_name_H-M_alt     'P -1'
_space_group_name_Hall     '-P 1'
loop_
    _space_group_symop_operation_xyz
    'x, y, z'
    '-x, -y, -z'
_cell_length_a     7.7330(15)
_cell_length_b     10.976(2)
_cell_length_c     13.874(3)
_cell_angle_alpha     101.984(5)
_cell_angle_beta     92.032(5)
_cell_angle_gamma     90.293(5)
_cell_volume     1151.2(4)
_cell_formula_units_Z     4
_cell_measurement_reflns_used     1376
_cell_measurement_theta_min     3.00
_cell_measurement_theta_max     25.02
_cell_measurement_temperature     152(2)
_exptl_crystal_description     'plate'
_exptl_crystal_colour     'colourless'
_exptl_crystal_size_max     0.280
_exptl_crystal_size_mid     0.240
_exptl_crystal_size_min     0.040
_exptl_crystal_density_diffrn     1.317
_exptl_crystal_density_meas     ?
_exptl_crystal_density_method     ?
_exptl_crystal_F_000     496
_exptl_absorpt_coefficient_mu     0.097
_exptl_absorpt_correction_type     multi-scan
_exptl_absorpt_process_details
;
(SADABS; Krause <i>et al.</i>,  2015)
;
_exptl_absorpt_correction_T_min     0.5782
_exptl_absorpt_correction_T_max     0.7455
_diffrn_ambient_temperature     152(2)
_diffrn_source     'INCOATEC I\^A\mS microfocus sealed tube'
_diffrn_radiation_type     MoK\a
_diffrn_radiation_wavelength     0.71073
_diffrn_measurement_device_type     'Bruker D8 VENTURE PHOTON II'
_diffrn_measurement_method     '\f and \w scans'
_diffrn_detector_area_resol_mean     ?
_diffrn_reflns_number     8885
_diffrn_reflns_av_R_equivalents     0.0546
_diffrn_reflns_av_unetI/netI     0.1021
_diffrn_reflns_theta_min     1.501
_diffrn_reflns_theta_max     26.372
_diffrn_reflns_theta_full     25.242
_diffrn_measured_fraction_theta_max     0.987
_diffrn_measured_fraction_theta_full     0.987
_diffrn_reflns_limit_h_min     -9
_diffrn_reflns_limit_h_max     9
_diffrn_reflns_limit_k_min     -13
_diffrn_reflns_limit_k_max     13
_diffrn_reflns_limit_l_min     -17
_diffrn_reflns_limit_l_max     17
_refine_special_details     ?
_reflns_number_total     4662
_reflns_number_gt     2677
_reflns_threshold_expression     'I > 2\s(I)'
_refine_ls_structure_factor_coef     Fsqd
_refine_ls_matrix_type     full
_refine_ls_R_factor_all     0.1158
_refine_ls_R_factor_gt     0.0570
_refine_ls_wR_factor_gt     0.1178
_refine_ls_wR_factor_ref     0.1391
_refine_ls_goodness_of_fit_ref     0.981
_refine_ls_restrained_S_all     0.981
_refine_ls_number_reflns     4662
_refine_ls_number_parameters     301
_refine_ls_number_restraints     2
_refine_ls_hydrogen_treatment     mixed
_refine_ls_weighting_scheme     calc
_refine_ls_weighting_details
                      'w=1/[\s^2^(Fo^2^)+(0.0513P)^2^] where P=(Fo^2^+2Fc^2^)/3'
_atom_sites_solution_hydrogens     mixed
_atom_sites_solution_primary     direct
_atom_sites_solution_secondary     difmap
_refine_ls_shift/su_max     0.000
_refine_ls_shift/su_mean     0.000
_refine_diff_density_max     0.238
_refine_diff_density_min     -0.239
_refine_ls_extinction_method     none
_refine_ls_extinction_coef     .
loop_
    _atom_type_symbol
    _atom_type_description
    _atom_type_scat_dispersion_real
    _atom_type_scat_dispersion_imag
    _atom_type_scat_source
    'C' 'C' 0.0033 0.0016
                         'International Tables Vol C Tables 4.2.6.8 and 6.1.1.4'
    'H' 'H' 0.0000 0.0000
                         'International Tables Vol C Tables 4.2.6.8 and 6.1.1.4'
    'O' 'O' 0.0106 0.0060
                         'International Tables Vol C Tables 4.2.6.8 and 6.1.1.4'
_computing_data_collection
;
APEX4 (Bruker, 2021)
;
_computing_cell_refinement
;
SAINT  (Bruker, 2021)
;
_computing_data_reduction
;
SAINT  (Bruker, 2021)
;
_computing_structure_solution
;
SHELXT2018 (Sheldrick, 2015<i>a</i>)
;
_computing_structure_refinement
;
SHELXL2019 (Sheldrick, 2015<i>b</i>) and
ShelXle (H\"ubschle <i>et al.</i>,  2011)
;
_computing_molecular_graphics
;
DIAMOND (Brandenburg, 2020)
;
_computing_publication_material
;
publCIF (Westrip, 2010)
;
loop_
    _atom_site_type_symbol
    _atom_site_label
    _atom_site_fract_x
    _atom_site_fract_y
    _atom_site_fract_z
    _atom_site_U_iso_or_equiv
    _atom_site_adp_type
    _atom_site_calc_flag
    _atom_site_occupancy
    _atom_site_disorder_assembly
    _atom_site_disorder_group
    O O3 0.2250(2) 0.37070(16) 0.13978(14) 0.0244(5) Uani d 1 . .
    O O2 0.7476(2) 0.61301(17) 0.27191(16) 0.0288(5) Uani d 1 . .
    H H2O 0.741(4) 0.6909(10) 0.278(2) 0.043 Uiso d 1 . .
    O O1 0.5543(2) 0.27872(16) 0.40336(14) 0.0248(5) Uani d 1 . .
    O O4 0.2372(2) 0.50789(16) 0.29210(14) 0.0219(4) Uani d 1 . .
    O O5 1.0600(2) 1.16441(16) 0.39368(14) 0.0252(5) Uani d 1 . .
    O O6 1.2486(2) 0.75906(17) 0.26446(16) 0.0311(5) Uani d 1 . .
    H H6O 1.234(4) 0.6854(14) 0.271(2) 0.047 Uiso d 1 . .
    O O7 0.7194(2) 0.92784(17) 0.13891(14) 0.0252(5) Uani d 1 . .
    O O8 0.7424(2) 0.87754(16) 0.29317(13) 0.0208(4) Uani d 1 . .
    C C1 0.4127(3) 0.3167(2) 0.2597(2) 0.0207(6) Uani d 1 . .
    H H1 0.317759 0.267373 0.281279 0.025 Uiso calc 1 . .
    C C2 0.5345(3) 0.3652(2) 0.3458(2) 0.0206(6) Uani d 1 . .
    C C3 0.6152(3) 0.4749(2) 0.3592(2) 0.0211(6) Uani d 1 . .
    H H3 0.695548 0.498054 0.413456 0.025 Uiso calc 1 . .
    C C4 0.5835(3) 0.5635(2) 0.2916(2) 0.0210(6) Uani d 1 . .
    H H4 0.514429 0.634247 0.327706 0.025 Uiso calc 1 . .
    C C5 0.4824(3) 0.5061(2) 0.1964(2) 0.0213(6) Uani d 1 . .
    H H5 0.430621 0.575362 0.168691 0.026 Uiso calc 1 . .
    C C6 0.5910(3) 0.4263(3) 0.1161(2) 0.0263(7) Uani d 1 . .
    H H6A 0.520091 0.406174 0.053892 0.032 Uiso calc 1 . .
    H H6B 0.692026 0.476413 0.104437 0.032 Uiso calc 1 . .
    C C7 0.6560(3) 0.3048(3) 0.1411(2) 0.0276(7) Uani d 1 . .
    H H7A 0.749392 0.323841 0.192827 0.033 Uiso calc 1 . .
    H H7B 0.705050 0.252400 0.081777 0.033 Uiso calc 1 . .
    C C8 0.5107(3) 0.2326(2) 0.1773(2) 0.0244(7) Uani d 1 . .
    H H8A 0.560293 0.161608 0.202263 0.029 Uiso calc 1 . .
    H H8B 0.428924 0.198770 0.121522 0.029 Uiso calc 1 . .
    C C9 0.3347(3) 0.4262(2) 0.2210(2) 0.0200(6) Uani d 1 . .
    C C10 0.1260(4) 0.4544(3) 0.0941(2) 0.0324(7) Uani d 1 . .
    H H10A 0.054707 0.406678 0.039144 0.049 Uiso calc 1 . .
    H H10B 0.204374 0.510236 0.069224 0.049 Uiso calc 1 . .
    H H10C 0.051003 0.503695 0.142526 0.049 Uiso calc 1 . .
    C C11 0.0995(3) 0.4525(3) 0.3350(2) 0.0306(7) Uani d 1 . .
    H H11A 0.019317 0.517320 0.364698 0.046 Uiso calc 1 . .
    H H11B 0.147237 0.411031 0.385985 0.046 Uiso calc 1 . .
    H H11C 0.037487 0.391278 0.283835 0.046 Uiso calc 1 . .
    C C12 0.6804(4) 0.3079(3) 0.4830(2) 0.0311(7) Uani d 1 . .
    H H12A 0.682747 0.240840 0.519879 0.047 Uiso calc 1 . .
    H H12B 0.650051 0.386227 0.526962 0.047 Uiso calc 1 . .
    H H12C 0.794670 0.316700 0.456675 0.047 Uiso calc 1 . .
    C C13 0.9185(3) 1.0473(2) 0.2509(2) 0.0212(6) Uani d 1 . .
    H H13 0.826248 1.109938 0.271311 0.025 Uiso calc 1 . .
    C C14 1.0410(3) 1.0473(2) 0.3369(2) 0.0203(6) Uani d 1 . .
    C C15 1.1210(3) 0.9454(2) 0.3512(2) 0.0200(6) Uani d 1 . .
    H H15 1.203910 0.952686 0.404336 0.024 Uiso calc 1 . .
    C C16 1.0862(3) 0.8197(2) 0.2871(2) 0.0225(6) Uani d 1 . .
    H H16 1.019848 0.769528 0.326094 0.027 Uiso calc 1 . .
    C C17 0.9785(3) 0.8221(2) 0.1917(2) 0.0214(6) Uani d 1 . .
    H H17 0.923065 0.738204 0.168204 0.026 Uiso calc 1 . .
    C C18 1.0814(3) 0.8527(2) 0.1075(2) 0.0268(7) Uani d 1 . .
    H H18A 1.005550 0.839472 0.047137 0.032 Uiso calc 1 . .
    H H18B 1.178675 0.793939 0.094485 0.032 Uiso calc 1 . .
    C C19 1.1541(3) 0.9861(3) 0.1278(2) 0.0281(7) Uani d 1 . .
    H H19A 1.249799 0.994633 0.178169 0.034 Uiso calc 1 . .
    H H19B 1.201510 1.003598 0.066630 0.034 Uiso calc 1 . .
    C C20 1.0141(3) 1.0806(3) 0.1641(2) 0.0264(7) Uani d 1 . .
    H H20A 0.929714 1.083264 0.109210 0.032 Uiso calc 1 . .
    H H20B 1.067692 1.164458 0.185194 0.032 Uiso calc 1 . .
    C C21 0.8344(3) 0.9177(2) 0.2176(2) 0.0198(6) Uani d 1 . .
    C C22 0.6196(4) 0.8179(3) 0.0962(2) 0.0347(8) Uani d 1 . .
    H H22A 0.531624 0.838293 0.049607 0.052 Uiso calc 1 . .
    H H22B 0.563015 0.786549 0.148393 0.052 Uiso calc 1 . .
    H H22C 0.696186 0.754021 0.061296 0.052 Uiso calc 1 . .
    C C23 0.6060(3) 0.9566(3) 0.3360(2) 0.0288(7) Uani d 1 . .
    H H23A 0.535246 0.912043 0.375069 0.043 Uiso calc 1 . .
    H H23B 0.533485 0.979948 0.283521 0.043 Uiso calc 1 . .
    H H23C 0.656028 1.031866 0.378740 0.043 Uiso calc 1 . .
    C C24 1.1744(4) 1.1781(3) 0.4781(2) 0.0305(7) Uani d 1 . .
    H H24A 1.172238 1.264278 0.515319 0.046 Uiso calc 1 . .
    H H24B 1.292245 1.157427 0.457040 0.046 Uiso calc 1 . .
    H H24C 1.137482 1.121833 0.520074 0.046 Uiso calc 1 . .
loop_
    _atom_site_aniso_label
    _atom_site_aniso_U_11
    _atom_site_aniso_U_22
    _atom_site_aniso_U_33
    _atom_site_aniso_U_12
    _atom_site_aniso_U_13
    _atom_site_aniso_U_23
    O3 0.0254(10) 0.0188(10) 0.0306(12) 0.0042(7) -0.0063(9) 0.0099(9)
    O2 0.0218(10) 0.0161(10) 0.0522(15) -0.0008(8) 0.0037(9) 0.0149(10)
    O1 0.0323(10) 0.0170(10) 0.0288(12) 0.0030(8) -0.0047(9) 0.0141(9)
    O4 0.0210(9) 0.0145(10) 0.0318(12) 0.0038(7) 0.0054(8) 0.0081(8)
    O5 0.0311(10) 0.0146(10) 0.0297(12) 0.0001(8) -0.0046(9) 0.0052(9)
    O6 0.0242(10) 0.0181(11) 0.0546(15) 0.0102(8) 0.0080(10) 0.0145(10)
    O7 0.0263(10) 0.0212(11) 0.0296(12) -0.0021(8) -0.0062(9) 0.0102(9)
    O8 0.0200(9) 0.0168(10) 0.0278(12) 0.0046(7) 0.0033(8) 0.0091(8)
    C1 0.0223(13) 0.0135(14) 0.0289(17) 0.0014(10) -0.0007(12) 0.0106(12)
    C2 0.0225(13) 0.0151(14) 0.0271(17) 0.0069(10) 0.0043(12) 0.0105(12)
    C3 0.0203(13) 0.0194(15) 0.0260(17) 0.0031(11) -0.0013(12) 0.0102(12)
    C4 0.0192(13) 0.0148(14) 0.0310(17) 0.0022(10) 0.0051(12) 0.0086(12)
    C5 0.0210(13) 0.0144(14) 0.0320(17) 0.0066(10) 0.0036(12) 0.0119(12)
    C6 0.0291(15) 0.0262(16) 0.0268(17) 0.0032(12) 0.0048(13) 0.0120(14)
    C7 0.0271(15) 0.0246(16) 0.0310(18) 0.0077(12) 0.0030(13) 0.0047(14)
    C8 0.0290(15) 0.0155(14) 0.0289(18) 0.0075(11) -0.0036(13) 0.0058(13)
    C9 0.0182(13) 0.0169(14) 0.0259(16) 0.0028(10) 0.0005(12) 0.0071(12)
    C10 0.0336(16) 0.0265(17) 0.040(2) 0.0082(13) -0.0095(14) 0.0160(15)
    C11 0.0243(14) 0.0288(17) 0.043(2) 0.0037(12) 0.0103(14) 0.0154(15)
    C12 0.0379(17) 0.0286(17) 0.0294(18) 0.0076(13) -0.0025(14) 0.0126(14)
    C13 0.0237(13) 0.0108(13) 0.0313(17) 0.0035(10) -0.0031(12) 0.0100(12)
    C14 0.0224(13) 0.0147(14) 0.0248(16) -0.0008(10) 0.0024(12) 0.0062(12)
    C15 0.0194(13) 0.0186(14) 0.0236(16) 0.0027(10) -0.0010(11) 0.0083(12)
    C16 0.0179(13) 0.0152(14) 0.0380(18) 0.0080(10) 0.0057(12) 0.0127(13)
    C17 0.0213(13) 0.0129(13) 0.0310(17) 0.0015(10) 0.0012(12) 0.0071(12)
    C18 0.0304(15) 0.0226(16) 0.0283(18) 0.0014(12) 0.0082(13) 0.0063(13)
    C19 0.0311(15) 0.0286(17) 0.0273(18) -0.0036(12) 0.0046(13) 0.0118(14)
    C20 0.0258(14) 0.0260(16) 0.0309(18) -0.0042(12) -0.0027(13) 0.0150(14)
    C21 0.0201(13) 0.0166(14) 0.0242(16) 0.0006(10) -0.0015(12) 0.0084(12)
    C22 0.0385(17) 0.0254(17) 0.039(2) -0.0050(13) -0.0139(15) 0.0060(15)
    C23 0.0255(15) 0.0244(16) 0.040(2) 0.0108(11) 0.0106(13) 0.0121(14)
    C24 0.0343(16) 0.0291(17) 0.0285(18) -0.0054(13) -0.0017(14) 0.0079(14)
_geom_special_details
;
 All esds (except the esd in the dihedral angle between two l.s. planes)
 are estimated using the full covariance matrix.  The cell esds are taken
 into account individually in the estimation of esds in distances, angles
 and torsion angles; correlations between esds in cell parameters are only
 used when they are defined by crystal symmetry.  An approximate (isotropic)
 treatment of cell esds is used for estimating esds involving l.s. planes.
;
loop_
    _geom_bond_atom_site_label_1
    _geom_bond_atom_site_label_2
    _geom_bond_site_symmetry_2
    _geom_bond_distance
    _geom_bond_publ_flag
    O3 C9 . 1.415(3) ?
    O3 C10 . 1.431(3) ?
    O2 C4 . 1.435(3) ?
    O2 H2O . 0.843(10) ?
    O1 C2 . 1.367(3) ?
    O1 C12 . 1.431(3) ?
    O4 C9 . 1.427(3) ?
    O4 C11 . 1.431(3) ?
    O5 C14 . 1.365(3) ?
    O5 C24 . 1.425(3) ?
    O6 C16 . 1.438(3) ?
    O6 H6O . 0.842(10) ?
    O7 C21 . 1.406(3) ?
    O7 C22 . 1.436(3) ?
    O8 C21 . 1.429(3) ?
    O8 C23 . 1.435(3) ?
    C1 C2 . 1.499(4) ?
    C1 C9 . 1.533(3) ?
    C1 C8 . 1.538(4) ?
    C1 H1 . 1.0000 ?
    C2 C3 . 1.329(3) ?
    C3 C4 . 1.500(3) ?
    C3 H3 . 0.9500 ?
    C4 C5 . 1.526(4) ?
    C4 H4 . 1.0000 ?
    C5 C9 . 1.528(3) ?
    C5 C6 . 1.543(4) ?
    C5 H5 . 1.0000 ?
    C6 C7 . 1.529(4) ?
    C6 H6A . 0.9900 ?
    C6 H6B . 0.9900 ?
    C7 C8 . 1.529(4) ?
    C7 H7A . 0.9900 ?
    C7 H7B . 0.9900 ?
    C8 H8A . 0.9900 ?
    C8 H8B . 0.9900 ?
    C10 H10A . 0.9800 ?
    C10 H10B . 0.9800 ?
    C10 H10C . 0.9800 ?
    C11 H11A . 0.9800 ?
    C11 H11B . 0.9800 ?
    C11 H11C . 0.9800 ?
    C12 H12A . 0.9800 ?
    C12 H12B . 0.9800 ?
    C12 H12C . 0.9800 ?
    C13 C14 . 1.497(4) ?
    C13 C21 . 1.536(3) ?
    C13 C20 . 1.541(4) ?
    C13 H13 . 1.0000 ?
    C14 C15 . 1.328(3) ?
    C15 C16 . 1.496(4) ?
    C15 H15 . 0.9500 ?
    C16 C17 . 1.543(4) ?
    C16 H16 . 1.0000 ?
    C17 C18 . 1.529(3) ?
    C17 C21 . 1.534(3) ?
    C17 H17 . 1.0000 ?
    C18 C19 . 1.533(4) ?
    C18 H18A . 0.9900 ?
    C18 H18B . 0.9900 ?
    C19 C20 . 1.528(4) ?
    C19 H19A . 0.9900 ?
    C19 H19B . 0.9900 ?
    C20 H20A . 0.9900 ?
    C20 H20B . 0.9900 ?
    C22 H22A . 0.9800 ?
    C22 H22B . 0.9800 ?
    C22 H22C . 0.9800 ?
    C23 H23A . 0.9800 ?
    C23 H23B . 0.9800 ?
    C23 H23C . 0.9800 ?
    C24 H24A . 0.9800 ?
    C24 H24B . 0.9800 ?
    C24 H24C . 0.9800 ?
loop_
    _geom_angle_atom_site_label_1
    _geom_angle_atom_site_label_2
    _geom_angle_atom_site_label_3
    _geom_angle_site_symmetry_1
    _geom_angle_site_symmetry_3
    _geom_angle
    _geom_angle_publ_flag
    C9 O3 C10 . . 116.1(2) ?
    C4 O2 H2O . . 110(2) ?
    C2 O1 C12 . . 116.2(2) ?
    C9 O4 C11 . . 116.6(2) ?
    C14 O5 C24 . . 116.6(2) ?
    C16 O6 H6O . . 106(2) ?
    C21 O7 C22 . . 116.0(2) ?
    C21 O8 C23 . . 116.4(2) ?
    C2 C1 C9 . . 109.6(2) ?
    C2 C1 C8 . . 109.8(2) ?
    C9 C1 C8 . . 109.5(2) ?
    C2 C1 H1 . . 109.3 ?
    C9 C1 H1 . . 109.3 ?
    C8 C1 H1 . . 109.3 ?
    C3 C2 O1 . . 126.4(2) ?
    C3 C2 C1 . . 123.2(2) ?
    O1 C2 C1 . . 110.3(2) ?
    C2 C3 C4 . . 122.2(2) ?
    C2 C3 H3 . . 118.9 ?
    C4 C3 H3 . . 118.9 ?
    O2 C4 C3 . . 108.1(2) ?
    O2 C4 C5 . . 111.5(2) ?
    C3 C4 C5 . . 113.9(2) ?
    O2 C4 H4 . . 107.7 ?
    C3 C4 H4 . . 107.7 ?
    C5 C4 H4 . . 107.7 ?
    C4 C5 C9 . . 108.7(2) ?
    C4 C5 C6 . . 114.8(2) ?
    C9 C5 C6 . . 109.0(2) ?
    C4 C5 H5 . . 108.0 ?
    C9 C5 H5 . . 108.0 ?
    C6 C5 H5 . . 108.0 ?
    C7 C6 C5 . . 114.4(2) ?
    C7 C6 H6A . . 108.7 ?
    C5 C6 H6A . . 108.7 ?
    C7 C6 H6B . . 108.7 ?
    C5 C6 H6B . . 108.7 ?
    H6A C6 H6B . . 107.6 ?
    C6 C7 C8 . . 111.6(2) ?
    C6 C7 H7A . . 109.3 ?
    C8 C7 H7A . . 109.3 ?
    C6 C7 H7B . . 109.3 ?
    C8 C7 H7B . . 109.3 ?
    H7A C7 H7B . . 108.0 ?
    C7 C8 C1 . . 111.1(2) ?
    C7 C8 H8A . . 109.4 ?
    C1 C8 H8A . . 109.4 ?
    C7 C8 H8B . . 109.4 ?
    C1 C8 H8B . . 109.4 ?
    H8A C8 H8B . . 108.0 ?
    O3 C9 O4 . . 109.76(19) ?
    O3 C9 C5 . . 115.0(2) ?
    O4 C9 C5 . . 105.4(2) ?
    O3 C9 C1 . . 105.0(2) ?
    O4 C9 C1 . . 113.5(2) ?
    C5 C9 C1 . . 108.5(2) ?
    O3 C10 H10A . . 109.5 ?
    O3 C10 H10B . . 109.5 ?
    H10A C10 H10B . . 109.5 ?
    O3 C10 H10C . . 109.5 ?
    H10A C10 H10C . . 109.5 ?
    H10B C10 H10C . . 109.5 ?
    O4 C11 H11A . . 109.5 ?
    O4 C11 H11B . . 109.5 ?
    H11A C11 H11B . . 109.5 ?
    O4 C11 H11C . . 109.5 ?
    H11A C11 H11C . . 109.5 ?
    H11B C11 H11C . . 109.5 ?
    O1 C12 H12A . . 109.5 ?
    O1 C12 H12B . . 109.5 ?
    H12A C12 H12B . . 109.5 ?
    O1 C12 H12C . . 109.5 ?
    H12A C12 H12C . . 109.5 ?
    H12B C12 H12C . . 109.5 ?
    C14 C13 C21 . . 109.5(2) ?
    C14 C13 C20 . . 110.8(2) ?
    C21 C13 C20 . . 109.1(2) ?
    C14 C13 H13 . . 109.1 ?
    C21 C13 H13 . . 109.1 ?
    C20 C13 H13 . . 109.1 ?
    C15 C14 O5 . . 126.7(2) ?
    C15 C14 C13 . . 122.6(2) ?
    O5 C14 C13 . . 110.7(2) ?
    C14 C15 C16 . . 122.8(2) ?
    C14 C15 H15 . . 118.6 ?
    C16 C15 H15 . . 118.6 ?
    O6 C16 C15 . . 108.7(2) ?
    O6 C16 C17 . . 110.7(2) ?
    C15 C16 C17 . . 114.2(2) ?
    O6 C16 H16 . . 107.7 ?
    C15 C16 H16 . . 107.7 ?
    C17 C16 H16 . . 107.7 ?
    C18 C17 C21 . . 109.5(2) ?
    C18 C17 C16 . . 114.9(2) ?
    C21 C17 C16 . . 108.0(2) ?
    C18 C17 H17 . . 108.1 ?
    C21 C17 H17 . . 108.1 ?
    C16 C17 H17 . . 108.1 ?
    C17 C18 C19 . . 114.0(2) ?
    C17 C18 H18A . . 108.8 ?
    C19 C18 H18A . . 108.8 ?
    C17 C18 H18B . . 108.8 ?
    C19 C18 H18B . . 108.8 ?
    H18A C18 H18B . . 107.6 ?
    C20 C19 C18 . . 111.1(2) ?
    C20 C19 H19A . . 109.4 ?
    C18 C19 H19A . . 109.4 ?
    C20 C19 H19B . . 109.4 ?
    C18 C19 H19B . . 109.4 ?
    H19A C19 H19B . . 108.0 ?
    C19 C20 C13 . . 111.6(2) ?
    C19 C20 H20A . . 109.3 ?
    C13 C20 H20A . . 109.3 ?
    C19 C20 H20B . . 109.3 ?
    C13 C20 H20B . . 109.3 ?
    H20A C20 H20B . . 108.0 ?
    O7 C21 O8 . . 109.84(19) ?
    O7 C21 C17 . . 115.2(2) ?
    O8 C21 C17 . . 104.9(2) ?
    O7 C21 C13 . . 105.2(2) ?
    O8 C21 C13 . . 113.6(2) ?
    C17 C21 C13 . . 108.3(2) ?
    O7 C22 H22A . . 109.5 ?
    O7 C22 H22B . . 109.5 ?
    H22A C22 H22B . . 109.5 ?
    O7 C22 H22C . . 109.5 ?
    H22A C22 H22C . . 109.5 ?
    H22B C22 H22C . . 109.5 ?
    O8 C23 H23A . . 109.5 ?
    O8 C23 H23B . . 109.5 ?
    H23A C23 H23B . . 109.5 ?
    O8 C23 H23C . . 109.5 ?
    H23A C23 H23C . . 109.5 ?
    H23B C23 H23C . . 109.5 ?
    O5 C24 H24A . . 109.5 ?
    O5 C24 H24B . . 109.5 ?
    H24A C24 H24B . . 109.5 ?
    O5 C24 H24C . . 109.5 ?
    H24A C24 H24C . . 109.5 ?
    H24B C24 H24C . . 109.5 ?
loop_
    _geom_torsion_atom_site_label_1
    _geom_torsion_atom_site_label_2
    _geom_torsion_atom_site_label_3
    _geom_torsion_atom_site_label_4
    _geom_torsion_site_symmetry_1
    _geom_torsion_site_symmetry_2
    _geom_torsion_site_symmetry_3
    _geom_torsion_site_symmetry_4
    _geom_torsion
    _geom_torsion_publ_flag
    C12 O1 C2 C3 . . . . -3.0(4) ?
    C12 O1 C2 C1 . . . . 174.1(2) ?
    C9 C1 C2 C3 . . . . -25.6(4) ?
    C8 C1 C2 C3 . . . . 94.7(3) ?
    C9 C1 C2 O1 . . . . 157.2(2) ?
    C8 C1 C2 O1 . . . . -82.5(3) ?
    O1 C2 C3 C4 . . . . -179.8(2) ?
    C1 C2 C3 C4 . . . . 3.4(4) ?
    C2 C3 C4 O2 . . . . -136.6(3) ?
    C2 C3 C4 C5 . . . . -12.2(4) ?
    O2 C4 C5 C9 . . . . 165.22(19) ?
    C3 C4 C5 C9 . . . . 42.6(3) ?
    O2 C4 C5 C6 . . . . 42.8(3) ?
    C3 C4 C5 C6 . . . . -79.8(3) ?
    C4 C5 C6 C7 . . . . 68.5(3) ?
    C9 C5 C6 C7 . . . . -53.7(3) ?
    C5 C6 C7 C8 . . . . 48.6(3) ?
    C6 C7 C8 C1 . . . . -50.6(3) ?
    C2 C1 C8 C7 . . . . -60.8(3) ?
    C9 C1 C8 C7 . . . . 59.5(3) ?
    C10 O3 C9 O4 . . . . 53.5(3) ?
    C10 O3 C9 C5 . . . . -65.1(3) ?
    C10 O3 C9 C1 . . . . 175.8(2) ?
    C11 O4 C9 O3 . . . . 61.6(3) ?
    C11 O4 C9 C5 . . . . -174.1(2) ?
    C11 O4 C9 C1 . . . . -55.6(3) ?
    C4 C5 C9 O3 . . . . 177.56(19) ?
    C6 C5 C9 O3 . . . . -56.6(3) ?
    C4 C5 C9 O4 . . . . 56.6(2) ?
    C6 C5 C9 O4 . . . . -177.5(2) ?
    C4 C5 C9 C1 . . . . -65.2(3) ?
    C6 C5 C9 C1 . . . . 60.6(3) ?
    C2 C1 C9 O3 . . . . 179.1(2) ?
    C8 C1 C9 O3 . . . . 58.6(2) ?
    C2 C1 C9 O4 . . . . -61.0(3) ?
    C8 C1 C9 O4 . . . . 178.5(2) ?
    C2 C1 C9 C5 . . . . 55.7(3) ?
    C8 C1 C9 C5 . . . . -64.8(3) ?
    C24 O5 C14 C15 . . . . -1.5(4) ?
    C24 O5 C14 C13 . . . . -179.6(2) ?
    C21 C13 C14 C15 . . . . 27.9(4) ?
    C20 C13 C14 C15 . . . . -92.4(3) ?
    C21 C13 C14 O5 . . . . -153.9(2) ?
    C20 C13 C14 O5 . . . . 85.8(3) ?
    O5 C14 C15 C16 . . . . 177.4(2) ?
    C13 C14 C15 C16 . . . . -4.7(4) ?
    C14 C15 C16 O6 . . . . 135.7(3) ?
    C14 C15 C16 C17 . . . . 11.7(4) ?
    O6 C16 C17 C18 . . . . -41.7(3) ?
    C15 C16 C17 C18 . . . . 81.3(3) ?
    O6 C16 C17 C21 . . . . -164.30(19) ?
    C15 C16 C17 C21 . . . . -41.3(3) ?
    C21 C17 C18 C19 . . . . 54.7(3) ?
    C16 C17 C18 C19 . . . . -67.0(3) ?
    C17 C18 C19 C20 . . . . -49.6(3) ?
    C18 C19 C20 C13 . . . . 51.3(3) ?
    C14 C13 C20 C19 . . . . 61.2(3) ?
    C21 C13 C20 C19 . . . . -59.4(3) ?
    C22 O7 C21 O8 . . . . -55.6(3) ?
    C22 O7 C21 C17 . . . . 62.5(3) ?
    C22 O7 C21 C13 . . . . -178.3(2) ?
    C23 O8 C21 O7 . . . . -59.8(3) ?
    C23 O8 C21 C17 . . . . 175.9(2) ?
    C23 O8 C21 C13 . . . . 57.7(3) ?
    C18 C17 C21 O7 . . . . 56.6(3) ?
    C16 C17 C21 O7 . . . . -177.58(19) ?
    C18 C17 C21 O8 . . . . 177.5(2) ?
    C16 C17 C21 O8 . . . . -56.7(2) ?
    C18 C17 C21 C13 . . . . -60.9(3) ?
    C16 C17 C21 C13 . . . . 64.9(3) ?
    C14 C13 C21 O7 . . . . 178.6(2) ?
    C20 C13 C21 O7 . . . . -60.0(3) ?
    C14 C13 C21 O8 . . . . 58.4(3) ?
    C20 C13 C21 O8 . . . . 179.81(19) ?
    C14 C13 C21 C17 . . . . -57.7(3) ?
    C20 C13 C21 C17 . . . . 63.7(3) ?
loop_
    _geom_hbond_atom_site_label_D
    _geom_hbond_atom_site_label_H
    _geom_hbond_atom_site_label_A
    _geom_hbond_site_symmetry_A
    _geom_hbond_distance_DH
    _geom_hbond_distance_HA
    _geom_hbond_distance_DA
    _geom_hbond_angle_DHA
    _geom_hbond_publ_flag
    O6 H6O O4 1_655 0.842(10) 2.027(11) 2.863(3) 172(3) yes
    O2 H2O O8 . 0.843(10) 2.016(10) 2.858(3) 176(3) yes
_shelx_space_group_comment
;
The symmetry employed for this shelxl refinement is uniquely defined
by the following loop, which should always be used as a source of
symmetry information in preference to the above space-group names.
They are only intended as comments.
;
_shelx_estimated_absorpt_T_min     0.973
_shelx_estimated_absorpt_T_max     0.996
_shelx_hkl_file
;
  -1   0   0   -2.90    1.50
  -1   0   0   -0.10    1.70
  -1   0   0    0.10    1.80
   1   0   0    0.30    1.90
   1   0   0   -0.60    1.80
  -2   0   0    0.70    2.50
  -2   0   0    4.90    2.70
   2   0   0    1.10    3.20
   2   0   0    0.70    3.20
  -3   0   0   -0.60    2.80
  -3   0   0   -0.50    2.80
   3   0   0    1.60    3.60
   3   0   0   -0.90    4.00
   4   0   0  167.28   11.20
   4   0   0  156.58   11.50
   5   0   0    8.30    5.00
   5   0   0   -3.40    4.90
   6   0   0  287.17   18.80
   6   0   0  329.97   18.90
   7   0   0   -2.40    6.50
   7   0   0   -4.10    6.40
   8   0   0   75.09   10.80
   8   0   0   60.59   10.70
   9   0   0  -11.40    8.30
   9   0   0   -6.90    7.50
   9  -1   0   59.59   11.20
   9  -1   0   47.70   10.80
   8  -1   0   70.89   10.60
   8  -1   0   85.29   11.90
   7  -1   0    5.00    6.80
   7  -1   0    6.60    7.00
   6  -1   0  237.18   16.10
   6  -1   0  228.68   15.60
   5  -1   0    5.50    5.00
   5  -1   0    4.20    5.10
   4  -1   0    8.00    4.90
   4  -1   0    7.10    4.70
   3  -1   0    3.70    3.90
   3  -1   0    1.00    3.50
  -3   1   0    0.60    2.50
   2  -1   0  460.55   22.40
   2  -1   0  456.45   22.50
  -2   1   0  463.75   22.20
   1  -1   0 6556.94  301.17
  -1   1   0 6607.74  301.07
   0  -1   0    2.50    1.30
   0  -1   0    1.30    1.80
   0   1   0    0.90    1.60
  -1  -1   0 2037.30   94.59
  -1  -1   0 2075.69   94.79
  -1  -1   0 2110.79   94.89
   1   1   0 2044.10   94.69
   1   1   0 2120.89   94.79
   1   1   0 2042.30   94.79
  -2  -1   0   -2.00    2.30
  -2  -1   0    5.20    3.50
  -2  -1   0    3.10    3.10
   2   1   0    1.30    3.30
   2   1   0   -1.50    2.80
   2   1   0   -1.80    2.60
  -3  -1   0  209.88   12.20
  -3  -1   0  203.78   11.40
  -3  -1   0  210.78   11.50
   3   1   0  178.48   11.40
   3   1   0  206.68   12.10
   3   1   0  204.98   11.80
  -4  -1   0   21.90    6.00
   4   1   0   22.20    5.10
   4   1   0   21.30    5.20
  -5  -1   0   39.60    7.50
   5   1   0   48.40    6.50
   5   1   0   38.60    6.80
   6   1   0   26.70    7.40
   6   1   0   35.40    6.80
   7   1   0   59.19   10.10
   7   1   0   51.99    8.70
   8   1   0  219.78   18.30
   8   1   0  227.68   18.00
   9   1   0  111.89   14.90
   9   1   0   87.19   12.80
   9  -2   0   18.70    8.80
   9  -2   0   33.50   10.40
   8  -2   0  235.78   18.30
   8  -2   0  253.07   19.50
   7  -2   0  249.88   17.20
   7  -2   0  239.68   17.40
   6  -2   0    2.50    5.60
   6  -2   0    2.10    6.10
   5  -2   0   18.30    5.90
   5  -2   0   23.10    5.50
   4  -2   0  133.09   10.10
   4  -2   0  139.49   10.30
   3  -2   0   38.50    5.20
   3  -2   0   39.60    5.50
  -3   2   0   30.30    4.20
   2  -2   0 1030.80   48.30
   1  -2   0  751.82   35.70
   1  -2   0  742.73   35.00
   0  -2   0  697.03   33.50
   0  -2   0  697.33   33.00
   0   2   0  706.73   33.40
  -1  -2   0  124.59    7.60
  -1  -2   0  110.69    6.90
  -1  -2   0  117.09    7.50
  -1  -2   0  112.49    8.00
  -1  -2   0  108.79    7.40
   1   2   0  114.69    7.10
   1   2   0  118.09    7.30
   1   2   0  109.99    7.90
  -2  -2   0  448.16   22.40
  -2  -2   0  485.95   23.10
  -2  -2   0  468.45   22.80
   2   2   0  471.35   22.90
   2   2   0  446.76   22.50
   2   2   0  471.55   22.90
  -3  -2   0   58.49    6.50
  -3  -2   0   50.09    5.10
  -3  -2   0   63.29    6.10
   3   2   0   53.49    6.30
   3   2   0   53.49    5.70
   3   2   0   61.69    6.10
  -4  -2   0   91.29    9.10
   4   2   0  104.09    9.10
   4   2   0  110.79    8.70
  -5  -2   0    3.50    5.80
   5   2   0   -3.70    4.60
   5   2   0    5.60    5.00
  -6  -2   0   25.40    8.30
   6   2   0   31.20    7.40
   6   2   0   23.60    6.80
  -7  -2   0   66.69   11.40
   7   2   0   74.79   10.00
   7   2   0   87.29   11.00
   8   2   0   36.40    9.20
   8   2   0   32.00    9.20
   9   2   0   62.79   11.60
   9   2   0   65.29   12.30
   9  -3   0   66.79   11.80
   9  -3   0  109.49   13.70
   8  -3   0   20.60    9.00
   8  -3   0   17.80    8.00
   7  -3   0   25.60    8.00
   7  -3   0   23.80    7.80
   6  -3   0    1.00    6.50
   6  -3   0   -1.20    5.30
   5  -3   0  265.27   16.20
   5  -3   0  259.47   16.00
   4  -3   0    4.50    4.60
   4  -3   0    2.70    4.40
   3  -3   0  511.35   25.70
   2  -3   0  477.85   24.10
   2  -3   0  467.05   23.60
   1  -3   0  609.04   29.30
   0  -3   0  552.24   26.90
   0  -3   0  523.15   26.10
  -1  -3   0 5045.00  228.58
  -1  -3   0 5010.00  229.48
  -1  -3   0 4897.11  228.18
  -1  -3   0 5092.09  228.78
   1   3   0 5001.60  228.18
   1   3   0 5011.90  228.48
   1   3   0 4955.00  229.48
  -2  -3   0   93.59    7.60
  -2  -3   0   83.39    7.10
  -2  -3   0   90.79    6.60
  -2  -3   0  106.29    7.50
   2   3   0   91.89    7.20
   2   3   0   89.89    7.20
  -3  -3   0  320.47   17.40
  -3  -3   0  363.56   18.70
   3   3   0  336.47   17.70
   3   3   0  324.87   18.30
  -4  -3   0   47.20    7.00
   4   3   0   39.70    5.60
   4   3   0   31.60    6.10
  -5  -3   0  111.39   11.10
   5   3   0  110.29   10.70
   5   3   0  128.29   10.30
  -6  -3   0   48.40    9.70
   6   3   0   39.30    8.50
   6   3   0   64.49    8.30
   7   3   0   21.90    8.30
   7   3   0   28.90    8.10
   8   3   0   43.40    9.50
   8   3   0   45.00   10.40
   9   3   0   26.50   10.40
   9   3   0   16.80    9.00
   9  -4   0    5.00    8.60
   9  -4   0   18.10    8.90
   8  -4   0  101.49   12.30
   8  -4   0  133.39   13.40
   7  -4   0   30.60    8.80
   7  -4   0   35.10    8.20
   6  -4   0   55.19    8.60
   6  -4   0   91.79   10.00
   5  -4   0   68.39    8.10
   5  -4   0   73.09    8.50
   4  -4   0  171.08   11.90
   3  -4   0  351.26   19.60
   3  -4   0  350.06   19.10
   2  -4   0   11.00    5.30
   2  -4   0   11.60    3.80
   1  -4   0  898.61   42.90
   0  -4   0   38.30    5.20
   0  -4   0   49.40    6.70
  -1  -4   0    8.20    2.70
  -1  -4   0   14.10    5.40
  -1  -4   0    3.00    3.50
  -1  -4   0    9.50    4.20
   1   4   0    8.30    4.80
   1   4   0    3.80    3.30
  -2  -4   0  248.68   14.80
  -2  -4   0  256.37   13.80
  -2  -4   0  249.58   14.40
   2   4   0  253.47   15.50
   2   4   0  252.57   14.20
  -3  -4   0   29.40    5.90
   3   4   0   26.40    5.20
  -4  -4   0    7.20    5.70
   4   4   0   -0.40    5.20
   4   4   0    7.50    4.80
  -5  -4   0   92.29   10.80
   5   4   0   93.19    9.20
   5   4   0  112.99   10.70
  -6  -4   0    4.60    8.10
   6   4   0   -0.30    5.90
   6   4   0   -0.90    6.90
  -7  -4   0   21.80   10.00
   7   4   0   26.40    9.40
   7   4   0   20.70    7.60
  -8  -4   0   16.00   10.80
   8   4   0   11.20    9.60
   8   4   0   23.70    8.50
   9   4   0   20.80   10.60
   9   4   0   15.10    8.80
   9  -5   0   21.20    9.30
   9  -5   0   33.00   10.30
   8  -5   0   -6.60    7.10
   8  -5   0    3.10    7.70
   7  -5   0    1.50    6.80
   7  -5   0   11.90    7.10
   6  -5   0   51.89    8.40
   6  -5   0   43.30    8.10
   5  -5   0   71.09    8.80
   5  -5   0   90.79    9.50
   4  -5   0   24.20    6.00
   3  -5   0   85.69    8.30
   3  -5   0   73.99    9.00
   2  -5   0   56.99    8.70
   0  -5   0    7.10    5.60
  -1  -5   0  662.33   32.10
  -1  -5   0  616.04   31.10
  -1  -5   0  669.73   33.80
  -2  -5   0   94.89   10.10
  -2  -5   0   87.89    8.20
   2   5   0   80.99    7.20
  -3  -5   0  178.68   12.40
   3   5   0  154.88   11.20
  -4  -5   0  158.88   12.80
   4   5   0  155.98   11.30
  -5  -5   0  141.29   13.00
   5   5   0  136.79   11.70
  -6  -5   0   11.80    8.80
   6   5   0   10.40    6.70
   6   5   0   22.30    8.00
  -7  -5   0   73.29   12.90
   7   5   0   77.49   10.30
   7   5   0   94.09   12.90
  -8  -5   0   25.20   11.00
   8   5   0   -4.30    8.60
   8   5   0   -3.70    7.60
  -9  -5   0   29.60   12.50
   9   5   0    3.20    8.70
   9   5   0    8.70   11.10
   8  -6   0    6.00    8.10
   8  -6   0   -5.80    6.90
   7  -6   0   27.60    8.10
   7  -6   0   22.50    8.00
   6  -6   0  136.39   13.30
   6  -6   0  165.48   14.00
   5  -6   0   20.00    6.40
   4  -6   0   40.50    6.80
   4  -6   0   59.69    8.50
   3  -6   0   75.89    9.90
   2  -6   0  133.19   13.40
   0  -6   0   24.00    7.10
  -1  -6   0    6.50    5.10
  -1  -6   0    1.60    5.80
  -2  -6   0  623.84   31.40
  -2  -6   0  608.14   33.30
  -3  -6   0   44.60    9.40
  -3  -6   0   31.80    6.50
   3   6   0   32.80    6.00
  -4  -6   0    3.70    6.10
   4   6   0    3.70    5.30
  -5  -6   0   -2.70    7.20
   5   6   0    9.70    6.00
  -6  -6   0   95.09   12.80
   6   6   0  105.29   10.70
  -7  -6   0  111.19   15.00
   7   6   0  115.39   12.20
  -8  -6   0   19.70   10.90
   8   6   0    5.90    8.40
   8  -7   0   -4.80    7.10
   8  -7   0    2.00    7.60
   7  -7   0   34.80    8.80
   7  -7   0   41.70    8.50
   6  -7   0   -3.80    6.10
   6  -7   0  -10.60    6.30
   5  -7   0   11.40    6.70
   4  -7   0  529.85   28.10
   4  -7   0  504.55   29.00
   3  -7   0  501.75   28.50
   2  -7   0   10.50    6.60
   1  -7   0  116.39   11.30
   0  -7   0   48.50    9.10
  -1  -7   0   23.40    7.80
  -2  -7   0  103.59    9.60
  -2  -7   0   89.49   11.70
  -3  -7   0   73.19    8.80
   3   7   0   71.59    8.00
  -4  -7   0  127.09   12.10
   4   7   0  123.09   11.30
  -5  -7   0    6.50    8.10
   5   7   0   -5.90    5.90
  -6  -7   0   36.90   10.30
   6   7   0   32.00    8.00
  -7  -7   0    1.90    9.70
   7   7   0    0.40    7.20
  -8  -7   0  149.59   17.90
   8   7   0  137.89   14.10
   8  -8   0   80.79   11.70
   8  -8   0   74.79   11.60
   7  -8   0   17.60    8.40
   7  -8   0   37.80    8.60
   6  -8   0   19.50    7.70
   6  -8   0   38.90    8.50
   5  -8   0    8.60    6.30
   5  -8   0   11.70    6.90
   4  -8   0  717.13   38.90
   4  -8   0  713.33   37.60
   3  -8   0  436.96   26.50
   2  -8   0  430.56   26.40
   1  -8   0  106.19   13.20
   0  -8   0  136.39   15.10
  -1  -8   0   64.29   10.90
  -2  -8   0   83.49    9.40
  -2  -8   0   90.89   13.00
  -3  -8   0   96.39   14.00
  -3  -8   0   76.89   10.00
  -4  -8   0  346.17   22.20
  -5  -8   0   30.50    9.40
   5   8   0   30.80    7.50
  -6  -8   0   90.59   13.40
   6   8   0   89.99   10.70
  -7  -8   0   33.90   12.20
   7   8   0   38.10    9.10
   7  -9   0    1.90    7.10
   7  -9   0    7.30    7.70
   6  -9   0   22.90    8.20
   6  -9   0   20.60    7.80
   5  -9   0   -2.50    6.50
   5  -9   0    6.40    7.00
   4  -9   0    1.20    7.20
   4  -9   0   -3.10    6.90
   3  -9   0   25.20    8.90
   2  -9   0   20.90    9.10
   0  -9   0  376.26   24.90
  -1  -9   0   10.30    8.50
  -2  -9   0   52.49   11.90
  -3  -9   0   -6.00    6.60
  -3  -9   0    3.30    8.90
  -4  -9   0   83.39   11.60
  -4  -9   0  119.29   17.10
  -5  -9   0    5.50    8.60
   5   9   0   -2.20    6.50
  -6  -9   0   22.10   10.60
   6   9   0    3.50    6.90
  -7  -9   0   64.09   13.70
   7   9   0   27.80    8.50
   6 -10   0   14.40    7.80
   6 -10   0   25.10    8.80
   6 -10   0    5.30    8.60
   5 -10   0   19.50    8.40
   5 -10   0   19.80    8.90
   4 -10   0   10.60    8.00
   4 -10   0   -2.00    7.30
   3 -10   0   88.39   14.20
   2 -10   0  295.57   22.50
   1 -10   0  189.18   17.10
   1 -10   0  186.28   17.90
   0 -10   0   16.50    9.60
  -1 -10   0    0.80    9.00
  -2 -10   0    7.70    9.30
  -2 -10   0   -6.60    6.30
  -3 -10   0   16.60    8.00
  -3 -10   0   38.20   12.20
  -4 -10   0   47.60   10.20
  -5 -10   0    5.10    9.30
  -6 -10   0   75.49   13.60
   6 -11   0    1.70    8.60
   5 -11   0   79.59   13.80
   5 -11   0   88.79   12.40
   4 -11   0   19.70   10.00
   4 -11   0   35.40   10.60
   3 -11   0  156.98   19.00
   2 -11   0   49.50   12.60
   2 -11   0   54.79   11.90
   1 -11   0   27.20   11.00
   1 -11   0   13.30    9.00
   0 -11   0   -3.60    8.20
  -1 -11   0   84.49   15.00
  -2 -11   0   15.00   10.40
  -3 -11   0    5.10   10.50
  -4 -11   0   -7.20   11.50
  -4 -11   0   -6.90    8.20
  -5 -11   0   -9.30    8.90
   4 -12   0   59.69   12.60
   4 -12   0   38.00   12.10
   3 -12   0    2.10    9.20
   3 -12   0   -2.80    7.60
   2 -12   0    5.30   10.10
   2 -12   0   -8.30    7.60
   1 -12   0   54.49   12.90
   1 -12   0   72.49   14.80
   0 -12   0   -8.30    8.60
   0 -12   0   21.20   10.20
  -1 -12   0    4.70   10.50
  -2 -12   0   -1.30   10.40
  -3 -12   0   -1.60    8.60
  -3 -12   0   -8.60   10.30
  -4 -12   0    1.90   12.20
   3 -13   0   28.50   12.90
   3 -13   0   29.10   11.40
   2 -13   0   -1.40    9.00
   2 -13   0    3.20   10.60
   1 -13   0    0.90   11.20
   1 -13   0   -5.60    8.70
   0 -13   0    3.20   10.20
   0 -13   0   17.50   11.20
  -1 -13   0   51.69   15.20
  -1 -13   0   31.70   12.70
  -2 -13   0   13.50   11.80
  -3 -13   1   18.50   12.20
  -3 -13   1   14.50   10.10
  -2 -13   1   -1.70   10.40
  -1 -13   1   -7.40    9.50
   0 -13   1   18.00   11.30
   0 -13   1    0.90    9.80
   1 -13   1    5.40   10.10
   1 -13   1   19.30   11.60
   2 -13   1   19.90   12.10
   2 -13   1   12.80    9.80
   3 -13   1   34.00   12.50
  -4 -12   1   39.20   15.10
  -4 -12   1   32.60   10.80
  -3 -12   1   37.60   14.00
  -3 -12   1   18.40    9.40
  -2 -12   1   64.19   15.10
  -1 -12   1   13.60   11.10
   0 -12   1   35.10   12.10
   1 -12   1  154.98   19.70
   1 -12   1  158.38   20.00
   2 -12   1   -6.00    7.70
   2 -12   1    4.40    9.80
   3 -12   1   -1.40    8.90
   4 -12   1   21.30   10.20
   4 -12   1    7.40    9.20
   5 -12   1   37.30   10.30
   5 -12   1   50.29   12.10
  -5 -11   1   -6.20    9.00
  -4 -11   1   -3.70    8.80
  -4 -11   1  -11.50   10.80
  -3 -11   1    9.60   11.20
  -3 -11   1   -7.20    7.20
  -2 -11   1    4.90    9.90
  -2 -11   1    1.30    7.50
  -1 -11   1   -0.50    8.70
   0 -11   1   -8.40    7.50
   1 -11   1   18.70    9.50
   2 -11   1  193.18   21.70
   3 -11   1   99.99   15.50
   4 -11   1  197.18   18.40
   4 -11   1  176.38   19.80
   5 -11   1  131.89   16.00
   5 -11   1  146.89   15.20
   6 -11   1    1.20    7.50
   6 -11   1    4.20    7.40
   6 -11   1    0.50    7.60
  -6 -10   1    8.80   10.30
  -5 -10   1    8.90    8.90
  -4 -10   1  143.99   14.90
  -3 -10   1   65.09   10.20
  -3 -10   1   71.59   14.40
  -2 -10   1   47.40   11.60
  -1 -10   1    7.10    8.30
   0 -10   1   31.20   10.00
   1 -10   1    7.30    8.10
   2 -10   1  229.88   19.30
   3 -10   1   25.60    9.50
   4 -10   1   60.49   12.10
   4 -10   1   73.59   11.20
   5 -10   1   57.19   10.40
   5 -10   1   42.20    9.10
   6 -10   1   37.40    8.70
   6 -10   1   44.10    9.60
   7   9  -1   14.50    7.50
  -7  -9   1   -4.50    9.80
   6   9  -1   -7.70    6.90
  -6  -9   1   -2.00    9.30
  -5  -9   1    7.10    8.70
  -4  -9   1    7.50    7.90
  -4  -9   1   -0.80   10.50
  -3  -9   1   86.69   14.40
  -3  -9   1   57.69    9.50
  -2  -9   1   24.60    9.70
  -1  -9   1   66.59   11.60
   0  -9   1   84.19   13.20
   1  -9   1    0.10    6.60
   2  -9   1  152.98   15.00
   3  -9   1  175.58   18.40
   4  -9   1  148.49   14.90
   4  -9   1  155.28   14.30
   5  -9   1   11.10    6.80
   5  -9   1    9.60    6.60
   6  -9   1   15.10    7.30
   6  -9   1   14.00    7.50
   7  -9   1   13.60    8.50
   7  -9   1  -11.10    6.40
   8   8  -1   10.90    8.00
   7   8  -1   16.10    7.80
  -7  -8   1   16.60   10.40
  -6  -8   1   62.99   11.70
  -5  -8   1   22.00    8.90
  -4  -8   1   13.30    7.60
  -3  -8   1   83.89   12.70
  -3  -8   1   62.19    9.10
  -2  -8   1    7.30    6.10
  -2  -8   1    7.90    7.50
  -1  -8   1  358.26   23.10
   0  -8   1    5.60    6.60
   3  -8   1   -4.70    6.20
   4  -8   1   33.70    7.70
   4  -8   1   29.00    8.10
   5  -8   1    9.50    6.30
   6  -8   1   75.89   10.50
   6  -8   1   69.19   10.30
   7  -8   1   -0.90    6.80
   7  -8   1   -8.80    6.50
   8  -8   1  159.98   15.00
   8  -8   1  115.79   13.60
   8   7  -1   11.90    7.90
  -8  -7   1   17.10   11.50
   7   7  -1   35.70    8.30
  -7  -7   1   29.90   11.00
  -6  -7   1   59.59   10.90
   5   7  -1   47.10    7.60
  -5  -7   1   44.90    9.30
  -4  -7   1    2.30    6.70
  -3  -7   1  108.79   10.50
  -3  -7   1  104.89   13.00
  -2  -7   1    3.90    6.50
  -1  -7   1   39.20    8.20
  -1  -7   1   33.80    6.70
   0  -7   1   52.69    9.60
   1  -7   1   72.79   10.80
   3  -7   1   11.70    6.80
   4  -7   1  150.98   13.10
   4  -7   1  166.28   12.60
   5  -7   1   16.20    6.30
   5  -7   1   17.10    6.50
   6  -7   1   58.09    9.10
   6  -7   1   62.29    9.50
   7  -7   1   84.59   10.70
   7  -7   1   64.69    9.90
   8  -7   1    0.70    7.30
   8  -7   1   -1.00    7.10
   8   6  -1   -3.00    8.20
  -8  -6   1   -3.10   10.10
   7   6  -1   19.00    7.90
  -7  -6   1   12.90    9.90
   6   6  -1   14.90    6.80
  -6  -6   1   19.10    9.00
   5   6  -1   29.00    6.80
  -5  -6   1   18.70    8.10
   4   6  -1    1.70    5.00
  -4  -6   1   -6.30    5.80
  -3  -6   1    3.00    6.40
  -3  -6   1    0.80    5.10
  -2  -6   1  154.98   11.70
  -2  -6   1  157.48   13.10
  -1  -6   1  157.18   12.60
  -1  -6   1  150.98   11.20
   0  -6   1  292.97   18.80
   1  -6   1   48.70    8.80
   3  -6   1  281.97   17.70
   4  -6   1  484.05   25.70
   5  -6   1   35.50    6.90
   5  -6   1   37.10    7.10
   6  -6   1    4.90    6.10
   6  -6   1   10.00    6.50
   7  -6   1   27.00    8.00
   7  -6   1   34.70    8.10
   8  -6   1   18.80    9.10
   8  -6   1   33.50    9.00
   9   5  -1   10.30   10.50
   9   5  -1   -4.70    8.00
  -9  -5   1    3.20   11.40
   8   5  -1    0.20    7.90
   8   5  -1   -2.10    9.30
  -8  -5   1   -3.90   10.50
   7   5  -1  -10.50    6.50
   7   5  -1   11.60    8.60
  -7  -5   1    2.40    9.60
   6   5  -1    2.40    6.10
   6   5  -1   -3.10    7.20
  -6  -5   1   -1.40    8.10
   5   5  -1  116.59   10.50
   5   5  -1  136.49   12.20
  -5  -5   1  114.49   12.00
   4   5  -1    8.20    5.10
  -4  -5   1   -0.20    5.60
  -3  -5   1   20.40    5.50
  -2  -5   1  159.48   11.70
  -2  -5   1  172.08   12.90
  -1  -5   1   22.90    5.20
  -1  -5   1   16.50    6.90
   0  -5   1  148.99   12.30
   1  -5   1   20.50    6.90
   3  -5   1  168.68   12.00
   3  -5   1  156.18   11.20
   4  -5   1   32.80    5.90
   4  -5   1   37.30    6.00
   5  -5   1   19.70    6.00
   5  -5   1   14.40    6.00
   6  -5   1    6.00    6.10
   6  -5   1    2.60    5.90
   7  -5   1   50.99    8.90
   7  -5   1   45.70    9.00
   8  -5   1    4.30    7.90
   8  -5   1    8.70    7.60
   9  -5   1   17.10   10.30
   9  -5   1   28.20    9.30
   9   4  -1  161.88   15.40
   9   4  -1  157.08   17.40
  -9  -4   1  112.09   16.00
   8   4  -1    9.10    7.60
   8   4  -1   -0.20    8.40
  -8  -4   1   -0.60   10.30
   7   4  -1   85.09   11.90
   7   4  -1   61.19    9.50
  -7  -4   1   63.09   12.20
   6   4  -1    2.80    6.00
   6   4  -1    4.90    7.20
  -6  -4   1   -5.00    7.80
   5   4  -1   47.30    8.00
   5   4  -1   43.60    6.50
  -5  -4   1   48.00    8.30
   4   4  -1   36.50    5.80
   4   4  -1   49.30    7.20
  -4  -4   1   34.30    6.60
   3   4  -1  391.66   20.90
   3   4  -1  408.36   21.70
  -3  -4   1  394.36   20.50
  -3  -4   1  445.06   21.90
   2   4  -1  304.27   17.40
  -2  -4   1  321.27   17.20
  -2  -4   1  309.97   18.30
  -2  -4   1  331.57   17.60
   1   4  -1  309.37   16.90
   1   4  -1  330.57   17.50
  -1  -4   1  322.57   17.20
  -1  -4   1  331.17   18.70
  -1  -4   1  328.47   17.40
   0   4  -1    5.70    3.80
   0  -4   1    4.80    3.30
   0  -4   1    6.60    4.80
  -1   4  -1   76.49    7.40
   1  -4   1   74.39    6.70
   2  -4   1  290.47   15.60
   3  -4   1  789.62   38.20
   4  -4   1  208.58   13.20
   4  -4   1  214.78   13.60
   5  -4   1   11.00    5.60
   5  -4   1   17.90    5.50
   6  -4   1    5.80    6.00
   6  -4   1    4.90    5.80
   7  -4   1   42.80    8.30
   7  -4   1   20.90    7.60
   8  -4   1   23.30    8.30
   8  -4   1   14.60    7.40
   9  -4   1  166.78   17.20
   9  -4   1  119.59   14.40
   9   3  -1    2.20    9.70
   9   3  -1    5.40    8.70
   8   3  -1  123.29   12.60
   8   3  -1   89.89   13.00
   7   3  -1   87.69   10.30
   7   3  -1   78.99   11.60
  -7  -3   1   67.99   12.30
   6   3  -1   41.10    7.60
   6   3  -1   45.60    8.70
   5   3  -1   22.20    5.60
   5   3  -1   23.90    6.40
  -5  -3   1    8.60    6.60
   4   3  -1  208.38   13.00
   4   3  -1  226.58   13.80
  -4  -3   1  207.58   14.20
   3   3  -1  359.86   19.00
   3   3  -1  385.36   19.90
  -3  -3   1  354.76   18.80
  -3  -3   1  385.46   20.10
   2   3  -1  795.72   38.50
   2   3  -1  776.82   38.40
   2   3  -1  812.22   38.50
  -2  -3   1  837.42   38.70
  -2  -3   1  821.02   38.50
  -2  -3   1  787.72   38.30
   1   3  -1 1094.49   52.89
   1   3  -1 1131.69   52.59
  -1  -3   1 1160.88   52.69
  -1  -3   1 1101.49   52.69
  -1  -3   1 1145.09   52.89
  -1  -3   1 1126.49   53.69
   0   3  -1   74.19    7.00
   0   3  -1   83.79    5.90
   0  -3   1   77.49    5.90
   0  -3   1   76.59    6.70
  -1   3  -1 3713.03  170.98
   1  -3   1 3752.12  170.98
   2  -3   1  256.97   13.80
   3  -3   1   18.50    4.80
   3  -3   1   15.50    4.20
   4  -3   1  150.78   10.70
   4  -3   1  145.49   10.40
   5  -3   1   65.59    7.90
   5  -3   1   61.29    7.30
   6  -3   1   50.09    8.10
   6  -3   1   49.20    8.00
   7  -3   1   74.59    9.90
   7  -3   1   67.09    9.50
   8  -3   1  211.18   17.60
   8  -3   1  175.08   15.90
   9  -3   1   14.50    8.80
   9  -3   1   47.30   10.90
   9   2  -1   76.09   12.70
   9   2  -1   55.19   10.60
   8   2  -1  275.47   19.20
   8   2  -1  228.38   19.50
   7   2  -1  299.97   19.90
   7   2  -1  332.57   21.10
   6   2  -1    0.60    5.50
   6   2  -1    4.00    6.30
  -6  -2   1    4.90    7.40
   5   2  -1   -2.90    5.10
   5   2  -1    5.50    4.80
  -5  -2   1   -1.30    5.60
   4   2  -1  157.78   10.50
   4   2  -1  144.29   11.10
  -4  -2   1  161.38   11.80
   3   2  -1   44.00    5.20
   3   2  -1   33.70    5.50
   3   2  -1   42.30    5.20
  -3  -2   1   48.10    5.80
  -3  -2   1   30.20    4.20
  -3  -2   1   41.10    5.10
   2   2  -1 1229.68   57.29
   2   2  -1 1239.68   57.09
  -2  -2   1 1241.38   57.19
  -2  -2   1 1223.18   57.19
  -2  -2   1 1194.18   56.69
   1   2  -1  674.03   31.80
   1   2  -1  650.73   31.90
   1   2  -1  672.83   31.70
  -1  -2   1  667.23   31.90
  -1  -2   1  689.33   31.90
  -1  -2   1  683.53   31.80
   0   2  -1 1804.02   82.79
   0   2  -1 1767.22   82.99
   0  -2   1 1831.52   83.09
   0  -2   1 1817.62   82.89
  -1   2  -1   46.80    4.30
   1  -2   1   42.20    4.10
   2  -2   1  334.67   16.40
   2  -2   1  322.77   16.70
  -3   2  -1   68.29    6.10
   3  -2   1   75.99    6.70
   3  -2   1   88.29    7.00
   4  -2   1  159.28   11.10
   4  -2   1  156.68   11.00
   5  -2   1    9.00    5.20
   5  -2   1   13.60    5.30
   6  -2   1   43.70    7.80
   6  -2   1   42.70    7.50
   7  -2   1   85.79   10.60
   7  -2   1  126.29   12.10
   8  -2   1   12.60    7.70
   8  -2   1   27.70    9.00
   9  -2   1   95.99   13.40
   9  -2   1  136.39   15.30
   9   1  -1    9.70    9.00
   9   1  -1   -1.90    9.00
   8   1  -1   -0.20    8.20
   7   1  -1    3.30    6.60
   7   1  -1    4.20    7.40
   6   1  -1  255.97   16.00
   6   1  -1  226.38   16.30
   5   1  -1   11.00    5.00
   5   1  -1   10.20    5.60
   4   1  -1    7.00    4.90
   4   1  -1   10.60    4.70
  -4  -1   1   12.00    5.40
   3   1  -1  457.45   22.40
   3   1  -1  435.86   21.90
  -3  -1   1  449.95   21.70
  -3  -1   1  413.26   21.90
   2   1  -1 1829.72   85.99
   2   1  -1 1896.91   86.39
  -2  -1   1 1882.21   86.29
  -2  -1   1 1877.91   85.99
   1   1  -1 3121.09  141.59
   1   1  -1 3040.10  141.49
  -1  -1   1 3129.79  141.49
  -1  -1   1 3108.59  141.49
   0   1  -1    2.20    1.60
   0  -1   1    1.90    1.50
  -1   1  -1    0.70    2.00
   1  -1   1    0.60    2.20
  -2   1  -1  125.69    7.70
   2  -1   1  130.59    7.60
   2  -1   1  121.89    8.10
  -3   1  -1  292.47   15.00
  -3   1  -1  257.97   14.70
   3  -1   1  281.87   15.30
   3  -1   1  294.57   15.40
   3  -1   1  300.37   15.50
   4  -1   1   91.69    8.50
   4  -1   1   99.19    8.90
   5  -1   1    9.90    5.50
   5  -1   1   16.30    5.40
   6  -1   1   15.90    6.60
   6  -1   1   19.00    6.60
   7  -1   1   15.10    7.60
   7  -1   1   12.80    7.30
   8  -1   1  181.98   16.30
   8  -1   1  156.98   15.10
   9  -1   1   22.10    8.90
   9  -1   1   25.00    9.80
   9   0  -1   -6.70    8.90
   9   0  -1   -7.80    8.00
   8   0  -1   30.10    8.70
   8   0  -1   35.30    8.90
   7   0  -1    5.40    6.70
   7   0  -1   -7.50    6.80
   6   0  -1   92.69   10.50
   6   0  -1  125.19   11.00
   5   0  -1   -1.90    5.40
   5   0  -1    4.60    4.70
   4   0  -1  217.48   13.40
   4   0  -1  220.08   14.00
   3   0  -1    4.10    3.60
   3   0  -1    2.20    4.10
  -3   0   1    2.00    2.90
   2   0  -1 2780.52  122.99
   2   0  -1 2623.74  122.69
  -2   0   1 2635.14  122.89
   1   0  -1   14.10    2.50
   1   0  -1   14.10    2.90
  -1   0   1   13.70    2.30
  -1   0   1   19.20    3.30
   0   0  -1   23.10    2.30
   0   0  -1   22.60    1.90
   0   0  -1   19.10    2.10
   0   0   1   23.60    2.30
   0   0   1   20.40    1.80
   0   0   1   21.50    2.00
  -1   0  -1    3.70    1.90
   1   0   1    0.40    2.40
   1   0   1    2.60    2.10
   1   0   1    3.60    2.10
  -2   0  -1 3312.17  152.38
  -2   0  -1 3305.97  152.38
   2   0   1 3497.65  152.58
   2   0   1 3417.96  152.58
   2   0   1 3132.99  152.28
  -3   0  -1    2.70    2.90
  -3   0  -1    3.70    3.20
   3   0   1    4.50    3.50
   3   0   1    4.90    3.80
   3   0   1    5.90    4.00
   4   0   1   79.99    7.70
   4   0   1   74.09    7.40
   5   0   1   -0.50    4.70
   5   0   1    3.70    4.80
   6   0   1    7.80    6.10
   6   0   1   -0.10    5.60
   7   0   1   -3.50    6.40
   7   0   1   -4.70    6.40
   8   0   1  186.98   15.80
   8   0   1  139.99   15.10
   9   0   1  -13.70    8.10
   9   0   1   -3.00    8.40
   9  -1  -1   26.40    9.90
   9  -1  -1   -5.10    8.40
   8  -1  -1  120.99   13.20
   8  -1  -1   89.09   12.50
   7  -1  -1   91.59   10.50
   7  -1  -1   67.19   10.30
   6  -1  -1  135.59   11.90
   6  -1  -1  137.19   12.50
   5  -1  -1   -5.50    4.40
   5  -1  -1   -1.50    5.10
   4  -1  -1   70.89    7.90
   4  -1  -1   65.39    6.90
   3  -1  -1  518.55   25.60
   3  -1  -1  531.95   25.80
  -3   1   1  499.85   25.30
   2  -1  -1 2829.12  127.29
  -2   1   1 2714.03  127.19
   1  -1  -1   22.40    3.90
   1  -1  -1   12.20    2.90
  -1   1   1   12.30    3.40
   0  -1  -1   10.20    2.70
   0  -1  -1    6.00    2.60
   0   1   1    8.70    2.50
   0   1   1    8.30    2.70
  -1  -1  -1 1275.97   56.89
  -1  -1  -1 1254.27   56.69
  -1  -1  -1 1195.58   56.69
   1   1   1 1212.58   56.69
   1   1   1 1216.38   56.69
  -2  -1  -1  129.09    8.10
  -2  -1  -1  113.89    7.20
  -2  -1  -1  117.29    7.30
   2   1   1  111.09    7.60
   2   1   1  103.99    7.60
   2   1   1  122.29    7.50
  -3  -1  -1   27.60    4.30
  -3  -1  -1   10.50    3.30
  -3  -1  -1   14.90    4.70
   3   1   1   20.10    4.10
   3   1   1   25.10    4.50
   3   1   1   23.20    4.40
  -4  -1  -1  239.68   16.00
   4   1   1  271.77   15.60
   4   1   1  280.17   15.40
  -5  -1  -1   18.40    6.10
   5   1   1    8.30    5.00
   5   1   1    7.80    5.10
   6   1   1   41.80    7.70
   6   1   1   31.00    7.20
   7   1   1   11.00    7.40
   7   1   1    4.40    7.20
   8   1   1    8.00    8.70
   8   1   1   15.10    8.20
   9   1   1   25.10   10.00
   9   1   1   49.10   11.30
   9  -2  -1   94.59   13.90
   9  -2  -1  109.39   14.20
   8  -2  -1   31.90    9.00
   8  -2  -1   50.09    9.70
   7  -2  -1  148.99   13.50
   7  -2  -1  142.59   13.80
   6  -2  -1   16.50    6.20
   6  -2  -1   19.10    7.00
   5  -2  -1  180.88   13.10
   5  -2  -1  175.38   12.30
   4  -2  -1   30.20    5.50
   4  -2  -1   26.70    5.80
   3  -2  -1  195.18   12.30
  -3   2   1  202.28   11.60
   2  -2  -1  336.57   17.10
   2  -2  -1  314.47   16.50
  -2   2   1  314.47   17.00
   1  -2  -1  541.65   26.10
  -1   2   1  509.05   26.00
   0  -2  -1 4004.10  183.08
   0   2   1 3987.90  182.98
  -1  -2  -1   46.70    4.50
  -1  -2  -1   44.00    5.70
  -1  -2  -1   47.90    4.30
   1   2   1   37.70    5.20
   1   2   1   39.60    4.10
   1   2   1   46.20    4.50
  -2  -2  -1  259.67   13.50
  -2  -2  -1  245.18   12.80
  -2  -2  -1  255.87   13.20
   2   2   1  238.18   13.00
   2   2   1  227.08   13.10
   2   2   1  234.78   12.90
  -3  -2  -1  103.89    8.00
  -3  -2  -1  113.59    8.30
  -3  -2  -1  113.39    9.60
   3   2   1  118.39    8.60
   3   2   1  107.69    8.90
  -4  -2  -1   22.70    5.80
   4   2   1   14.60    5.20
   4   2   1   13.10    4.80
  -5  -2  -1    9.10    6.20
   5   2   1    7.40    5.30
   5   2   1    4.60    5.00
  -6  -2  -1   57.89    9.70
   6   2   1   54.09    8.80
   6   2   1   74.29    8.90
   7   2   1    1.30    6.80
   7   2   1   -7.50    6.60
   8   2   1    6.70    8.40
   8   2   1   -3.90    7.60
   9   2   1   55.59   11.20
   9   2   1   39.00   10.50
   9  -3  -1    9.60    8.70
   9  -3  -1   40.10   10.10
   8  -3  -1  102.49   12.30
   8  -3  -1   89.19   12.10
   7  -3  -1   17.10    7.30
   7  -3  -1   22.40    7.90
   6  -3  -1    0.20    6.30
   6  -3  -1   -4.50    5.40
   5  -3  -1  165.58   12.60
   5  -3  -1  164.68   12.20
   4  -3  -1   16.90    5.50
   3  -3  -1 1051.19   50.19
   3  -3  -1 1029.30   49.70
  -3   3   1 1043.30   50.29
   2  -3  -1 1004.30   49.00
   2  -3  -1 1065.39   49.80
   1  -3  -1  376.36   20.10
   0  -3  -1    4.80    4.30
   0   3   1   -3.60    3.60
  -1  -3  -1   15.90    4.50
  -1  -3  -1   16.70    3.50
  -1  -3  -1   15.20    3.00
   1   3   1   21.60    3.60
   1   3   1   21.90    3.40
   1   3   1   20.90    4.90
  -2  -3  -1  824.32   38.50
  -2  -3  -1  793.52   38.60
  -2  -3  -1  840.72   38.80
  -2  -3  -1  827.62   38.80
   2   3   1  773.72   38.40
   2   3   1  793.22   38.70
  -3  -3  -1    3.40    5.20
   3   3   1    5.60    4.40
   3   3   1    3.70    4.20
  -4  -3  -1  142.79   11.70
   4   3   1  148.29   11.00
   4   3   1  134.49   10.40
  -5  -3  -1  183.28   14.70
   5   3   1  173.78   13.50
   5   3   1  208.88   13.20
  -6  -3  -1   45.60    9.60
   6   3   1   53.49    8.00
   6   3   1   45.90    8.30
  -7  -3  -1   23.40    9.70
   7   3   1   25.80    7.80
   7   3   1   13.70    7.90
   8   3   1   92.89   12.30
   8   3   1   69.59   11.10
   9   3   1  114.89   14.90
   9   3   1  100.09   13.00
   9  -4  -1   11.90    8.80
   9  -4  -1   -1.80    8.20
   8  -4  -1   27.90    8.20
   8  -4  -1    8.60    7.70
   7  -4  -1    1.10    7.60
   7  -4  -1   -9.00    6.10
   6  -4  -1   -5.40    5.80
   6  -4  -1    1.30    5.90
   5  -4  -1   17.40    6.10
   5  -4  -1   10.50    5.30
   4  -4  -1  239.68   14.90
   3  -4  -1 1821.12   85.39
   3  -4  -1 1822.62   86.09
   2  -4  -1   31.30    7.00
   1  -4  -1 1196.88   57.69
   0  -4  -1  210.08   13.30
   0   4   1  197.98   12.90
  -1  -4  -1 1548.55   70.69
  -1  -4  -1 1469.75   68.79
   1   4   1 1465.25   70.39
   1   4   1 1437.66   68.99
  -2  -4  -1  902.51   43.70
  -2  -4  -1  922.61   45.10
  -2  -4  -1  892.11   43.60
  -2  -4  -1  913.01   43.30
   2   4   1  899.41   43.30
  -3  -4  -1   58.29    7.20
  -3  -4  -1   44.30    5.80
   3   4   1   59.49    6.50
  -4  -4  -1    5.40    5.80
   4   4   1   12.80    5.20
  -5  -4  -1  747.93   40.30
   5   4   1  786.72   39.60
   5   4   1  807.42   39.10
  -6  -4  -1  424.16   26.90
   6   4   1  448.56   26.00
   6   4   1  466.45   25.20
  -7  -4  -1   11.50    9.60
   7   4   1   11.50    8.10
   7   4   1    4.80    7.40
  -8  -4  -1   18.50   10.40
   8   4   1   -0.70    8.50
   8   4   1    1.20    8.30
   9   4   1   98.79   14.40
   9   4   1   83.39   12.50
   9  -5  -1   -8.70    7.10
   9  -5  -1   -8.70    8.00
   8  -5  -1   -3.90    7.80
   8  -5  -1   -2.40    7.40
   7  -5  -1   51.39    9.40
   7  -5  -1   58.79    9.70
   6  -5  -1   75.99   10.00
   6  -5  -1   80.19   10.00
   5  -5  -1    8.60    5.90
   4  -5  -1  215.48   14.80
   4  -5  -1  209.78   14.00
   3  -5  -1  194.28   14.00
   3  -5  -1  190.38   13.00
   2  -5  -1   12.30    6.10
   1  -5  -1   20.50    6.20
   1  -5  -1   17.90    6.80
   0  -5  -1   80.19    9.90
  -1  -5  -1 1576.04   75.69
  -2  -5  -1  977.70   47.70
  -2  -5  -1 1031.20   49.80
   2   5   1  969.40   47.20
  -3  -5  -1   53.99    7.30
   3   5   1   66.09    7.20
  -4  -5  -1  117.59   10.90
   4   5   1  114.89   10.20
  -5  -5  -1  280.37   19.40
   5   5   1  298.17   17.90
  -6  -5  -1    6.20    8.40
   6   5   1   -1.10    6.40
  -7  -5  -1   -0.10    9.20
   7   5   1    4.00    7.30
  -8  -5  -1  -10.90    9.50
   8   5   1   -0.70    7.90
   9   5   1   -6.80    8.60
   8  -6  -1   13.20    8.40
   8  -6  -1    1.80    8.00
   7  -6  -1   -3.70    7.20
   7  -6  -1   -3.30    7.00
   6  -6  -1   10.20    6.90
   6  -6  -1   -2.40    6.10
   5  -6  -1  178.08   14.20
   5  -6  -1  173.18   13.80
   4  -6  -1  425.56   23.10
   4  -6  -1  405.46   24.20
   3  -6  -1    0.30    5.60
   2  -6  -1  118.29   12.90
   1  -6  -1  117.09   12.10
   1  -6  -1   92.89   10.00
   0  -6  -1   -6.50    5.40
  -1  -6  -1  540.85   29.80
  -2  -6  -1  110.09    9.70
  -2  -6  -1   99.09   11.30
  -3  -6  -1    4.00    7.20
  -3  -6  -1    7.10    5.60
   3   6   1    4.10    5.20
  -4  -6  -1  111.39   11.40
   4   6   1  134.49   11.20
  -5  -6  -1   69.99   10.80
   5   6   1   78.19    9.20
  -6  -6  -1    2.00    8.20
   6   6   1   17.50    7.20
  -7  -6  -1   97.49   13.80
   7   6   1   86.09   11.00
  -8  -6  -1   17.60   11.40
   8   6   1   21.00    9.10
   8  -7  -1    6.00    8.50
   8  -7  -1    4.40    8.00
   7  -7  -1    3.80    7.50
   7  -7  -1    0.20    6.70
   6  -7  -1   -1.40    6.20
   6  -7  -1    4.10    7.40
   5  -7  -1   64.89    9.50
   5  -7  -1   76.99   11.10
   4  -7  -1    0.40    6.00
   4  -7  -1    4.30    6.40
   3  -7  -1   -2.60    6.20
   2  -7  -1  148.49   13.80
   1  -7  -1   35.80    8.20
   0  -7  -1  152.68   13.40
  -1  -7  -1    6.70    6.60
  -2  -7  -1  141.39   11.80
  -2  -7  -1  160.88   14.20
  -3  -7  -1   62.19   11.00
  -3  -7  -1   62.69    8.50
   3   7   1   62.79    8.00
  -4  -7  -1  235.08   16.90
   4   7   1  207.08   15.10
  -5  -7  -1  142.99   14.30
   5   7   1  163.58   13.20
  -6  -7  -1  114.29   14.70
   6   7   1  145.89   13.00
  -7  -7  -1   18.80   10.40
   7   7   1   -8.60    6.90
  -8  -7  -1    4.70   10.30
   8   7   1   -0.80    7.70
   8  -8  -1   -0.50    8.00
   7  -8  -1   -2.00    6.10
   7  -8  -1    4.40    7.50
   6  -8  -1    0.00    7.10
   6  -8  -1    2.50    7.20
   5  -8  -1    6.80    7.30
   5  -8  -1    3.30    6.30
   4  -8  -1  156.88   15.10
   4  -8  -1  145.89   13.80
   3  -8  -1  223.98   17.90
   2  -8  -1    5.10    7.30
   1  -8  -1   16.90    7.60
   1  -8  -1   23.10    8.70
   0  -8  -1   -4.30    6.40
  -1  -8  -1   63.29   11.00
  -2  -8  -1  133.09   14.60
  -2  -8  -1  135.79   12.00
  -3  -8  -1   -4.30    8.30
  -3  -8  -1    1.50    6.40
  -4  -8  -1    6.10    7.40
  -4  -8  -1   18.00   10.80
   4   8   1   19.40    6.80
  -5  -8  -1  -11.70    7.60
   5   8   1  -11.70    6.30
  -6  -8  -1    3.00    9.40
   6   8   1    5.20    7.00
  -7  -8  -1    3.20   11.30
   7   8   1    8.70    7.80
   7  -9  -1   -1.10    7.60
   7  -9  -1    0.60    7.60
   6  -9  -1    4.20    7.70
   6  -9  -1    7.10    8.00
   5  -9  -1   12.50    7.60
   5  -9  -1    7.50    7.90
   4  -9  -1   62.49   11.60
   4  -9  -1   57.29   10.70
   3  -9  -1    2.40    7.40
   2  -9  -1   88.29   13.40
   1  -9  -1    3.30    8.10
   1  -9  -1    0.60    6.70
   0  -9  -1   64.89   11.50
  -1  -9  -1   -2.50    7.20
  -2  -9  -1    7.50    8.60
  -3  -9  -1   -3.50    8.80
  -4  -9  -1   11.30    8.10
  -5  -9  -1   23.90    9.50
   5   9   1   44.80    8.90
  -6  -9  -1   10.80   10.20
   6   9   1   -1.60    6.90
  -7  -9  -1   18.20   12.00
   7   9   1   22.60    8.60
   6 -10  -1   14.70    8.70
   6 -10  -1    6.20    8.60
   5 -10  -1   16.40    7.90
   5 -10  -1    9.40    9.00
   4 -10  -1    4.20    8.30
   4 -10  -1   -5.20    7.80
   3 -10  -1   -0.50    8.20
   2 -10  -1    3.70    7.20
   2 -10  -1   12.70    9.40
   1 -10  -1  102.19   15.00
   1 -10  -1   85.89   13.50
   0 -10  -1  -12.10    7.10
   0 -10  -1   10.00    9.10
  -1 -10  -1   94.29   14.60
  -2 -10  -1   11.00   10.00
  -3 -10  -1   -8.00    9.20
  -4 -10  -1    3.20   11.60
  -5 -10  -1   11.50    9.90
  -5 -10  -1   51.29   15.60
  -6 -10  -1    1.60   10.20
   5 -11  -1   -2.00    8.50
   5 -11  -1    4.80    8.80
   4 -11  -1  105.39   14.70
   4 -11  -1   73.89   14.00
   3 -11  -1  103.99   16.50
   2 -11  -1   -0.20    9.60
   2 -11  -1   -0.10    7.10
   1 -11  -1   38.20   12.00
   1 -11  -1   12.90    9.00
   0 -11  -1   -0.70    8.40
   0 -11  -1   23.30   10.80
  -1 -11  -1   69.69   13.60
  -1 -11  -1   40.60   12.40
  -2 -11  -1   78.89   14.90
  -3 -11  -1   -5.10   10.10
  -4 -11  -1    9.80    9.10
  -4 -11  -1  -14.10   10.70
  -5 -11  -1  -22.20   12.30
  -5 -11  -1   15.90   10.00
   4 -12  -1   -1.80    9.90
   4 -12  -1    2.60    9.10
   4 -12  -1    5.20   10.20
   3 -12  -1   32.90   11.50
   3 -12  -1   34.70   11.40
   2 -12  -1   33.50   11.80
   2 -12  -1   45.90   12.60
   1 -12  -1   -0.70   10.20
   1 -12  -1   -6.40    8.30
   0 -12  -1   11.00   11.30
   0 -12  -1   26.30   12.00
  -1 -12  -1   43.60   13.20
  -1 -12  -1   72.69   14.60
  -2 -12  -1  222.08   22.70
  -2 -12  -1  230.78   22.70
  -3 -12  -1    3.60   11.80
  -4 -12  -1   17.80   14.90
   2 -13  -1    2.90   10.70
   2 -13  -1   -4.00    9.80
   1 -13  -1    8.20   11.10
   1 -13  -1    5.70   11.10
   0 -13  -1   87.79   16.60
   0 -13  -1   91.19   17.00
  -1 -13  -1   91.89   18.20
  -1 -13  -1   61.69   15.90
  -2 -13  -1    6.30   11.50
  -2 -13  -1    3.90   11.70
  -3 -13   2   33.70   13.80
  -2 -13   2   53.59   15.40
  -1 -13   2   35.80   13.40
   0 -13   2   14.50   11.10
   1 -13   2   43.70   12.50
   2 -13   2    0.20    8.40
   2 -13   2    6.50   10.30
   3 -13   2   -4.80    9.20
  -4 -12   2    0.90   12.30
  -4 -12   2  -10.80    9.10
  -3 -12   2   32.20   10.20
  -3 -12   2   40.70   13.70
  -2 -12   2   -1.10    8.60
  -1 -12   2   22.80   11.20
   0 -12   2   12.50    9.50
   1 -12   2  133.39   18.50
   2 -12   2   12.70    9.80
   3 -12   2   26.80   11.40
   4 -12   2   64.89   13.60
   4 -12   2   60.19   12.10
   5 -12   2   18.00    9.70
   5 -12   2   20.00    9.50
  -5 -11   2    1.60    9.90
  -4 -11   2   -0.30    8.80
  -3 -11   2   26.90    9.10
  -3 -11   2   27.30   11.70
  -2 -11   2   17.30    8.90
  -2 -11   2   28.60   11.10
  -1 -11   2   48.00   12.70
   0 -11   2  116.09   16.60
   1 -11   2   36.80   11.10
   3 -11   2   55.79   12.50
   4 -11   2  150.08   16.70
   4 -11   2  170.48   16.10
   5 -11   2  103.79   14.50
   5 -11   2  123.39   14.00
   6 -11   2   11.70    7.90
   6 -11   2   -5.20    6.90
  -6 -10   2   20.20   10.90
  -5 -10   2    1.90    9.40
  -4 -10   2   -3.10    8.00
  -3 -10   2  132.19   13.80
  -2 -10   2   75.89   10.70
  -2 -10   2   94.59   14.50
  -1 -10   2   68.89   12.90
   0 -10   2  196.68   17.80
   1 -10   2  258.27   20.20
   3 -10   2   -2.00    7.30
   4 -10   2   62.29   10.50
   4 -10   2   59.59   11.00
   5 -10   2   12.30    7.60
   5 -10   2    5.50    6.90
   6 -10   2   -4.40    6.80
   6 -10   2   -2.20    6.60
  -7  -9   2   -5.10   10.20
  -6  -9   2  -24.80    8.60
  -5  -9   2    3.90    8.80
  -4  -9   2  280.07   22.10
  -4  -9   2  295.27   20.30
  -3  -9   2    0.00    7.10
  -2  -9   2   16.30    7.30
  -2  -9   2    7.40    8.20
  -1  -9   2   47.60   10.80
   0  -9   2    0.10    6.80
   1  -9   2   91.29   13.70
   3  -9   2    3.60    7.40
   4  -9   2   10.30    6.50
   4  -9   2  -11.10    5.90
   5  -9   2    7.30    6.20
   5  -9   2   -8.90    6.10
   5  -9   2    1.50    6.00
   6  -9   2   29.80    7.80
   6  -9   2   22.40    8.10
   7  -9   2    4.40    6.80
   7  -9   2    0.30    7.20
   8   8  -2   19.40    8.40
  -8  -8   2   32.70   12.20
  -7  -8   2  -10.10    9.60
  -6  -8   2    4.70    8.90
  -5  -8   2   75.39   11.50
  -4  -8   2  351.66   22.20
  -3  -8   2   50.69    8.60
  -2  -8   2   21.10    8.00
  -2  -8   2   14.30    6.80
  -1  -8   2  232.88   15.70
  -1  -8   2  227.68   17.50
   0  -8   2  175.28   15.30
   1  -8   2  623.34   34.90
   3  -8   2   88.29   12.00
   4  -8   2  547.15   29.30
   4  -8   2  532.45   30.40
   5  -8   2   33.30    7.80
   5  -8   2   25.60    7.40
   6  -8   2   -1.70    6.40
   6  -8   2    6.70    6.10
   7  -8   2   10.10    7.10
   7  -8   2   14.20    7.30
   8  -8   2   21.70    8.50
   8  -8   2   12.50    7.30
   8   7  -2   30.30    8.60
  -8  -7   2   51.09   13.30
   7   7  -2    9.90    6.80
  -7  -7   2   16.60   10.00
  -6  -7   2   10.80    8.90
  -5  -7   2   26.00    8.50
  -4  -7   2    6.50    6.50
  -3  -7   2  120.99   11.30
  -2  -7   2   28.50    8.00
  -2  -7   2   19.70    6.40
  -1  -7   2    4.20    6.80
  -1  -7   2   15.80    5.90
   0  -7   2    3.30    6.80
   1  -7   2    2.00    6.30
   3  -7   2  141.39   12.60
   4  -7   2   -2.80    5.10
   5  -7   2   17.00    6.40
   5  -7   2   31.80    6.90
   6  -7   2   43.00    8.20
   6  -7   2   44.10    8.00
   7  -7   2    1.20    6.30
   7  -7   2    9.20    6.80
   8  -7   2   21.90    8.50
   8   6  -2  -12.50    7.50
   8   6  -2   21.30    9.70
  -8  -6   2   29.50   11.80
   7   6  -2   14.60    9.30
   7   6  -2    8.50    7.00
  -7  -6   2   16.70   10.20
   6   6  -2   26.40    9.10
  -6  -6   2   11.30    8.80
  -5  -6   2   26.30    7.90
  -4  -6   2   63.09    8.40
   3   6  -2  303.97   17.90
  -3  -6   2  281.27   17.90
   2   6  -2   14.80    5.60
  -2  -6   2   12.70    5.40
  -2  -6   2    8.40    6.60
   1   6  -2    3.30    4.90
  -1  -6   2    6.30    6.30
  -1  -6   2    7.80    4.90
   0   6  -2  273.77   17.00
   0  -6   2  281.77   16.30
   0  -6   2  292.97   18.60
  -1   6  -2    9.30    5.20
   3  -6   2   58.79    8.30
   4  -6   2    8.80    4.80
   4  -6   2   11.20    5.30
   5  -6   2   34.80    7.10
   5  -6   2   30.00    6.50
   6  -6   2   -3.00    5.90
   6  -6   2    2.50    5.70
   7  -6   2    6.30    6.70
   7  -6   2    4.00    6.30
   8  -6   2   12.60    7.60
   8  -6   2   15.60    8.20
   9   5  -2   51.59   12.20
   9   5  -2   32.70   10.00
  -9  -5   2   47.70   13.50
   8   5  -2    8.30    7.90
   8   5  -2   -7.00    9.30
   7   5  -2   40.30    8.50
   7   5  -2   49.30   10.80
  -7  -5   2   52.99   11.60
   6   5  -2    0.70    5.80
   6   5  -2   -8.50    6.80
  -6  -5   2   -7.20    7.60
   5   5  -2   34.10    7.80
   5   5  -2   14.40    5.90
  -5  -5   2   36.70    7.70
   4   5  -2   88.59    9.20
  -4  -5   2   84.39    9.30
   3   5  -2  143.39   11.40
  -3  -5   2  140.09   11.30
   2   5  -2  230.38   14.90
  -2  -5   2  247.08   14.90
  -2  -5   2  239.28   16.30
   1   5  -2   39.30    6.30
  -1  -5   2   36.40    5.90
  -1  -5   2   37.80    8.10
   0   5  -2  198.08   13.60
   0  -5   2  213.78   12.60
  -1   5  -2    3.30    4.90
  -2   5  -2  279.97   16.40
   3  -5   2   22.00    5.20
   4  -5   2   15.50    5.40
   5  -5   2  354.56   20.40
   6  -5   2   13.40    6.40
   6  -5   2    9.90    5.90
   7  -5   2   25.20    7.80
   7  -5   2   15.70    7.40
   8  -5   2    9.30    7.30
   8  -5   2   22.20    8.40
   9  -5   2    0.90    7.80
   9  -5   2   -4.50    9.20
   9   4  -2   24.20    9.00
   9   4  -2   31.30   11.20
  -9  -4   2    3.70   11.40
   8   4  -2  162.48   14.90
   8   4  -2  181.48   17.30
   7   4  -2   18.00    7.20
   7   4  -2   27.10    9.20
   6   4  -2    6.90    5.90
   6   4  -2   15.30    7.50
  -6  -4   2   -3.10    8.10
   5   4  -2   32.30    7.40
  -5  -4   2   28.90    7.50
   4   4  -2  352.56   19.70
  -4  -4   2  334.77   19.80
   3   4  -2  904.71   43.70
  -3  -4   2  891.71   43.70
   2   4  -2   36.90    5.60
  -2  -4   2   45.40    6.20
  -2  -4   2   56.49    8.20
  -2  -4   2   53.49    6.00
   1   4  -2  590.74   28.80
   1   4  -2  567.84   29.30
  -1  -4   2  596.44   29.00
  -1  -4   2  594.94   29.20
  -1  -4   2  595.94   28.80
   0   4  -2    5.40    3.70
   0  -4   2    4.70    3.10
   0  -4   2    7.60    3.70
  -1   4  -2  163.98   10.80
   1  -4   2  168.58   10.70
  -2   4  -2   29.40    5.60
   2  -4   2   35.20    4.80
   3  -4   2   47.60    5.90
   4  -4   2    1.10    4.50
   4  -4   2   11.80    4.30
   5  -4   2  249.28   15.90
   5  -4   2  257.77   15.50
   6  -4   2    7.80    6.00
   6  -4   2   13.10    6.30
   7  -4   2    8.80    6.70
   7  -4   2   21.80    7.80
   8  -4   2   63.49   11.40
   8  -4   2   49.60    9.10
   9  -4   2   38.60   11.20
   9  -4   2   47.60   12.10
   9  -4   2   39.10    9.60
   9   3  -2  146.59   16.60
   9   3  -2  127.69   14.00
   8   3  -2   49.99   11.10
   8   3  -2   68.79   10.10
   7   3  -2   -5.30    7.70
   7   3  -2   -4.80    6.10
  -7  -3   2  -10.40    8.60
   6   3  -2    7.70    5.80
   6   3  -2   -1.80    6.50
   5   3  -2  480.95   26.10
   5   3  -2  502.75   25.10
  -5  -3   2  457.15   26.20
   4   3  -2    1.70    4.20
   4   3  -2   -0.90    4.50
  -4  -3   2    2.70    5.10
   3   3  -2  173.18   11.30
  -3  -3   2  146.59   10.80
  -3  -3   2  170.08   11.50
   2   3  -2    5.40    3.30
   2   3  -2    6.70    3.90
   2   3  -2   -1.80    3.70
  -2  -3   2    1.40    3.10
  -2  -3   2    2.00    3.30
  -2  -3   2    3.60    3.80
   1   3  -2 1217.98   56.99
   1   3  -2 1197.18   56.59
  -1  -3   2 1247.68   56.89
  -1  -3   2 1209.28   56.59
  -1  -3   2 1197.58   56.69
   0   3  -2  320.17   17.30
   0  -3   2  331.27   16.80
   0  -3   2  340.87   17.20
  -1   3  -2 2604.64  119.29
   1  -3   2 2580.14  119.29
   2  -3   2    1.20    3.20
   3  -3   2  226.08   13.30
   4  -3   2  244.28   14.60
   5  -3   2   82.99    8.80
   5  -3   2   99.79    9.40
   6  -3   2  121.59   11.60
   6  -3   2  130.39   11.80
   7  -3   2   19.90    7.00
   7  -3   2   28.70    8.10
   8  -3   2   23.00    7.80
   8  -3   2   26.50    9.20
   9  -3   2   26.40    8.70
   9  -3   2   52.29   11.90
   9  -3   2   48.40   11.70
   9   2  -2  113.39   13.20
   9   2  -2  109.99   14.80
   8   2  -2  139.69   13.60
   8   2  -2  137.69   14.90
   7   2  -2   78.59    9.60
   6   2  -2   73.39    8.50
   6   2  -2   60.89    9.50
   5   2  -2  189.88   12.20
   5   2  -2  173.18   13.10
  -5  -2   2  147.49   13.20
   4   2  -2   20.30    4.80
   4   2  -2   23.20    6.20
   3   2  -2   86.59    8.30
   3   2  -2   74.79    7.20
  -3  -2   2   88.99    8.10
  -3  -2   2   74.99    6.40
  -3  -2   2   79.09    7.70
   2   2  -2  162.78    9.50
   2   2  -2  157.48    9.90
  -2  -2   2  172.08   10.10
  -2  -2   2  160.38    9.60
  -2  -2   2  159.38   10.10
   1   2  -2  398.46   19.10
   1   2  -2  381.86   19.10
   1   2  -2  379.36   19.30
  -1  -2   2  398.46   19.20
  -1  -2   2  378.06   19.10
  -1  -2   2  392.76   19.00
   0   2  -2 4145.39  191.38
   0  -2   2 4234.48  191.48
  -1   2  -2   -3.30    2.80
   1  -2   2   -1.10    2.60
   2  -2   2  402.86   20.00
   3  -2   2  149.29   10.30
   4  -2   2   11.20    5.10
   5  -2   2   44.50    7.00
   5  -2   2   42.30    6.50
   6  -2   2   64.69    8.40
   6  -2   2   57.29    8.30
   7  -2   2    5.50    6.40
   7  -2   2   -0.30    7.20
   8  -2   2    4.10    6.90
   8  -2   2    7.70    8.30
   9  -2   2   19.20    8.50
   9  -2   2   37.90   10.30
   9   1  -2    6.90    8.60
   9   1  -2    5.90    9.70
   8   1  -2  166.98   16.20
   8   1  -2  149.69   14.20
   7   1  -2   69.29   11.00
   7   1  -2   89.19   10.20
   6   1  -2    2.00    6.50
   6   1  -2    0.40    5.40
   5   1  -2   -0.70    4.50
   5   1  -2   -3.30    5.00
   4   1  -2  105.49    9.60
   4   1  -2   99.89    8.90
   3   1  -2  108.69    7.90
   3   1  -2  120.89    8.90
   3   1  -2   88.29    8.80
  -3  -1   2   88.39    8.00
  -3  -1   2   97.79    7.10
  -3  -1   2  101.99    7.90
   2   1  -2 2367.56  115.39
   2   1  -2 2625.34  115.09
  -2  -1   2 2464.55  115.39
  -2  -1   2 2554.84  114.99
   1   1  -2 1543.35   70.99
   1   1  -2 1468.75   70.49
   1   1  -2 1572.94   70.49
  -1  -1   2 1568.94   70.99
  -1  -1   2 1506.95   70.39
   0   1  -2   11.80    2.90
   0  -1   2   10.20    3.20
   0  -1   2   10.50    2.40
  -1   1  -2  761.42   37.00
  -1   1  -2  792.42   36.60
   1  -1   2  801.02   37.10
   1  -1   2  805.52   36.70
  -2   1  -2   75.79    5.70
   2  -1   2   75.29    6.30
   2  -1   2   77.89    7.00
  -3   1  -2   -0.30    2.80
   3  -1   2    2.10    4.00
   3  -1   2    4.90    3.80
   4  -1   2  142.69   10.60
   5  -1   2   64.29    7.90
   5  -1   2   67.89    7.90
   6  -1   2   16.70    6.40
   6  -1   2   15.30    6.80
   7  -1   2   18.30    7.50
   7  -1   2   -0.30    6.70
   8  -1   2    7.60    7.90
   8  -1   2    9.00    7.20
   9  -1   2   76.39   12.20
   9  -1   2  114.59   14.00
   9   0  -2   13.10    8.90
   9   0  -2    6.00    8.60
   8   0  -2  157.88   15.80
   8   0  -2  156.58   15.00
   7   0  -2    7.10    6.60
   7   0  -2    4.30    7.80
   6   0  -2  155.38   12.70
   6   0  -2  159.18   13.50
   5   0  -2   -1.20    5.60
   5   0  -2    1.20    4.60
   4   0  -2 2578.74  116.49
   4   0  -2 2431.76  115.79
   3   0  -2    3.60    4.30
   3   0  -2    9.20    4.00
   3   0  -2   11.50    5.20
  -3   0   2    9.60    3.50
   2   0  -2   63.19    6.50
   2   0  -2   73.79    6.00
  -2   0   2   57.29    5.40
  -2   0   2   56.39    6.20
   1   0  -2   -0.10    3.40
   1   0  -2   -0.20    2.50
   1   0  -2   -1.50    2.50
  -1   0   2   -2.70    1.90
  -1   0   2   -1.10    3.30
   0   0  -2 8687.53  413.26
   0   0  -2 9999.00  414.06
   0   0  -2 8706.23  412.26
   0   0   2 8767.32  412.26
   0   0   2 8655.93  412.46
   0   0   2 9571.54  413.26
  -1   0  -2    1.00    2.90
  -1   0  -2    1.30    2.20
  -1   0  -2   -5.40    4.30
   1   0   2    0.90    3.10
   1   0   2    5.60    2.40
  -2   0  -2  195.58   10.70
   2   0   2  218.98   11.50
   2   0   2  196.48   11.20
   2   0   2  199.28   11.80
  -3   0  -2    3.10    3.00
   3   0   2    5.70    3.70
   3   0   2   -3.80    4.30
   3   0   2    2.70    3.80
   4   0   2   20.50    5.20
   4   0   2   21.40    5.30
   5   0   2    2.40    4.60
   5   0   2    4.00    4.90
   6   0   2  414.46   22.50
   6   0   2  370.76   22.20
   7   0   2   -1.00    6.60
   7   0   2    2.50    7.00
   8   0   2   39.70    9.70
   8   0   2   24.70    8.60
   9   0   2   -2.90    8.20
   9   0   2    6.40    8.50
   9  -1  -2    0.70    9.10
   9  -1  -2    2.80    8.70
   8  -1  -2   82.09   12.50
   8  -1  -2  112.19   12.00
   7  -1  -2   38.70    8.80
   7  -1  -2   50.59    9.40
   6  -1  -2    3.60    5.60
   6  -1  -2   -1.60    6.30
   5  -1  -2   21.50    5.50
   5  -1  -2   36.20    6.80
   4  -1  -2   10.30    4.80
   4  -1  -2    9.10    5.30
   3  -1  -2   30.70    6.90
   3  -1  -2   22.40    5.00
  -3   1   2   14.40    3.50
  -3   1   2   23.60    5.20
   2  -1  -2  898.51   42.90
   2  -1  -2  922.51   42.50
  -2   1   2  910.21   42.30
  -2   1   2  855.81   42.60
   1  -1  -2 1598.84   74.49
   1  -1  -2 1592.74   73.99
  -1   1   2 1625.54   74.49
   0  -1  -2  201.08   10.90
   0  -1  -2  171.58    9.50
   0  -1  -2  164.28   10.20
   0   1   2  182.18   10.10
   0   1   2  193.28   10.50
   0   1   2  167.78   10.10
  -1  -1  -2   30.30    5.40
  -1  -1  -2   16.90    3.60
  -1  -1  -2   20.40    3.20
   1   1   2   26.70    4.90
   1   1   2   21.80    3.40
   1   1   2   23.90    3.60
  -2  -1  -2   44.20    5.10
  -2  -1  -2   31.90    4.00
   2   1   2   37.50    4.40
   2   1   2   39.50    4.40
   2   1   2   34.10    4.20
  -3  -1  -2   -3.90    4.70
  -3  -1  -2   -3.90    3.50
   3   1   2    2.20    4.10
   3   1   2    1.80    3.90
  -4  -1  -2   34.50    6.30
   4   1   2   27.30    5.20
   4   1   2   30.50    5.70
   5   1   2   80.49    8.60
   5   1   2  103.59    9.00
   6   1   2   36.60    7.50
   6   1   2   40.60    8.00
   7   1   2    9.20    7.00
   7   1   2   14.90    7.40
   8   1   2   -3.40    7.60
   8   1   2    2.70    8.00
   9   1   2    4.20    9.60
   9   1   2    4.60    8.90
   9  -2  -2   31.10   10.40
   9  -2  -2   16.50    9.10
   8  -2  -2   16.80    7.90
   8  -2  -2    9.50    8.70
   7  -2  -2   10.20    7.60
   7  -2  -2   22.40    7.60
   6  -2  -2    3.50    6.30
   6  -2  -2  -15.90    4.90
   5  -2  -2   43.10    6.60
   5  -2  -2   45.30    7.30
   4  -2  -2   46.70    6.10
   4  -2  -2   49.50    6.80
   3  -2  -2  857.11   40.90
   3  -2  -2  850.01   40.40
  -3   2   2  789.92   40.50
   2  -2  -2  947.81   45.20
   2  -2  -2  933.01   44.50
  -2   2   2  941.01   45.10
   1  -2  -2 1739.63   81.29
  -1   2   2 1749.03   81.29
   0  -2  -2    5.10    4.20
   0  -2  -2    1.50    4.20
   0   2   2   -5.50    4.10
   0   2   2    0.90    3.70
  -1  -2  -2  159.98   11.30
  -1  -2  -2  210.18   12.20
  -1  -2  -2  200.68   10.90
  -1  -2  -2  198.78   10.70
   1   2   2  198.48   11.70
   1   2   2  185.78   10.50
   1   2   2  201.58   11.00
  -2  -2  -2   12.50    3.60
  -2  -2  -2    9.60    3.20
  -2  -2  -2    6.90    3.90
   2   2   2   10.80    3.60
   2   2   2    8.40    3.20
  -3  -2  -2   45.50    5.50
  -3  -2  -2   41.70    6.40
   3   2   2   42.40    6.10
   3   2   2   50.09    5.80
  -4  -2  -2    9.20    5.60
   4   2   2   19.30    4.80
   4   2   2    9.60    5.00
  -5  -2  -2  143.89   13.40
   5   2   2  157.08   12.30
   5   2   2  188.68   12.50
   6   2   2  131.79   12.30
   6   2   2  128.29   11.60
   7   2   2    1.90    7.10
   7   2   2   -5.90    6.70
   8   2   2   -3.10    7.80
   8   2   2  -10.00    7.60
   9   2   2   -2.80    8.70
   9   2   2    1.40    8.50
   9  -3  -2   42.90   10.20
   9  -3  -2   21.30   10.40
   8  -3  -2    3.30    7.40
   8  -3  -2    8.30    8.30
   7  -3  -2   -5.20    7.20
   7  -3  -2    2.00    6.80
   6  -3  -2   32.20    8.10
   6  -3  -2   38.60    7.50
   5  -3  -2  175.68   12.70
   5  -3  -2  179.88   13.00
   4  -3  -2   52.59    7.80
   4  -3  -2   47.60    7.10
   3  -3  -2  360.56   19.20
   3  -3  -2  353.76   20.00
  -3   3   2  347.77   19.80
   2  -3  -2   25.10    5.90
   2  -3  -2   20.90    4.60
  -2   3   2   15.40    5.30
   1  -3  -2  180.48   12.40
  -1   3   2  196.78   12.30
   0  -3  -2  138.79    9.90
   0  -3  -2  135.79   10.10
   0   3   2  129.19    9.40
  -1  -3  -2  283.07   16.00
  -1  -3  -2  268.57   14.10
   1   3   2  260.07   14.30
   1   3   2  265.87   15.50
  -2  -3  -2  123.39    8.80
  -2  -3  -2  123.89    9.60
  -2  -3  -2  137.39    9.00
  -2  -3  -2  131.29   10.90
   2   3   2  127.49    9.20
   2   3   2  113.29    9.90
   2   3   2  106.09    8.50
  -3  -3  -2  123.59   10.60
   3   3   2  122.79    9.60
  -4  -3  -2  315.97   19.00
   4   3   2  320.47   18.30
   4   3   2  326.47   18.10
  -5  -3  -2  281.17   18.50
   5   3   2  269.97   17.50
   5   3   2  291.57   17.20
  -6  -3  -2    8.80    8.20
   6   3   2   26.40    6.90
   6   3   2    9.00    6.90
   7   3   2  100.29   12.10
   7   3   2   97.59   11.40
   8   3   2    1.80    8.10
   8   3   2   12.80    8.60
   9   3   2    8.80    9.30
   9   3   2   -3.40    8.70
   9  -4  -2    1.60    8.60
   9  -4  -2    9.50    8.80
   8  -4  -2   15.40    7.70
   8  -4  -2    2.30    8.80
   7  -4  -2  173.28   16.00
   7  -4  -2  179.08   14.90
   6  -4  -2    8.40    6.10
   6  -4  -2   11.10    6.80
   5  -4  -2  149.59   12.50
   5  -4  -2  147.99   13.00
   4  -4  -2   69.39    8.90
   4  -4  -2   72.79    8.00
   3  -4  -2  147.59   11.70
   3  -4  -2  116.99   10.50
   2  -4  -2  488.05   26.40
   1  -4  -2 1144.39   55.59
   0  -4  -2   48.00    7.30
   0  -4  -2   33.80    6.80
   0   4   2   40.80    6.70
  -1  -4  -2    9.70    3.60
  -1  -4  -2   15.60    6.00
  -2  -4  -2   92.29    8.40
  -2  -4  -2  108.59   10.80
   2   4   2  104.49    8.50
  -3  -4  -2  335.07   20.80
  -3  -4  -2  358.06   19.60
   3   4   2  338.57   18.70
  -4  -4  -2   22.60    6.50
   4   4   2   18.70    5.50
  -5  -4  -2   33.40    7.90
   5   4   2   29.20    6.70
  -6  -4  -2   -7.10    7.70
   6   4   2   -1.00    6.50
   6   4   2    6.30    7.30
  -7  -4  -2  120.39   14.60
   7   4   2  134.09   14.20
   7   4   2  111.29   12.50
   8   4   2   64.09   11.80
   8   4   2   49.90   10.80
   9   4   2    4.10   10.40
   9   4   2   11.10    9.50
   9  -5  -2   -1.10    8.90
   9  -5  -2    5.50    8.50
   8  -5  -2   15.80    8.30
   8  -5  -2   15.30    8.70
   7  -5  -2   25.10    8.60
   7  -5  -2   56.39    9.30
   6  -5  -2    6.90    6.50
   6  -5  -2    8.10    6.60
   5  -5  -2   91.59   10.00
   5  -5  -2   70.59   10.10
   4  -5  -2   78.79    8.80
   4  -5  -2   90.89   10.40
   3  -5  -2 1265.97   60.99
   3  -5  -2 1275.57   62.19
   2  -5  -2  163.88   13.20
   1  -5  -2  117.69   11.50
   0  -5  -2   42.60    8.00
   0  -5  -2   52.49    8.10
  -1  -5  -2  260.37   17.20
  -2  -5  -2  821.82   41.10
  -2  -5  -2  865.21   43.40
   2   5   2  847.82   40.90
  -3  -5  -2  375.66   20.70
   3   5   2  352.86   20.00
  -4  -5  -2   10.60    6.70
   4   5   2   26.00    6.20
  -5  -5  -2   -1.80    7.50
   5   5   2   20.20    6.40
  -6  -5  -2   12.60    8.40
   6   5   2   11.40    7.00
  -7  -5  -2   44.70   11.10
   7   5   2   53.59   10.10
  -8  -5  -2   12.30   10.10
   8   5   2    1.90    8.40
   8  -6  -2   20.00    8.80
   8  -6  -2    8.70    8.80
   7  -6  -2    4.10    7.30
   7  -6  -2   21.20    8.10
   6  -6  -2    4.10    7.10
   6  -6  -2    1.00    6.40
   5  -6  -2    4.80    6.40
   5  -6  -2    1.60    6.40
   4  -6  -2    3.20    5.00
   4  -6  -2    9.50    6.80
   3  -6  -2  155.78   12.20
   3  -6  -2  130.09   12.90
   2  -6  -2  160.38   13.70
   1  -6  -2  197.48   15.20
   0  -6  -2   22.20    7.50
   0  -6  -2   25.30    6.90
  -1  -6  -2   42.30    8.70
  -2  -6  -2  180.48   14.90
  -3  -6  -2   30.20    8.80
  -3  -6  -2   18.80    6.40
   3   6   2   21.30    6.20
  -4  -6  -2   -1.80    6.40
   4   6   2    7.40    6.00
  -5  -6  -2   -5.60    7.60
   5   6   2   -4.40    6.00
  -6  -6  -2  335.77   24.00
   6   6   2  341.47   21.20
  -7  -6  -2   37.50   10.60
   7   6   2   37.90    9.20
  -8  -6  -2   16.80   10.90
   8   6   2    3.70    8.00
   8  -7  -2    1.60    8.20
   8  -7  -2    4.70    8.40
   7  -7  -2   52.79   10.30
   7  -7  -2   75.99   11.50
   6  -7  -2   52.99    9.70
   6  -7  -2   45.50    9.70
   5  -7  -2   -2.80    7.00
   5  -7  -2    8.90    6.30
   4  -7  -2  329.57   20.60
   4  -7  -2  334.07   22.20
   3  -7  -2   87.59   11.80
   2  -7  -2  310.57   20.80
   1  -7  -2  504.25   28.90
   1  -7  -2  534.05   29.70
   0  -7  -2  743.53   39.40
   0  -7  -2  735.03   39.30
  -1  -7  -2   28.40    8.10
  -2  -7  -2   58.19   10.60
  -3  -7  -2   15.10    9.10
  -3  -7  -2   12.40    6.40
   3   7   2   17.40    6.50
  -4  -7  -2  104.19   11.60
   4   7   2  102.19   10.50
  -5  -7  -2    2.50    8.00
   5   7   2   -0.60    6.50
  -6  -7  -2   36.90   10.80
   6   7   2   44.80    8.80
  -7  -7  -2   12.50   10.60
   7   7   2   -1.80    7.00
  -8  -7  -2   17.60   10.90
   8   7   2    5.90    8.40
   7  -8  -2    4.30    7.30
   7  -8  -2   -2.20    8.30
   6  -8  -2   -6.90    7.00
   6  -8  -2   -6.60    6.60
   5  -8  -2    7.20    7.40
   5  -8  -2    9.00    7.30
   4  -8  -2   23.20    8.60
   4  -8  -2   33.40    9.20
   3  -8  -2  157.58   15.50
   2  -8  -2  995.60   50.49
   2  -8  -2  923.41   49.20
   1  -8  -2  633.54   36.30
   1  -8  -2  699.03   37.20
   0  -8  -2   17.20    8.00
   0  -8  -2   12.90    8.20
  -1  -8  -2    7.30    7.60
  -2  -8  -2  138.59   15.30
  -3  -8  -2   -1.00    9.00
  -4  -8  -2   63.49   13.70
   4   8   2   62.69    9.10
  -5  -8  -2    3.40    8.80
   5   8   2  -10.10    6.50
  -6  -8  -2   -6.10    9.00
   6   8   2   -8.20    6.70
  -7  -8  -2   -2.20   10.20
   7   8   2   -6.20    7.30
   7  -9  -2    0.50    8.80
   7  -9  -2    5.80    9.00
   7  -9  -2   -0.10    7.70
   6  -9  -2   -7.40    7.50
   6  -9  -2   -1.30    8.60
   5  -9  -2   10.90    8.80
   5  -9  -2   15.20    7.90
   4  -9  -2    4.90    8.10
   4  -9  -2    1.60    8.10
   3  -9  -2   21.20    8.30
   3  -9  -2    6.40    8.30
   2  -9  -2  230.68   18.20
   2  -9  -2  229.18   19.40
   1  -9  -2  313.37   23.10
   1  -9  -2  339.97   22.80
   0  -9  -2    6.50    8.90
   0  -9  -2   18.20    9.10
  -1  -9  -2    2.90    8.60
  -1  -9  -2   10.20    9.10
  -2  -9  -2   41.00   11.70
  -3  -9  -2   13.40   10.60
  -4  -9  -2   36.10    9.40
  -4  -9  -2   33.60   13.20
  -5  -9  -2   -9.80   12.10
  -5  -9  -2    7.60    9.10
   5   9   2    6.40    7.10
  -6  -9  -2    2.90    9.30
   6   9   2   -7.50    7.10
   7   9   2   44.00    9.90
   6 -10  -2    9.60    9.20
   6 -10  -2    7.90    9.60
   5 -10  -2    1.70    8.60
   5 -10  -2    2.90    8.10
   4 -10  -2   -4.10    8.30
   4 -10  -2    2.60    8.40
   3 -10  -2   22.00    9.10
   3 -10  -2   11.10    9.20
   2 -10  -2   35.60   10.60
   2 -10  -2   43.60   10.80
   1 -10  -2   45.00   11.10
   1 -10  -2   32.00   10.90
   0 -10  -2  119.49   15.80
   0 -10  -2  131.29   17.10
  -1 -10  -2  239.08   20.80
  -1 -10  -2  207.18   19.90
  -2 -10  -2  133.79   17.00
  -2 -10  -2  127.39   17.20
  -3 -10  -2   21.00   12.30
  -3 -10  -2   15.30    7.80
  -4 -10  -2   17.90    8.70
  -4 -10  -2    4.80   12.20
  -5 -10  -2   14.80   14.00
  -5 -10  -2   23.40    9.80
  -6 -10  -2    8.50   10.70
  -6 -10  -2   -9.50   14.70
   5 -11  -2  -11.20    8.30
   5 -11  -2    1.20    8.70
   4 -11  -2   81.79   14.10
   4 -11  -2   81.09   14.80
   3 -11  -2    0.90    9.20
   3 -11  -2   -4.50    8.40
   2 -11  -2   13.00    9.70
   2 -11  -2    8.80    9.60
   1 -11  -2  134.39   17.90
   1 -11  -2  103.49   15.70
   0 -11  -2   38.30   12.30
   0 -11  -2   33.30   12.40
  -1 -11  -2   91.49   16.50
  -1 -11  -2   97.99   16.40
  -2 -11  -2   36.00   12.90
  -2 -11  -2   26.40   11.40
  -3 -11  -2   53.69   14.70
  -3 -11  -2   89.39   16.40
  -4 -11  -2  -14.50   11.70
  -4 -11  -2   28.20   13.40
  -4 -11  -2    2.80    8.90
  -5 -11  -2   13.50   10.40
  -5 -11  -2   10.50   13.80
   4 -12  -2   12.60   11.30
   4 -12  -2   22.40   12.20
   3 -12  -2    8.10   10.70
   3 -12  -2    4.40    9.40
   2 -12  -2   23.00   11.00
   2 -12  -2   23.90   12.10
   1 -12  -2   40.90   13.30
   1 -12  -2   27.40   11.60
   0 -12  -2    1.00   10.10
   0 -12  -2   -6.00    9.90
  -1 -12  -2   33.80   13.00
  -1 -12  -2   70.29   15.40
  -2 -12  -2   10.60   12.60
  -2 -12  -2    1.50    9.80
  -3 -12  -2   23.60   14.10
  -3 -12  -2   17.10   12.20
  -4 -12  -2   14.40   14.40
   2 -13  -2   -8.50    9.70
   2 -13  -2   10.40   11.90
   1 -13  -2   30.50   13.50
   1 -13  -2   42.20   14.20
   0 -13  -2   31.00   14.20
   0 -13  -2   40.40   13.10
  -1 -13  -2    2.70   11.10
  -1 -13  -2   20.10   12.40
  -3 -13   3   13.70   13.10
  -2 -13   3   14.60   10.00
  -2 -13   3    9.90   10.60
  -1 -13   3  165.48   22.20
   0 -13   3   55.29   14.20
   1 -13   3    6.70    9.60
   2 -13   3    1.50    9.50
   3 -13   3   23.90   12.50
  -5 -12   3  -12.40   13.50
  -4 -12   3   -2.20   13.00
  -4 -12   3    5.10    9.30
  -3 -12   3    9.00    9.90
  -3 -12   3   15.40    9.60
  -2 -12   3   16.80   10.20
  -1 -12   3   63.29   14.30
   0 -12   3  118.19   17.70
   1 -12   3   72.89   14.30
   2 -12   3   10.40    9.20
   3 -12   3  117.99   17.20
   4 -12   3   24.00    9.70
   4 -12   3   45.10   11.50
   5 -12   3   -3.10    7.90
   5 -12   3   13.10    9.00
   5 -12   3    6.90    7.60
   5 -12   3   12.10    6.80
  -6 -11   3   22.90   11.30
  -5 -11   3  139.49   16.60
  -4 -11   3   21.30   11.90
  -4 -11   3   33.90   10.30
  -3 -11   3    6.70    9.90
  -3 -11   3  -15.90    7.60
  -2 -11   3   -6.10    7.70
  -2 -11   3    0.90    7.90
  -1 -11   3  219.48   20.00
  -1 -11   3  208.08   17.70
   0 -11   3    8.50    8.30
   1 -11   3  161.68   16.90
   3 -11   3    1.30    8.30
   4 -11   3  107.59   13.50
   4 -11   3  141.59   16.90
   5 -11   3  243.18   17.40
   5 -11   3  221.18   18.70
   5 -11   3  231.98   17.80
   6 -11   3    8.40    7.30
   6 -11   3   11.40    7.40
   6 -11   3    7.90    9.30
  -6 -10   3   23.20   10.60
  -5 -10   3   18.70   10.30
  -4 -10   3   31.40    9.40
  -4 -10   3   29.20   11.30
  -3 -10   3  120.09   16.20
  -3 -10   3  112.49   13.10
  -2 -10   3  165.58   14.90
  -2 -10   3  151.38   16.30
  -1 -10   3  473.35   27.60
  -1 -10   3  470.45   30.40
   0 -10   3  525.75   32.80
   1 -10   3  176.68   17.30
   2 -10   3  140.49   17.40
   4 -10   3   36.40    8.90
   4 -10   3   19.70    8.40
   5 -10   3   39.80    8.40
   5 -10   3   30.90    9.00
   6 -10   3   14.50    7.50
   6 -10   3   15.80    7.40
  -7  -9   3   -4.20    9.60
  -6  -9   3   20.20   10.50
  -5  -9   3   -3.30    8.20
  -4  -9   3   -0.50    7.50
  -3  -9   3    8.20    8.70
  -3  -9   3    8.10    7.40
  -2  -9   3  570.94   34.40
  -2  -9   3  590.74   31.90
  -1  -9   3   81.39   10.30
  -1  -9   3   76.59   13.10
   0  -9   3    3.00    6.30
   0  -9   3    4.80    8.10
   1  -9   3   63.49   12.20
   4  -9   3  416.26   26.00
   4  -9   3  438.76   24.90
   5  -9   3   21.50    7.10
   5  -9   3   27.80    7.10
   6  -9   3   -1.50    6.30
   6  -9   3    6.10    6.30
   7  -9   3    6.10    6.60
   7  -9   3   15.80    7.70
  -8  -8   3   27.00   12.20
  -7  -8   3    3.80   10.30
  -6  -8   3    9.50    9.00
  -5  -8   3   -3.20    7.40
  -4  -8   3  178.58   15.40
  -3  -8   3   86.69   12.30
  -3  -8   3   74.09   10.20
   2   8  -3  167.78   14.60
  -2  -8   3  154.58   14.00
  -2  -8   3  183.58   15.80
   1   8  -3  151.78   13.90
  -1  -8   3  151.78   13.00
  -1  -8   3  165.78   15.00
   0   8  -3   39.80    8.10
   0  -8   3   39.90    9.80
   0  -8   3   51.69    7.60
  -1   8  -3   73.09   10.10
   1  -8   3   47.70   10.20
   1  -8   3   67.09    8.70
   4  -8   3   98.39    9.90
   4  -8   3   98.29   10.30
   5  -8   3   72.29    9.30
   5  -8   3   58.49    8.30
   6  -8   3   33.30    7.80
   7  -8   3   61.09    9.90
   8  -8   3   -6.90    7.20
   8  -8   3    9.40    7.60
   8  -8   3    9.40    9.70
  -8  -7   3   15.90   11.10
  -7  -7   3   47.70   11.50
  -6  -7   3    8.30    9.00
  -5  -7   3   -5.60    7.30
   4   7  -3   62.79    9.20
  -4  -7   3   51.99    8.80
   3   7  -3   57.69    8.80
  -3  -7   3   56.59    8.10
  -3  -7   3   61.59   10.20
   2   7  -3  413.46   23.80
  -2  -7   3  404.36   23.20
  -2  -7   3  420.26   25.50
   1   7  -3   80.69    9.70
  -1  -7   3   89.69    9.10
  -1  -7   3   89.89   11.70
   0   7  -3   91.99   10.40
   0  -7   3   78.89    8.70
  -1   7  -3   47.50    7.80
   1  -7   3   35.10    5.90
  -2   7  -3   12.80    6.00
   4  -7   3   -1.80    5.00
   5  -7   3   95.39   10.10
   5  -7   3   87.49    9.50
   6  -7   3   81.29   10.20
   7  -7   3   52.99    9.20
   8  -7   3   15.80    8.10
   8  -7   3    8.50    9.70
   8   6  -3   20.70   10.60
  -8  -6   3    0.70   11.10
   7   6  -3    0.80    8.60
  -7  -6   3   -3.70    9.00
   6   6  -3  102.09   12.10
  -6  -6   3   67.49   11.40
   5   6  -3   64.89    9.30
  -5  -6   3   45.20    9.50
   4   6  -3  372.86   21.30
  -4  -6   3  347.07   21.40
   3   6  -3    1.20    5.70
  -3  -6   3   11.40    5.40
   2   6  -3   11.50    5.30
  -2  -6   3    3.90    5.20
  -2  -6   3    5.70    6.40
   1   6  -3  332.77   19.30
  -1  -6   3  336.97   18.90
   0   6  -3  110.29    9.90
   0  -6   3   92.69    9.00
  -1   6  -3  157.28   12.50
   1  -6   3  172.48   11.60
  -2   6  -3  148.19   12.50
  -3   6  -3   95.39    9.50
   4  -6   3   -0.70    4.90
   5  -6   3   34.30    7.10
   6  -6   3   11.40    6.40
   7  -6   3   51.39    9.20
   8  -6   3   12.20   10.30
   8  -6   3   16.60    9.30
   8  -6   3    9.10    7.30
   9   5  -3   26.40   11.80
   9   5  -3    1.80    8.00
   8   5  -3   -6.70    6.60
   8   5  -3    8.90   10.00
  -8  -5   3   -2.70   10.70
   7   5  -3    3.40    8.70
  -7  -5   3  -11.10    9.30
   6   5  -3   -4.20    7.40
   6   5  -3   12.90    6.20
  -6  -5   3   14.80    8.80
   5   5  -3   47.20    8.30
  -5  -5   3   31.90    8.20
   4   5  -3    3.20    5.70
  -4  -5   3    6.70    5.90
   3   5  -3  135.69   10.90
   3   5  -3  123.09   10.70
  -3  -5   3  130.29   11.00
   2   5  -3  121.19   10.00
  -2  -5   3   99.49    9.70
   1   5  -3    9.60    4.70
  -1  -5   3   12.40    4.60
   0   5  -3    2.90    4.60
   0  -5   3    4.60    3.80
  -1   5  -3 1083.49   52.09
  -2   5  -3  323.57   18.20
   3  -5   3  179.88   11.70
   4  -5   3  109.09    9.50
   5  -5   3   55.39    7.90
   6  -5   3   43.50    8.00
   7  -5   3   44.80    8.70
   8  -5   3   -0.60    8.40
   8  -5   3    7.50    8.50
   9  -5   3   10.30   10.30
   9  -5   3    1.30    9.80
   9   4  -3   -0.60   10.20
   9   4  -3    6.00    8.20
   8   4  -3    7.70    9.50
   8   4  -3    3.50    7.40
   7   4  -3   -1.50    6.50
   7   4  -3    6.50    8.40
   6   4  -3   26.90    8.30
   6   4  -3   21.60    6.50
   5   4  -3    1.20    5.80
  -5  -4   3   -3.70    6.10
   4   4  -3   67.69    8.00
  -4  -4   3   66.49    7.80
   3   4  -3  945.31   47.10
   3   4  -3 1006.40   47.40
  -3  -4   3  984.50   46.90
  -3  -4   3  979.90   47.40
   2   4  -3    6.00    4.90
   2   4  -3   15.70    4.80
  -2  -4   3   10.60    4.10
  -2  -4   3   14.30    5.20
   1   4  -3 1225.38   58.29
   1   4  -3 1212.48   57.79
  -1  -4   3 1227.48   57.99
  -1  -4   3 1209.98   57.59
  -1  -4   3 1274.07   58.29
   0   4  -3  288.17   16.50
   0  -4   3  295.87   15.80
   0  -4   3  292.17   16.10
  -1   4  -3 1258.77   58.49
   1  -4   3 1211.18   58.29
  -2   4  -3  992.00   46.10
   2  -4   3  929.61   45.70
   3  -4   3   16.60    4.40
   4  -4   3   -3.10    4.40
   5  -4   3  557.04   29.30
   6  -4   3  356.76   21.50
   7  -4   3   22.30    8.00
   8  -4   3   20.80    9.40
   8  -4   3    3.80    8.80
   8  -4   3   10.70    7.40
   9  -4   3  154.58   17.10
   9  -4   3  143.39   17.60
   9   3  -3   28.10   10.60
   9   3  -3   23.10    8.90
   8   3  -3   15.20    7.50
   8   3  -3    5.90    8.90
   7   3  -3   28.60    7.70
   7   3  -3   40.90    9.90
   6   3  -3   17.00    6.30
   6   3  -3   19.20    7.40
   5   3  -3   12.00    6.10
   4   3  -3    4.90    4.70
  -4  -3   3    0.30    4.90
   3   3  -3 1694.33   80.69
  -3  -3   3 1760.52   82.69
  -3  -3   3 1718.93   80.69
   2   3  -3  749.73   36.10
   2   3  -3  746.03   35.90
   2   3  -3  718.53   36.10
  -2  -3   3  745.73   36.70
  -2  -3   3  759.02   35.90
  -2  -3   3  798.82   36.30
  -2  -3   3  722.63   35.90
   1   3  -3   10.00    3.70
   1   3  -3    3.10    3.30
   1   3  -3    7.30    3.10
  -1  -3   3    6.00    3.30
  -1  -3   3    8.20    3.50
  -1  -3   3    4.60    3.00
   0   3  -3    4.90    3.50
   0  -3   3    7.80    3.50
  -1   3  -3  542.35   26.20
   1  -3   3  522.35   26.00
   2  -3   3  840.42   41.60
   2  -3   3  893.31   41.00
   3  -3   3  103.19    8.70
   4  -3   3    0.00    4.50
   5  -3   3  380.66   21.40
   6  -3   3   55.79    8.50
   7  -3   3   35.60    9.80
   7  -3   3   31.40    9.00
   8  -3   3  161.98   17.30
   8  -3   3  159.48   16.00
   9  -3   3  156.48   18.30
   9  -3   3  130.29   16.20
   9   2  -3   35.80    9.40
   9   2  -3   24.00   10.80
   8   2  -3   31.80   10.50
   8   2  -3   40.70    8.80
   7   2  -3   65.99   11.30
   7   2  -3   49.00    8.60
   6   2  -3   12.70    7.70
   6   2  -3   31.80    6.80
   5   2  -3   14.20    5.90
   5   2  -3    8.80    5.20
   4   2  -3  106.89    9.70
   3   2  -3  861.61   39.90
  -3  -2   3  782.82   40.10
   2   2  -3  246.68   13.80
   2   2  -3  252.17   14.00
  -2  -2   3  257.17   13.50
  -2  -2   3  262.77   13.80
  -2  -2   3  252.77   14.50
  -2  -2   3  259.07   13.60
   1   2  -3 1796.32   80.19
   1   2  -3 1744.13   80.29
   1   2  -3 1687.93   80.49
  -1  -2   3 1744.83   80.49
  -1  -2   3 1711.13   80.09
  -1  -2   3 1771.52   81.09
  -1  -2   3 1732.73   80.39
   0   2  -3   54.49    5.40
   0  -2   3   48.20    4.80
  -1   2  -3  330.27   17.00
   1  -2   3  337.57   16.70
  -2   2  -3   16.80    3.20
   2  -2   3   22.30    3.80
   2  -2   3   19.10    4.70
  -3   2  -3   40.60    5.70
   3  -2   3   32.00    6.20
   3  -2   3   45.30    5.90
   4  -2   3   37.50    6.00
   4  -2   3   29.10    6.30
   5  -2   3  170.48   12.70
   5  -2   3  174.48   13.70
   6  -2   3  171.48   14.60
   6  -2   3  197.48   15.30
   7  -2   3    2.00    7.30
   7  -2   3    8.00    8.20
   8  -2   3   64.39   12.20
   8  -2   3   45.10   10.10
   8  -2   3   26.00    8.00
   9  -2   3    1.60    9.70
   9  -2   3   23.60   11.00
   9   1  -3   25.20    8.90
   9   1  -3   11.20   10.60
   8   1  -3    7.10    7.40
   8   1  -3   20.50    9.40
   7   1  -3    2.60    6.70
   7   1  -3    4.20    7.40
   6   1  -3    8.20    7.00
   6   1  -3   11.30    5.90
   5   1  -3    0.20    4.70
   5   1  -3    2.00    5.50
   4   1  -3   18.80    6.00
   4   1  -3   16.40    6.20
   4   1  -3    9.20    4.50
   3   1  -3   64.49    8.30
   3   1  -3   92.19    8.10
  -3  -1   3   67.09    7.50
  -3  -1   3   61.09    7.50
   2   1  -3  133.39   10.00
   2   1  -3  147.09    9.30
  -2  -1   3  137.79    8.40
  -2  -1   3  139.89    9.60
   1   1  -3  294.47   16.10
  -1  -1   3  293.17   14.80
  -1  -1   3  309.07   16.00
   0   1  -3  712.73   34.20
   0  -1   3  723.33   34.20
  -1   1  -3  468.45   23.20
   1  -1   3  483.85   23.30
  -2   1  -3  694.33   33.20
   2  -1   3  720.43   33.40
   2  -1   3  689.13   33.90
  -3   1  -3  126.79    9.00
   3  -1   3  110.19   10.20
   3  -1   3  121.09    9.30
   4  -1   3  468.75   24.30
   4  -1   3  462.25   24.90
   5  -1   3   26.30    6.20
   5  -1   3   22.70    7.00
   6  -1   3   97.49   11.20
   6  -1   3   83.69    9.90
   7  -1   3  145.69   14.90
   7  -1   3   95.99   11.10
   7  -1   3  138.19   12.70
   8  -1   3    0.50    7.90
   8  -1   3   -8.50    8.80
   9  -1   3   -3.70    8.20
   9  -1   3   12.30   10.60
   9   0  -3   12.50    8.90
   9   0  -3   -5.00    9.10
   8   0  -3   64.79   10.20
   8   0  -3   56.59   11.00
   7   0  -3    4.00    7.50
   7   0  -3  -14.80    5.80
   6   0  -3  479.85   26.70
   6   0  -3  505.95   27.80
   5   0  -3    5.40    5.90
   5   0  -3    9.90    4.70
   4   0  -3   -3.30    3.90
   4   0  -3    3.80    6.10
   4   0  -3   -1.60    5.20
   3   0  -3    5.40    4.00
   3   0  -3    3.70    5.90
   3   0  -3    5.60    5.10
  -3   0   3    4.00    4.00
  -3   0   3    1.10    5.40
   2   0  -3 4977.60  217.88
   2   0  -3 4955.70  218.68
  -2   0   3 4618.74  218.38
  -2   0   3 4505.55  217.68
   1   0  -3    1.80    3.90
   1   0  -3    3.40    3.00
   1   0  -3    3.70    3.30
  -1   0   3    6.00    3.60
  -1   0   3    4.50    2.20
  -1   0   3    7.60    3.90
   0   0  -3   96.59    7.70
   0   0  -3   92.99    7.30
   0   0  -3   97.39    7.30
   0   0   3   98.89    7.50
   0   0   3   95.89    7.40
   0   0   3   94.69    7.90
  -1   0  -3    2.80    2.50
  -1   0  -3    1.00    5.20
  -1   0  -3    4.00    3.30
   1   0   3    0.70    3.50
   1   0   3    3.40    5.00
   1   0   3    4.20    2.80
  -2   0  -3 2164.88  102.29
  -2   0  -3 2186.28  102.09
   2   0   3 2206.58  102.09
   2   0   3 2323.17  102.49
   2   0   3 2215.58  102.49
   3   0   3    6.90    4.30
   4   0   3  114.79    9.60
   5   0   3   10.80    5.30
   6   0   3  558.74   30.00
   7   0   3    5.60    7.10
   7   0   3   -8.30    6.20
   8   0   3   -8.30    7.50
   9   0   3    8.70    9.10
   9  -1  -3   -2.30    8.40
   9  -1  -3   -4.30    9.70
   8  -1  -3   14.20    7.70
   8  -1  -3   23.50   10.00
   7  -1  -3   16.20    7.10
   7  -1  -3   13.20    8.40
   6  -1  -3  103.69   10.20
   6  -1  -3  104.39   11.50
   5  -1  -3   21.40    6.50
   5  -1  -3   15.30    5.40
   4  -1  -3  136.49   11.00
   4  -1  -3  130.69   10.00
   4  -1  -3  135.79   11.60
   3  -1  -3  459.75   24.20
   3  -1  -3  466.55   23.20
  -3   1   3  418.26   23.50
   2  -1  -3    6.00    4.80
   2  -1  -3    8.00    3.70
  -2   1   3    2.70    4.20
  -2   1   3    4.50    2.70
   1  -1  -3    7.60    3.40
   1  -1  -3    2.40    4.40
   1  -1  -3    4.00    3.20
  -1   1   3    3.00    3.80
   0  -1  -3 2018.70  100.89
   0  -1  -3 2232.98  100.69
   0  -1  -3 2335.17  101.39
   0   1   3 2217.78  100.69
   0   1   3 2221.28  101.39
   0   1   3 2102.19  100.89
  -1  -1  -3  971.80   44.10
  -1  -1  -3  922.71   43.00
  -1  -1  -3  898.81   42.80
   1   1   3  904.11   42.80
   1   1   3  921.81   43.90
   1   1   3  863.81   42.70
  -2  -1  -3  664.33   31.30
  -2  -1  -3  700.33   32.90
   2   1   3  637.44   31.50
   2   1   3  639.54   31.40
   2   1   3  621.94   32.30
   3   1   3   14.90    4.50
   4   1   3  753.82   37.10
   5   1   3    8.80    5.60
   6   1   3   16.20    6.70
   7   1   3   81.19   10.70
   7   1   3   82.09   10.80
   8   1   3   -2.10    8.00
   8   1   3    6.90    7.90
   9   1   3    3.70    9.10
   9   1   3   -4.60    8.00
   9  -2  -3   19.10   10.20
   9  -2  -3   28.70   10.10
   8  -2  -3    6.70    8.10
   8  -2  -3   -2.00    8.50
   7  -2  -3   49.00    9.00
   7  -2  -3   43.50   10.00
   6  -2  -3   85.39    9.90
   6  -2  -3   95.59   11.60
   5  -2  -3  176.18   13.30
   5  -2  -3  173.58   12.50
   4  -2  -3  338.87   19.70
   4  -2  -3  373.96   21.10
   3  -2  -3    9.40    6.40
   3  -2  -3   14.60    5.00
  -3   2   3    7.90    5.20
   2  -2  -3    2.60    4.40
   2  -2  -3    1.70    3.40
  -2   2   3    1.40    4.40
   1  -2  -3   74.69    6.60
   1  -2  -3   76.29    7.80
  -1   2   3   80.79    7.50
   0  -2  -3 2075.89   91.39
   0  -2  -3 1873.61   90.89
   0  -2  -3 1974.10   90.19
   0   2   3 1923.51   90.99
   0   2   3 1935.51   91.19
  -1  -2  -3  434.26   20.80
  -1  -2  -3  387.66   21.40
  -1  -2  -3  458.85   22.40
   1   2   3  407.06   22.00
   1   2   3  410.66   20.90
  -2  -2  -3   41.90    5.60
  -2  -2  -3   35.90    4.60
  -2  -2  -3   45.40    7.80
   2   2   3   43.80    5.30
   2   2   3   22.70    4.30
   2   2   3   41.40    6.70
  -3  -2  -3   74.19    8.00
   3   2   3   79.89    7.40
  -4  -2  -3   16.70    6.20
   4   2   3   27.00    5.40
   5   2   3    9.70    5.30
   5   2   3   13.00    5.80
   6   2   3   23.10    7.10
   6   2   3   36.50    7.70
   7   2   3   11.90    7.30
   7   2   3    2.20    7.00
   8   2   3  128.09   14.10
   8   2   3  116.39   13.10
   9   2   3    6.40    9.20
   9   2   3    3.20    8.80
   9  -3  -3   14.00    9.70
   9  -3  -3    3.10    9.20
   8  -3  -3  -13.40    7.20
   8  -3  -3   20.50    9.20
   7  -3  -3  111.19   13.00
   7  -3  -3  122.89   12.30
   6  -3  -3  210.98   15.80
   6  -3  -3  195.08   14.80
   5  -3  -3   -2.10    5.30
   5  -3  -3   -5.10    6.30
   4  -3  -3    7.20    5.40
   4  -3  -3    0.60    6.60
   3  -3  -3   16.60    5.10
   3  -3  -3    8.70    5.90
   2  -3  -3 1003.40   48.90
   2  -3  -3 1041.90   50.09
   1  -3  -3   18.30    5.70
  -1   3   3   18.40    5.60
   0  -3  -3   39.20    6.50
   0  -3  -3   48.00    7.20
   0  -3  -3   41.20    4.70
   0   3   3   34.40    6.00
  -1  -3  -3    7.20    3.30
  -1  -3  -3    6.60    5.10
  -1  -3  -3   -0.70    5.50
   1   3   3    1.90    3.40
   1   3   3    6.60    5.00
  -2  -3  -3  768.72   38.30
  -2  -3  -3  750.42   36.60
  -2  -3  -3  734.33   36.30
   2   3   3  742.13   36.40
  -3  -3  -3   -1.40    4.70
   3   3   3    2.90    4.50
  -4  -3  -3   71.79    8.40
   4   3   3   53.89    7.10
  -5  -3  -3  139.59   13.30
   5   3   3  148.59   12.10
   5   3   3  142.79   12.20
  -6  -3  -3    7.20    7.70
   6   3   3   -1.00    6.30
   6   3   3    4.80    6.60
   7   3   3  132.79   13.10
   7   3   3  134.89   14.10
   8   3   3   19.20    8.90
   8   3   3   15.20    9.30
   9   3   3    6.10    9.60
   9   3   3   13.20    9.70
   9  -4  -3   -6.10    8.10
   9  -4  -3    8.60    9.40
   8  -4  -3    0.60    7.90
   8  -4  -3   10.30    9.00
   7  -4  -3  160.88   14.60
   7  -4  -3  164.48   15.60
   6  -4  -3  114.39   12.00
   6  -4  -3  113.79   11.20
   5  -4  -3   98.99   10.70
   5  -4  -3  123.09   13.20
   4  -4  -3    1.20    5.80
   4  -4  -3    7.00    5.20
   3  -4  -3  480.05   24.90
   3  -4  -3  461.95   26.10
   2  -4  -3  135.49   11.80
   1  -4  -3    8.00    5.80
   0  -4  -3  605.74   31.50
   0  -4  -3  600.24   31.60
  -1  -4  -3 2180.88   99.29
  -1  -4  -3 2008.90   98.39
  -2  -4  -3   -6.50    4.70
  -2  -4  -3    2.60    5.80
  -2  -4  -3   -7.70    6.10
   2   4   3   -8.70    4.30
  -3  -4  -3   33.10    6.40
   3   4   3   39.30    6.30
  -4  -4  -3   77.99    9.20
   4   4   3   74.69    8.20
  -5  -4  -3  873.51   44.00
   5   4   3  832.42   42.60
  -6  -4  -3  378.96   25.30
   6   4   3  441.56   24.40
   7   4   3   29.70    9.20
   8   4   3    5.90    8.50
   9   4   3   -7.70    8.90
   9  -5  -3    6.80    9.80
   8  -5  -3   37.10   10.90
   8  -5  -3   13.00    8.20
   7  -5  -3    2.10    7.10
   7  -5  -3  -11.80    7.20
   6  -5  -3   92.99   11.50
   6  -5  -3  103.79   13.20
   6  -5  -3  113.49   11.50
   5  -5  -3   20.80    8.10
   5  -5  -3   16.50    7.00
   4  -5  -3   62.19    8.20
   4  -5  -3   53.89    9.20
   3  -5  -3  435.96   23.80
   3  -5  -3  435.96   25.40
   2  -5  -3    6.70    5.70
   1  -5  -3  461.45   26.00
   0  -5  -3    2.60    5.70
   0  -5  -3    6.10    6.00
  -1  -5  -3   40.20    7.90
  -1  -5  -3   44.90    8.70
  -2  -5  -3   17.20    7.60
  -2  -5  -3   16.80    7.00
   2   5   3   22.30    5.10
  -3  -5  -3   15.00    8.30
  -3  -5  -3   15.10    5.80
   3   5   3   16.20    5.70
  -4  -5  -3  283.87   18.50
   4   5   3  280.57   17.30
  -5  -5  -3  570.84   31.70
   5   5   3  556.64   30.10
  -6  -5  -3    8.60    8.80
   6   5   3    2.40    6.90
  -7  -5  -3   68.99   11.90
   7   5   3   55.59   10.20
   8   5   3   22.30    9.30
   8  -6  -3   50.49   11.60
   8  -6  -3   50.79   10.50
   7  -6  -3   28.70    9.00
   7  -6  -3   17.80    7.70
   6  -6  -3    2.60    7.80
   6  -6  -3    9.20    7.40
   5  -6  -3   -0.10    6.00
   5  -6  -3   -8.00    6.70
   4  -6  -3    3.80    6.80
   4  -6  -3    0.40    5.10
   3  -6  -3   10.80    7.10
   3  -6  -3   11.00    6.20
   2  -6  -3   12.60    6.90
   1  -6  -3  273.07   18.50
   0  -6  -3  122.69   12.60
   0  -6  -3  125.79   12.40
  -1  -6  -3   16.70    7.30
  -1  -6  -3   15.90    7.10
  -2  -6  -3   11.50    7.20
  -2  -6  -3    4.10    7.00
  -3  -6  -3    3.30    6.00
  -3  -6  -3   -4.70    7.60
   3   6   3    1.30    4.80
  -4  -6  -3   60.79    9.30
   4   6   3   55.49    8.50
  -5  -6  -3    5.30    7.80
   5   6   3    5.30    6.90
  -6  -6  -3   46.20   11.00
   6   6   3   49.90    9.30
  -7  -6  -3    9.10   10.00
   7   6   3    9.80    7.90
  -8  -6  -3   28.00   10.60
   8   6   3    0.90    8.50
   8  -7  -3   14.70    9.20
   8  -7  -3   18.60    8.90
   7  -7  -3    9.10    7.80
   7  -7  -3    3.70    8.40
   6  -7  -3   47.80   10.00
   6  -7  -3   36.60   10.10
   5  -7  -3   34.90    9.30
   5  -7  -3   54.79    9.20
   4  -7  -3  317.67   22.50
   4  -7  -3  339.67   20.90
   3  -7  -3   21.30    8.60
   2  -7  -3   21.40    8.10
   1  -7  -3    6.30    6.60
   1  -7  -3    3.80    6.70
   0  -7  -3   46.70    9.30
   0  -7  -3   52.49   10.10
  -1  -7  -3   80.19   11.30
  -1  -7  -3   74.79   11.30
  -2  -7  -3   93.09   13.20
  -2  -7  -3  108.59   12.80
  -3  -7  -3   12.70    9.50
  -4  -7  -3   30.60    8.50
   4   7   3   41.20    7.90
  -5  -7  -3    6.40    8.70
   5   7   3    5.50    7.10
  -6  -7  -3   45.30   10.90
   6   7   3   53.09    9.70
  -7  -7  -3   19.80   10.60
   7   7   3   25.30    8.90
   7  -8  -3   -2.10    8.90
   7  -8  -3    3.80    7.80
   7  -8  -3   -0.50    8.50
   6  -8  -3   77.79   13.10
   6  -8  -3  101.29   12.70
   5  -8  -3   -8.30    6.80
   5  -8  -3    5.40    8.60
   4  -8  -3   15.70    8.10
   4  -8  -3   34.00    9.80
   3  -8  -3   54.69   11.00
   2  -8  -3  667.53   37.10
   2  -8  -3  679.03   38.00
   1  -8  -3  136.89   15.20
   1  -8  -3  129.79   14.00
   0  -8  -3   44.30   10.50
   0  -8  -3   34.40    9.40
  -1  -8  -3   89.59   13.70
  -1  -8  -3  121.79   14.40
  -2  -8  -3   19.00    9.60
  -2  -8  -3    8.70    9.20
  -3  -8  -3   38.00    8.50
  -3  -8  -3   43.10   12.20
  -3  -8  -3   37.30   11.70
  -4  -8  -3   -1.20    7.60
  -4  -8  -3   -3.80   10.70
  -5  -8  -3   -0.80    8.40
   5   8   3    2.80    6.70
  -6  -8  -3   -4.90    9.30
   6   8   3   -2.20    6.90
  -7  -8  -3   35.50   11.70
   7   8   3    8.60    8.40
   7  -9  -3    6.90    7.90
   7  -9  -3    0.60    9.50
   7  -9  -3    7.80    9.40
   6  -9  -3   -3.50    8.50
   6  -9  -3    4.90    8.60
   5  -9  -3    8.80    7.80
   5  -9  -3   -3.90    8.30
   4  -9  -3   30.40   10.30
   4  -9  -3   19.30    9.30
   3  -9  -3    2.30    8.80
   3  -9  -3    8.80    7.70
   2  -9  -3   46.30   10.70
   2  -9  -3   58.99   11.50
   1  -9  -3   16.70    9.30
   1  -9  -3   28.70   10.10
   0  -9  -3   18.70    9.70
   0  -9  -3   22.30   10.20
  -1  -9  -3   30.70   10.90
  -1  -9  -3   39.20   11.10
  -2  -9  -3   -9.00    8.50
  -2  -9  -3   11.30    9.90
  -3  -9  -3    4.10   10.20
  -3  -9  -3    0.00   10.40
  -4  -9  -3  -13.30   10.40
  -4  -9  -3   -0.90    8.00
  -4  -9  -3    8.40   10.90
  -5  -9  -3   14.50   11.20
  -5  -9  -3    7.00    9.20
  -5  -9  -3    1.00   12.80
  -6  -9  -3   33.20   11.50
  -6  -9  -3   25.60   16.40
   6   9   3   58.69    9.90
   6 -10  -3  -12.00    8.20
   6 -10  -3   -5.30    9.20
   5 -10  -3   -0.80    9.60
   5 -10  -3    4.20    8.70
   4 -10  -3   21.40   10.00
   4 -10  -3    4.60    9.50
   3 -10  -3  131.89   16.90
   3 -10  -3  162.78   15.90
   2 -10  -3   22.70   10.10
   2 -10  -3   27.20   11.10
   1 -10  -3  159.38   17.80
   1 -10  -3  170.28   17.20
   0 -10  -3   -2.70    8.90
   0 -10  -3    1.40    8.80
  -1 -10  -3   33.20   12.20
  -1 -10  -3   22.40   10.90
  -2 -10  -3   -5.20   10.20
  -2 -10  -3   -7.40    9.00
  -3 -10  -3    2.80   11.50
  -3 -10  -3   10.80   11.90
  -4 -10  -3   62.09   11.40
  -4 -10  -3  127.89   17.70
  -4 -10  -3   69.29   16.20
  -5 -10  -3  -15.50   12.90
  -5 -10  -3   10.50    9.70
  -5 -10  -3   -0.30   12.70
   5 -11  -3  119.29   14.90
   5 -11  -3   66.39   14.80
   4 -11  -3   24.10   11.30
   4 -11  -3   25.00   11.90
   3 -11  -3  185.08   19.50
   3 -11  -3  164.58   17.50
   2 -11  -3  104.29   15.80
   2 -11  -3  134.99   17.80
   1 -11  -3    2.30    9.40
   1 -11  -3   -6.10    8.80
   0 -11  -3   40.40   12.00
   0 -11  -3   69.39   14.10
  -1 -11  -3  132.49   19.00
  -1 -11  -3  207.58   20.20
  -2 -11  -3   70.59   15.30
  -2 -11  -3   91.09   16.40
  -3 -11  -3    8.70   11.60
  -3 -11  -3   13.70   13.70
  -4 -11  -3    8.60   13.90
  -4 -11  -3    9.10    9.20
  -4 -11  -3    2.40   13.40
   3 -12  -3   14.40   11.60
   3 -12  -3   15.10   11.40
   2 -12  -3   99.79   16.20
   2 -12  -3   95.49   16.50
   1 -12  -3   50.09   14.10
   1 -12  -3   34.30   12.40
   0 -12  -3  205.18   21.70
   0 -12  -3  123.29   19.40
  -1 -12  -3   44.60   14.20
  -1 -12  -3   14.40   11.90
  -2 -12  -3  182.18   21.80
  -2 -12  -3  105.49   19.20
  -3 -12  -3  -10.20   10.80
  -3 -12  -3   -1.10   13.20
   1 -13  -3   13.40   11.90
   0 -13  -3   72.39   15.90
  -3 -13   4    0.00    9.50
  -3 -13   4   -4.30    9.80
  -2 -13   4   18.60   10.10
  -2 -13   4   32.70   12.80
  -1 -13   4   24.60   12.50
   0 -13   4   22.70   11.90
   1 -13   4  154.78   20.70
   2 -13   4   31.60   11.70
   3 -13   4   21.70   11.00
  -4 -12   4  -19.10    8.60
  -3 -12   4   98.19   14.30
  -3 -12   4  122.99   17.90
  -2 -12   4    3.00    8.70
  -2 -12   4   18.90   10.60
  -1 -12   4    1.00    8.40
  -1 -12   4    5.30    9.70
   0 -12   4   39.40   12.70
   1 -12   4    5.80    8.60
   2 -12   4    4.60    8.90
   3 -12   4   23.70    9.60
   4 -12   4   29.10   10.60
   4 -12   4    6.50    8.30
   5 -12   4   -3.30    7.30
   5 -12   4   -5.40    8.10
   5 -12   4    2.70    7.30
  -6 -11   4   -1.80   10.10
  -5 -11   4   35.60   10.90
  -4 -11   4   79.59   15.40
  -4 -11   4  101.49   13.70
  -3 -11   4   37.00   11.70
  -3 -11   4   39.50   10.60
  -2 -11   4  125.59   14.70
  -2 -11   4  133.59   17.80
  -1 -11   4    3.40    8.60
  -1 -11   4    2.80    7.70
   0 -11   4  166.58   19.90
   1 -11   4   88.09   15.30
   4 -11   4   24.90    9.80
   5 -11   4   51.79   11.30
   5 -11   4   33.70    8.00
   6 -11   4  128.29   15.90
   6 -11   4  110.29   12.60
  -6 -10   4    7.80   10.40
  -5 -10   4    7.90    9.00
  -4 -10   4   65.99   11.70
  -3 -10   4   41.50    9.60
  -3 -10   4   27.10   10.60
  -2 -10   4    9.20    7.90
  -2 -10   4    8.60    9.20
  -1 -10   4   20.90    8.40
  -1 -10   4    8.10    8.90
   0 -10   4   33.10   10.80
   1 -10   4  161.48   16.90
   4 -10   4   22.40    8.70
   4 -10   4   37.00    8.10
   4 -10   4   12.60    8.00
   5 -10   4   13.10    6.50
   5 -10   4    7.00    8.00
   6 -10   4   70.79   12.00
   6 -10   4   61.09    9.70
  -7  -9   4    0.30   10.20
  -6  -9   4    6.00    9.80
  -5  -9   4    5.40    8.40
  -4  -9   4  123.59   13.60
   3   9  -4  105.89   12.80
  -3  -9   4   83.79   13.30
  -3  -9   4   87.79   11.80
   2   9  -4  135.39   14.40
  -2  -9   4  139.39   17.10
  -2  -9   4  115.69   12.60
   1   9  -4   20.30    8.20
  -1  -9   4    9.70    8.60
  -1  -9   4   14.30    7.30
   0   9  -4   74.69   11.40
   0  -9   4   70.79   12.90
   0  -9   4   64.29    9.30
  -1   9  -4   75.89   11.00
   1  -9   4   68.09    9.80
   4  -9   4   10.90    6.90
   4  -9   4    5.00    6.70
   5  -9   4    3.90    5.90
   5  -9   4   12.90    8.20
   6  -9   4   -1.50    7.90
   6  -9   4    6.20    6.60
   7  -9   4   -5.80    9.00
   7  -9   4   11.80    7.50
  -7  -8   4   -1.00    9.50
  -6  -8   4   44.50   11.00
  -5  -8   4    4.90    7.80
   4   8  -4  199.98   16.80
  -4  -8   4  198.68   16.60
   3   8  -4  282.17   19.30
  -3  -8   4  253.27   18.60
   2   8  -4  192.58   16.20
  -2  -8   4  210.88   17.60
  -2  -8   4  204.98   15.40
   1   8  -4   91.79   10.80
  -1  -8   4   71.19    9.60
  -1  -8   4   77.79   12.30
   0   8  -4   31.60    8.00
   0  -8   4   29.30    7.10
  -1   8  -4  306.97   20.00
  -2   8  -4   -1.70    5.80
   4  -8   4  303.37   18.30
   4  -8   4  295.57   19.70
   5  -8   4   27.30    6.90
   5  -8   4   27.30    8.90
   6  -8   4  156.18   16.10
   6  -8   4  149.19   13.80
   7  -8   4   -0.90    6.80
   7  -8   4    4.60    8.80
   8  -8   4   67.39   11.10
   8   7  -4   -1.70   10.30
  -8  -7   4    5.50   11.20
   7   7  -4   31.90   10.80
  -7  -7   4   27.70   10.70
  -6  -7   4   -5.80    8.30
   5   7  -4   27.50    8.10
  -5  -7   4   24.20    8.40
   4   7  -4  654.23   33.90
  -4  -7   4  603.44   33.90
   3   7  -4  501.45   26.90
  -3  -7   4  459.85   28.30
  -3  -7   4  458.35   26.50
   2   7  -4    1.20    5.40
  -2  -7   4    5.20    6.00
  -2  -7   4    3.90    6.80
   1   7  -4  113.79   11.00
  -1  -7   4  119.09   10.60
   0   7  -4   27.50    6.40
   0  -7   4   35.60    6.50
  -1   7  -4   18.10    6.30
   1  -7   4   13.40    5.00
  -2   7  -4   70.59    9.50
  -3   7  -4   72.19    9.30
   4  -7   4   98.19   11.00
   4  -7   4  103.99    9.70
   5  -7   4   45.20    9.10
   5  -7   4   32.30    7.30
   6  -7   4   34.80    8.00
   6  -7   4   69.89   11.10
   7  -7   4    6.40    9.00
   7  -7   4    0.70    6.80
   8  -7   4  177.88   16.80
   8  -7   4  173.78   19.40
   8   6  -4   32.80   11.50
  -8  -6   4   -0.50   11.20
   7   6  -4    2.60    8.50
  -7  -6   4   -2.90    9.20
   6   6  -4  124.89   13.70
  -6  -6   4  105.59   13.10
   5   6  -4  147.49   13.50
  -5  -6   4  129.59   12.90
   4   6  -4  309.27   18.70
   4   6  -4  297.47   18.80
  -4  -6   4  282.37   19.00
   3   6  -4   73.99    9.10
  -3  -6   4   73.29    8.90
   2   6  -4  144.69   11.90
  -2  -6   4  146.79   11.90
   1   6  -4    9.60    5.10
  -1  -6   4    8.90    4.70
   0   6  -4   -2.00    4.20
   0  -6   4    7.50    4.20
  -1   6  -4  573.24   30.30
   1  -6   4  599.34   30.00
  -2   6  -4  535.85   28.20
  -3   6  -4   -2.40    5.20
   4  -6   4   55.79    8.70
   4  -6   4   60.89    7.50
   5  -6   4   70.19    8.60
   5  -6   4   55.59    9.40
   6  -6   4  185.58   16.50
   6  -6   4  151.08   14.00
   7  -6   4  252.77   20.70
   7  -6   4  218.58   17.60
   8  -6   4   28.50    9.70
   8  -6   4   42.00   12.50
   9   5  -4   13.40    8.60
   9   5  -4    2.30   10.70
   8   5  -4    0.10    9.40
  -8  -5   4   -1.80   10.80
   7   5  -4   30.40   10.20
   6   5  -4   49.50    9.60
  -6  -5   4   41.90    9.50
   5   5  -4    0.00    6.40
  -5  -5   4   -6.40    6.50
   4   5  -4  191.88   13.90
  -4  -5   4  181.98   14.10
   3   5  -4   21.90    6.30
   3   5  -4   24.90    6.20
  -3  -5   4   25.60    6.30
   2   5  -4   29.40    6.30
  -2  -5   4   29.10    5.90
   1   5  -4   47.20    6.90
  -1  -5   4   42.70    6.20
  -1  -5   4   44.70    6.40
   0   5  -4   69.39    8.10
   0  -5   4   66.49    7.20
  -1   5  -4 1097.29   52.89
  -2   5  -4  542.85   28.00
   3  -5   4  232.28   13.70
   4  -5   4  238.58   16.40
   4  -5   4  238.28   14.90
   5  -5   4  427.26   25.40
   5  -5   4  441.16   24.20
   6  -5   4   -5.80    5.70
   6  -5   4   -5.30    6.90
   7  -5   4    7.80    7.40
   7  -5   4    7.20    8.30
   8  -5   4   -6.20    8.90
   8  -5   4   14.90    9.70
   9  -5   4   11.10   10.90
   9  -5   4   18.60   10.90
   9   4  -4    4.00   10.00
   9   4  -4   -6.50    7.90
   8   4  -4   34.80   10.80
   8   4  -4   31.30    8.50
   7   4  -4  122.19   14.20
   7   4  -4  101.69   10.70
   6   4  -4   16.10    8.00
   5   4  -4  169.38   13.80
  -5  -4   4  169.98   14.10
   4   4  -4  212.28   14.50
  -4  -4   4  224.18   14.60
   3   4  -4  596.64   30.60
   3   4  -4  603.64   30.70
  -3  -4   4  615.64   30.80
   2   4  -4  278.27   16.20
   2   4  -4  270.17   15.80
  -2  -4   4  283.37   16.20
   1   4  -4  977.20   47.50
  -1  -4   4 1032.70   47.90
  -1  -4   4 1020.80   47.30
  -1  -4   4  923.81   46.60
   0   4  -4   12.50    4.60
   0  -4   4   14.10    4.40
   0  -4   4   16.40    4.30
  -1   4  -4  544.55   27.40
   1  -4   4  531.95   27.00
  -2   4  -4    3.20    4.70
   2  -4   4    0.90    3.40
   3  -4   4  386.66   21.80
   3  -4   4  406.36   20.80
   4  -4   4   89.49    9.50
   4  -4   4   76.59    8.30
   5  -4   4  324.27   20.40
   5  -4   4  312.87   18.90
   6  -4   4  109.49   12.60
   6  -4   4   75.59   10.00
   7  -4   4  117.59   14.40
   7  -4   4   97.09   12.20
   8  -4   4   68.99   12.90
   8  -4   4   65.89   11.70
   9  -4   4    2.10   10.10
   9  -4   4    8.70    9.90
   9   3  -4   52.99   12.40
   9   3  -4   62.49   10.70
   8   3  -4    3.80    9.20
   8   3  -4    7.90    7.20
   7   3  -4    6.50    6.70
   7   3  -4    1.70    8.20
   6   3  -4    7.20    5.70
   6   3  -4   18.00    7.80
   5   3  -4  141.79   12.50
   4   3  -4   69.49    8.00
   3   3  -4  115.69    9.80
   3   3  -4  121.49    9.80
  -3  -3   4  107.69    8.00
  -3  -3   4  117.89   10.10
   2   3  -4  304.07   16.70
   2   3  -4  297.47   16.30
   2   3  -4  297.97   17.10
  -2  -3   4  314.97   16.80
  -2  -3   4  302.37   16.30
  -2  -3   4  308.27   16.50
  -2  -3   4  320.97   17.90
   1   3  -4   92.19    8.30
  -1  -3   4   90.09    8.30
  -1  -3   4   89.99    7.40
  -1  -3   4   94.69    7.30
   0   3  -4   45.20    5.80
   0  -3   4   36.30    4.90
  -1   3  -4  101.89    8.30
   1  -3   4   89.39    7.30
  -2   3  -4 1063.09   48.00
   2  -3   4  958.10   47.60
   3  -3   4   27.80    6.10
   3  -3   4   31.50    5.30
   4  -3   4  233.78   14.40
   4  -3   4  232.38   15.90
   5  -3   4   64.59    9.20
   5  -3   4   74.99    8.80
   6  -3   4   -8.10    6.50
   6  -3   4   10.70    7.60
   7  -3   4  126.29   13.50
   7  -3   4  155.98   16.10
   8  -3   4   30.40   10.00
   8  -3   4   37.60   11.50
   9  -3   4   14.70   11.00
   9  -3   4   14.60   10.10
   9   2  -4   22.40    8.90
   9   2  -4   37.50   11.80
   8   2  -4   19.50    8.00
   8   2  -4   16.90    9.90
   7   2  -4   86.89   10.10
   7   2  -4   76.89   11.90
   6   2  -4   88.99   11.20
   6   2  -4   74.09    8.80
   5   2  -4   93.19   10.00
   5   2  -4  109.59    9.40
   4   2  -4  449.26   24.10
   3   2  -4   35.50    7.20
   3   2  -4   37.70    6.10
   2   2  -4   70.69    6.40
   2   2  -4   63.69    7.70
   2   2  -4   50.99    5.70
  -2  -2   4   57.29    7.10
  -2  -2   4   51.59    5.40
   1   2  -4   68.79    6.20
  -1  -2   4   65.49    6.90
   0   2  -4 1470.55   69.39
   0  -2   4 1511.65   69.79
  -1   2  -4  452.95   23.00
  -1   2  -4  464.05   22.90
   1  -2   4  473.45   23.10
  -2   2  -4   28.80    3.80
   2  -2   4   36.10    4.40
   2  -2   4   40.90    5.60
   3  -2   4   27.50    5.20
   3  -2   4   38.80    6.40
   4  -2   4   11.20    5.00
   4  -2   4    0.60    5.60
   5  -2   4    6.20    5.40
   5  -2   4   15.60    6.90
   6  -2   4   23.80    8.20
   6  -2   4   25.00    7.40
   7  -2   4   -0.90    7.10
   7  -2   4   11.90    9.00
   8  -2   4  184.68   17.10
   8  -2   4  185.78   19.00
   9  -2   4   10.50   10.30
   9  -2   4   26.30   11.60
   9   1  -4    4.50    8.30
   9   1  -4    4.20    9.80
   8   1  -4   -0.60    7.50
   8   1  -4   -0.30    8.70
   7   1  -4   22.10    8.70
   7   1  -4   12.40    7.10
   6   1  -4   76.89    8.80
   6   1  -4   75.89   10.30
   5   1  -4  101.29   10.60
   5   1  -4   88.79    8.70
   5   1  -4  100.89   11.20
   4   1  -4   -2.00    5.50
   4   1  -4    3.60    5.90
   3   1  -4  140.59   10.40
   3   1  -4  109.59   11.20
   2   1  -4  305.37   15.80
   2   1  -4  317.77   17.20
  -2  -1   4  287.47   16.60
  -2  -1   4  276.57   15.20
   1   1  -4    8.90    4.80
  -1  -1   4    9.70    4.20
   0   1  -4 2637.34  120.19
   0   1  -4 2579.54  119.69
   0  -1   4 2586.64  120.09
   0  -1   4 2615.74  119.69
  -1   1  -4  110.69    7.90
   1  -1   4  105.39    8.40
   1  -1   4  125.69    9.20
  -2   1  -4   54.79    5.90
  -2   1  -4   56.29    5.00
   2  -1   4   52.69    5.30
   2  -1   4   55.89    6.20
   3  -1   4   90.59    7.70
   3  -1   4   93.09    8.50
   4  -1   4  647.54   33.20
   4  -1   4  648.84   32.40
   5  -1   4    6.20    5.50
   6  -1   4    2.60    6.40
   7  -1   4   23.40    8.30
   8  -1   4   11.30    9.60
   8  -1   4   14.30    8.70
   9  -1   4   10.30   10.30
   9  -1   4    8.00    9.70
   9   0  -4   -1.00    8.50
   9   0  -4    5.80    9.60
   8   0  -4   11.50    7.50
   8   0  -4   21.20   10.00
   7   0  -4    3.00    8.20
   7   0  -4   -6.60    6.40
   6   0  -4   36.90    6.90
   6   0  -4   28.00    8.40
   5   0  -4    5.50    7.10
   5   0  -4   -1.10    5.80
   5   0  -4    3.20    4.80
   4   0  -4  492.05   26.70
   4   0  -4  521.75   25.90
   4   0  -4  447.46   24.60
   3   0  -4    0.70    6.30
   3   0  -4   23.60    5.80
  -3   0   4    8.10    6.00
   2   0  -4    8.50    3.40
   2   0  -4    0.50    4.50
   2   0  -4    3.50    3.60
  -2   0   4    1.10    2.50
  -2   0   4    4.60    4.70
   1   0  -4    2.80    4.30
   1   0  -4    5.40    3.40
  -1   0   4    0.90    3.90
  -1   0   4    3.00    2.20
  -1   0   4    8.30    4.60
   0   0  -4 1022.40   48.30
   0   0  -4 1074.49   49.30
   0   0  -4 1031.40   48.80
   0   0   4 1000.80   48.60
   0   0   4 1015.50   48.40
   0   0   4 1017.20   49.10
  -1   0  -4   11.90    3.70
  -1   0  -4    7.00    2.80
  -1   0  -4    6.50    6.10
   1   0   4    7.30    3.20
   1   0   4   15.60    5.50
   1   0   4   12.80    4.20
  -2   0  -4 3567.34  163.98
  -2   0  -4 3636.34  164.48
   2   0   4 3546.05  164.08
   2   0   4 3569.74  164.48
   3   0   4   53.69    6.70
   3   0   4   52.99    6.20
   4   0   4   13.80    5.80
   4   0   4   24.90    5.50
   5   0   4    2.90    5.50
   6   0   4   10.30    7.20
   7   0   4    6.80    7.90
   8   0   4   -8.20    8.30
   9   0   4    5.60    9.30
   9  -1  -4   14.50    8.80
   9  -1  -4    1.80    9.90
   8  -1  -4   19.50    8.40
   8  -1  -4   17.80    9.60
   7  -1  -4    0.50    6.70
   7  -1  -4    6.50    8.10
   6  -1  -4  184.18   15.40
   6  -1  -4  191.48   14.00
   5  -1  -4   30.10    7.70
   5  -1  -4   18.60    5.90
   5  -1  -4   41.10    8.90
   4  -1  -4  255.27   16.00
   4  -1  -4  267.27   17.20
   3  -1  -4   33.30    7.00
   3  -1  -4   49.10    6.10
   2  -1  -4  260.47   14.70
   2  -1  -4  290.77   15.10
   2  -1  -4  283.87   16.60
  -2   1   4  257.77   14.50
  -2   1   4  267.57   15.90
   1  -1  -4  258.17   14.90
   1  -1  -4  229.78   13.00
   1  -1  -4  252.47   13.60
  -1   1   4  251.87   14.10
  -1   1   4  243.98   14.30
   0  -1  -4  610.24   30.40
   0  -1  -4  678.63   31.20
   0  -1  -4  557.34   29.30
   0  -1  -4  629.04   29.90
   0   1   4  604.24   30.30
   0   1   4  626.94   31.00
   0   1   4  618.54   30.20
  -1  -1  -4   56.49    5.40
  -1  -1  -4   74.09    8.40
   1   1   4   71.59    8.00
   1   1   4   78.09    6.60
   1   1   4   63.59    5.90
  -2  -1  -4  208.68   14.10
  -2  -1  -4  205.78   11.40
   2   1   4  206.68   11.90
   2   1   4  198.18   11.90
   2   1   4  171.48   13.10
   3   1   4  935.51   44.90
   4   1   4  192.58   12.80
   5   1   4   19.00    5.80
   6   1   4    5.90    6.30
   7   1   4  283.57   19.90
   8   1   4  -15.20    7.60
   9   1   4   -3.90    8.70
   9  -2  -4  -10.20    7.50
   9  -2  -4   15.70    9.90
   8  -2  -4   14.10    9.50
   8  -2  -4   14.70    8.10
   7  -2  -4  126.09   12.20
   7  -2  -4  115.09   13.50
   6  -2  -4   25.70    8.20
   6  -2  -4   29.60    7.20
   5  -2  -4  474.15   26.60
   5  -2  -4  497.75   25.90
   5  -2  -4  490.35   28.00
   4  -2  -4    6.30    5.00
   4  -2  -4   -2.30    6.80
   3  -2  -4 1054.79   52.19
   3  -2  -4 1060.99   50.79
   2  -2  -4 5078.69  235.78
   2  -2  -4 5215.78  236.88
   1  -2  -4   83.09    7.60
   1  -2  -4   95.69    9.00
  -1   2   4   95.79    8.80
   0  -2  -4   44.50    4.70
   0  -2  -4   84.79    9.00
   0  -2  -4   55.09    6.90
   0   2   4   69.59    7.40
   0   2   4   56.29    7.10
  -1  -2  -4    1.00    4.40
  -1  -2  -4    0.60    3.10
  -1  -2  -4    5.90    6.20
   1   2   4    4.90    3.10
   1   2   4    2.90    4.30
   1   2   4   -2.20    4.60
  -2  -2  -4  476.05   24.60
   2   2   4  415.26   22.00
   2   2   4  397.66   22.30
   3   2   4  458.25   23.70
   4   2   4   -2.60    4.50
   5   2   4   48.80    7.70
   6   2   4   12.60    7.00
   6   2   4   11.10    6.70
   7   2   4   48.50    9.50
   8   2   4    7.00    8.20
   8   2   4    6.10    8.20
   9   2   4   -2.40    9.00
   9   2   4    2.60    8.80
   9  -3  -4    4.70   10.10
   9  -3  -4   -1.70    8.20
   8  -3  -4   15.50    9.50
   8  -3  -4   23.00    9.10
   7  -3  -4    3.60    8.20
   7  -3  -4   -0.90    7.00
   6  -3  -4  126.69   12.90
   6  -3  -4  108.59   13.90
   6  -3  -4  122.19   11.70
   5  -3  -4    9.60    5.90
   5  -3  -4   -0.80    7.00
   4  -3  -4  107.99   12.20
   4  -3  -4  104.09   10.20
   3  -3  -4  504.35   25.70
   3  -3  -4  482.45   27.00
   2  -3  -4  150.68   12.40
   2  -3  -4  135.19   10.60
   1  -3  -4  172.58   13.20
   0  -3  -4   89.49   10.00
   0  -3  -4  107.79   10.60
   0   3   4  101.69    9.90
   0   3   4   86.29    8.90
  -1  -3  -4   14.60    6.60
  -1  -3  -4    5.80    5.60
   1   3   4    4.60    4.10
  -2  -3  -4  391.16   22.70
   2   3   4  363.16   20.20
  -3  -3  -4  456.35   23.80
   3   3   4  428.96   23.20
  -4  -3  -4   10.60    6.10
   4   3   4   16.00    5.50
   5   3   4   74.99    9.10
   6   3   4  119.69   12.10
   7   3   4   -2.50    7.70
   8   3   4   11.50    9.00
   9   3   4   -3.30    8.80
   9  -4  -4  210.58   18.50
   9  -4  -4  159.38   18.00
   8  -4  -4   10.00    9.80
   8  -4  -4   12.10    8.30
   7  -4  -4   53.39    9.30
   7  -4  -4   51.79   10.60
   6  -4  -4   56.49    9.80
   6  -4  -4   49.00    8.30
   6  -4  -4   57.19   11.00
   5  -4  -4   63.19   10.60
   5  -4  -4   50.49    8.40
   4  -4  -4   -2.50    6.50
   4  -4  -4    4.50    5.40
   3  -4  -4    2.00    6.00
   3  -4  -4    4.80    4.50
   2  -4  -4  191.28   14.50
   1  -4  -4  420.16   24.00
   0  -4  -4   46.70    8.90
   0  -4  -4   26.80    6.90
  -1  -4  -4  108.69   11.10
  -1  -4  -4  109.89   11.70
  -2  -4  -4   41.90    7.40
  -2  -4  -4   46.70    9.20
   2   4   4   30.00    5.10
  -3  -4  -4   -2.60    5.20
   3   4   4    5.00    5.00
  -4  -4  -4  206.78   15.60
   4   4   4  236.08   14.90
  -5  -4  -4   58.19   10.00
   5   4   4   71.99    9.10
  -6  -4  -4    4.00    8.00
   6   4   4   -0.40    7.20
   7   4   4   -0.40    7.80
   8   4   4   66.09   12.00
   8  -5  -4    3.40    8.30
   8  -5  -4   -1.80    9.40
   7  -5  -4   51.29   10.30
   7  -5  -4   43.40    9.20
   6  -5  -4   52.59    9.40
   6  -5  -4   25.10    9.40
   5  -5  -4   20.00    8.80
   5  -5  -4   15.40    7.10
   4  -5  -4    7.30    7.60
   4  -5  -4    9.30    5.80
   3  -5  -4  256.97   18.30
   3  -5  -4  261.97   16.40
   2  -5  -4  105.89   12.10
   1  -5  -4  929.01   47.20
   0  -5  -4   63.59    9.50
   0  -5  -4   60.19    8.80
  -1  -5  -4   19.60    7.00
  -1  -5  -4   17.00    7.30
  -2  -5  -4   62.09    9.20
  -2  -5  -4   61.19   10.50
   2   5   4   65.89    7.50
  -3  -5  -4   -1.80    5.60
  -3  -5  -4   -0.50    7.80
   3   5   4    2.60    5.50
  -4  -5  -4   23.70    7.70
   4   5   4   24.30    6.80
  -5  -5  -4   19.90    8.10
   5   5   4   18.00    7.30
  -6  -5  -4    2.30    8.30
   6   5   4    1.50    7.10
   7   5   4    9.00    7.40
   8   5   4   -1.90    7.90
   8  -6  -4    6.70    9.30
   8  -6  -4    4.90    7.90
   7  -6  -4    4.90    8.00
   7  -6  -4   26.30    8.70
   7  -6  -4   12.90    8.90
   6  -6  -4   32.00    9.20
   6  -6  -4   27.90   10.10
   5  -6  -4   25.50    9.40
   5  -6  -4   32.70    8.30
   4  -6  -4   -2.20    7.30
   4  -6  -4    8.50    5.90
   3  -6  -4  265.77   19.80
   3  -6  -4  283.97   17.80
   2  -6  -4  101.79   12.20
   1  -6  -4   92.09   11.50
   0  -6  -4   18.90    7.80
   0  -6  -4   23.90    7.70
  -1  -6  -4   28.00    8.00
  -1  -6  -4   17.10    7.80
  -2  -6  -4   33.00    8.60
  -2  -6  -4   34.90    9.50
  -3  -6  -4   -1.30    8.10
  -3  -6  -4   -0.50    8.60
  -3  -6  -4   -3.20    6.00
   3   6   4    3.40    5.10
  -4  -6  -4   36.40    8.60
  -4  -6  -4   43.20   12.60
   4   6   4   62.89    8.80
  -5  -6  -4   19.70    8.60
   5   6   4    1.80    7.00
  -6  -6  -4   21.40    9.40
   6   6   4    6.50    7.50
  -7  -6  -4   13.30    9.70
   7   6   4   -6.30    7.60
   8   6   4   21.10    9.00
   8  -7  -4   23.20    9.10
   8  -7  -4    0.30    9.20
   7  -7  -4    5.00    7.40
   7  -7  -4   -9.00    8.30
   7  -7  -4   16.60    7.90
   6  -7  -4    8.50    8.60
   6  -7  -4    0.50    7.50
   5  -7  -4   21.40    8.20
   5  -7  -4   29.50   10.50
   4  -7  -4  203.18   16.10
   4  -7  -4  203.48   18.20
   3  -7  -4   33.50    9.40
   3  -7  -4   19.10    7.80
   2  -7  -4  106.89   13.20
   1  -7  -4  165.78   15.70
   1  -7  -4  203.08   16.50
   0  -7  -4   14.50    8.00
   0  -7  -4   14.30    8.00
  -1  -7  -4   -2.80    7.60
  -1  -7  -4    2.20    7.70
  -2  -7  -4    2.90    8.40
  -2  -7  -4   -6.10    7.90
  -3  -7  -4   24.10   10.00
  -3  -7  -4    9.10    9.50
  -4  -7  -4   17.20    7.70
   4   7   4    6.40    6.70
  -5  -7  -4   37.30   10.10
   5   7   4   41.60    8.50
  -6  -7  -4   12.50    9.50
   6   7   4    8.70    7.50
  -7  -7  -4    4.60    9.90
   7   7   4   20.00    8.50
   7  -8  -4   -1.30    9.10
   7  -8  -4   11.00    9.70
   6  -8  -4   33.90   11.00
   6  -8  -4   48.60   10.70
   5  -8  -4   31.10   11.30
   5  -8  -4   34.00    9.20
   4  -8  -4   93.49   12.20
   4  -8  -4   96.29   14.50
   3  -8  -4    8.40    9.00
   2  -8  -4  117.09   14.60
   2  -8  -4  107.99   13.90
   1  -8  -4   -3.10    7.70
   1  -8  -4   -4.00    7.50
   0  -8  -4   82.79   13.10
   0  -8  -4   96.49   13.70
  -1  -8  -4   12.70    9.30
  -1  -8  -4   17.20    9.40
  -2  -8  -4   -9.60    8.30
  -2  -8  -4  -12.80    8.90
  -3  -8  -4   57.29   12.70
  -3  -8  -4   47.20   12.50
  -4  -8  -4   19.80   10.70
  -4  -8  -4   14.60   11.90
  -5  -8  -4   14.90    9.00
   5   8   4   -0.90    6.90
  -6  -8  -4   27.10   10.60
   6   8   4   30.50    9.00
  -7  -8  -4   -3.20    9.80
   7   8   4    8.70    8.30
   6  -9  -4   98.29   13.20
   6  -9  -4   54.99   12.70
   5  -9  -4   -1.20    9.30
   5  -9  -4   -5.70    8.10
   4  -9  -4   56.19   11.20
   4  -9  -4   37.50   11.50
   3  -9  -4   21.80    9.30
   3  -9  -4   14.50   10.00
   2  -9  -4    1.40    8.70
   2  -9  -4    3.90    8.70
   1  -9  -4   66.79   12.40
   1  -9  -4   76.79   12.60
   0  -9  -4   19.00   10.20
   0  -9  -4   40.40   11.30
  -1  -9  -4   17.80    9.80
  -1  -9  -4   12.70   10.10
  -2  -9  -4   -8.40    9.90
  -2  -9  -4    3.50    9.90
  -3  -9  -4  -15.10    9.90
  -3  -9  -4    7.90   10.70
  -4  -9  -4    2.20   11.40
  -4  -9  -4   -6.90   11.10
  -4  -9  -4   11.00    8.40
  -5  -9  -4   25.50   10.30
  -5  -9  -4   38.60   13.20
  -5  -9  -4   13.40   13.70
  -6  -9  -4  -24.60   13.30
  -6  -9  -4   -2.10    9.00
   6   9   4    8.70    8.20
   6 -10  -4   22.70   11.80
   5 -10  -4    5.40    9.30
   5 -10  -4   -9.20    9.40
   4 -10  -4   -0.90   10.30
   4 -10  -4   11.20   10.40
   3 -10  -4  -11.30    8.90
   3 -10  -4   -0.40    8.40
   2 -10  -4   17.60   10.00
   2 -10  -4   20.10   10.60
   1 -10  -4   11.80    9.80
   1 -10  -4    5.70    9.70
   0 -10  -4  138.29   17.70
   0 -10  -4  119.79   16.70
  -1 -10  -4   21.60   10.80
  -1 -10  -4   58.99   13.30
  -2 -10  -4   50.09   13.60
  -2 -10  -4   27.40   12.30
  -3 -10  -4    1.30   11.60
  -3 -10  -4   -8.90    7.50
  -3 -10  -4    2.10   11.30
  -4 -10  -4   -0.80   12.30
  -4 -10  -4   14.80   12.90
  -4 -10  -4   -1.30    8.20
  -5 -10  -4   15.30   14.80
  -5 -10  -4   34.00   14.70
  -5 -10  -4   25.90   10.40
   4 -11  -4   -7.40   10.50
   4 -11  -4    4.00   10.70
   4 -11  -4    1.80   10.00
   3 -11  -4    3.60    9.40
   3 -11  -4  -17.60    8.70
   2 -11  -4    9.30   10.00
   2 -11  -4   11.10   10.50
   1 -11  -4   30.40   11.50
   1 -11  -4   47.40   12.80
   0 -11  -4   75.99   14.30
   0 -11  -4   55.09   13.70
  -1 -11  -4    0.30   10.60
  -1 -11  -4    3.10   11.70
  -2 -11  -4   41.60   13.50
  -2 -11  -4   13.20    7.90
  -2 -11  -4   19.60   12.20
  -3 -11  -4    2.50    7.80
  -3 -11  -4  -15.20   10.90
  -3 -11  -4   -3.70   11.20
  -4 -11  -4   -1.50   12.70
  -4 -11  -4   10.10    9.10
  -4 -11  -4  -13.20   12.30
   3 -12  -4   96.89   16.30
   3 -12  -4  125.69   18.70
   2 -12  -4   -2.70   10.10
   2 -12  -4   27.60   12.70
   1 -12  -4   -4.70    9.60
   1 -12  -4    2.40   10.40
   0 -12  -4   19.00   11.60
   0 -12  -4   -6.90   10.40
  -1 -12  -4   38.10   13.70
  -1 -12  -4   33.30   10.30
  -1 -12  -4   78.59   16.20
  -2 -12  -4    9.40   12.40
  -2 -12  -4    1.30   12.50
  -2 -12  -4   -7.40    7.70
  -3 -13   5   12.20   10.80
  -3 -13   5    6.00   10.80
  -2 -13   5    1.80   10.40
  -2 -13   5   20.30   10.60
  -1 -13   5   41.90   11.40
  -1 -13   5   33.10   13.00
   0 -13   5    5.30    9.80
   0 -13   5    8.30    9.20
   1 -13   5   39.20   12.90
   2 -13   5   75.49   15.20
  -4 -12   5   21.70   11.10
  -3 -12   5    1.00    9.10
  -3 -12   5   -8.90    9.30
  -2 -12   5    9.90    9.60
  -2 -12   5    2.20    8.80
  -1 -12   5  211.68   19.20
  -1 -12   5  208.18   20.50
   0 -12   5   65.59   11.70
   0 -12   5   68.29   15.10
   1 -12   5   42.00   12.80
   4 -12   5    5.60    8.90
   5 -12   5   49.60   10.90
  -5 -11   5  155.58   16.90
  -4 -11   5  158.28   17.40
  -3 -11   5   62.39   13.60
  -3 -11   5   69.89   11.70
  -2 -11   5  156.68   19.60
  -2 -11   5  159.98   16.40
  -1 -11   5   38.30   12.50
  -1 -11   5   52.59   10.70
   0 -11   5    1.70    9.00
   1 -11   5    6.10    8.90
   1 -11   5    8.40    7.80
   4 -11   5    1.60    7.30
   5 -11   5    3.00    8.70
   5 -11   5   10.50    6.40
  -6 -10   5    8.30   10.20
  -5 -10   5   54.49   11.70
  -4 -10   5   19.40    9.70
   3  10  -5   51.19   11.30
  -3 -10   5   55.29   11.00
  -3 -10   5   56.19   12.70
   2  10  -5  475.85   29.10
  -2 -10   5  444.66   27.90
  -2 -10   5  470.25   30.90
   1  10  -5    7.00    8.20
  -1 -10   5   -1.10    8.40
  -1 -10   5   -5.40    7.00
   0  10  -5  103.89   13.30
   0 -10   5   90.09   11.60
   0 -10   5   70.49   13.50
  -1  10  -5    0.30    7.80
   5 -10   5    1.10    8.00
   5 -10   5   -2.20    5.60
   6 -10   5   27.20    9.90
   6 -10   5   21.60    7.80
  -7  -9   5   -2.90   10.70
  -6  -9   5   20.10   10.50
  -5  -9   5   18.00    9.60
   4   9  -5    7.50    8.60
  -4  -9   5    6.50    8.20
   3   9  -5   60.99   11.00
  -3  -9   5   31.40    9.10
   2   9  -5    4.90    7.90
  -2  -9   5   19.40    9.20
  -2  -9   5    2.60    7.10
   1   9  -5  234.68   18.40
  -1  -9   5  217.78   17.00
   0   9  -5  304.27   21.10
   0  -9   5  305.07   20.00
  -1   9  -5    3.70    7.20
   1  -9   5    7.00    6.20
  -2   9  -5   66.99   10.80
  -3   9  -5   -3.90    6.80
   4  -9   5  150.98   14.30
   5  -9   5   13.40    6.10
   5  -9   5   -8.80    7.50
   6  -9   5   22.20    9.50
   6  -9   5    8.80    6.70
   7  -9   5   65.29   12.80
   7  -9   5   46.10   10.20
  -7  -8   5   -3.60    9.70
  -6  -8   5    8.20    9.80
   5   8  -5    0.30    8.00
  -5  -8   5    2.00    8.30
   4   8  -5  519.05   30.10
  -4  -8   5  499.45   29.50
   3   8  -5   31.60    8.50
  -3  -8   5   29.40    8.50
   2   8  -5  284.97   19.50
  -2  -8   5  290.27   19.20
   1   8  -5  332.17   21.40
  -1  -8   5  354.96   21.00
   0   8  -5  131.39   12.90
   0  -8   5  144.79   12.70
  -1   8  -5   43.70    8.30
   1  -8   5   31.50    6.70
  -2   8  -5  222.08   17.10
   2  -8   5  240.58   16.20
  -3   8  -5   55.89    9.30
   4  -8   5   91.79   11.20
   5  -8   5   24.60    6.90
   5  -8   5   40.00    9.30
   6  -8   5   28.10    7.50
   6  -8   5   20.70    9.80
   7  -8   5    4.70    9.60
   7  -8   5   18.80    8.10
   8   7  -5   23.50   10.10
  -8  -7   5   -6.00   10.90
   7   7  -5    0.90    9.00
  -7  -7   5    8.40   10.10
   6   7  -5    3.70    8.80
  -6  -7   5   -5.00    8.60
   5   7  -5   61.39   10.00
  -5  -7   5   71.19   10.70
   4   7  -5   39.10    8.20
  -4  -7   5   15.50    7.80
   3   7  -5   31.80    7.70
  -3  -7   5   35.50    8.20
   2   7  -5  179.18   14.50
  -2  -7   5  175.58   13.80
   1   7  -5   31.40    7.00
  -1  -7   5   29.60    6.50
   0   7  -5  170.48   13.70
   0  -7   5  180.78   12.90
  -1   7  -5   18.80    6.50
   1  -7   5   26.60    5.80
  -2   7  -5  202.58   15.00
  -3   7  -5  100.09   10.80
   4  -7   5  335.87   20.80
   4  -7   5  301.57   18.40
   5  -7   5  242.68   17.30
   5  -7   5  303.77   20.20
   6  -7   5  189.18   17.60
   6  -7   5  161.08   14.60
   7  -7   5   -4.70    7.30
   7  -7   5    3.10    9.40
   8  -7   5   -0.90   10.30
   8  -7   5   -2.70    8.40
   8   6  -5   -5.70    9.20
  -8  -6   5   -2.00   11.10
   7   6  -5    8.90    9.10
   6   6  -5    3.90    8.40
   5   6  -5   28.60    8.30
  -5  -6   5   30.20    8.60
   4   6  -5   54.39    8.80
   4   6  -5   61.49    8.90
  -4  -6   5   48.20    8.50
   3   6  -5  144.79   13.20
  -3  -6   5  164.08   13.00
   2   6  -5  116.59   11.70
  -2  -6   5  128.59   11.10
   1   6  -5    4.90    5.60
  -1  -6   5    7.40    5.10
   0   6  -5   51.49    7.50
   0  -6   5   31.70    5.60
  -1   6  -5   55.49    8.00
  -2   6  -5  117.69   10.90
  -3   6  -5   66.49    8.30
   4  -6   5  106.09    9.50
   5  -6   5    8.20    6.20
   5  -6   5    2.40    7.00
   6  -6   5  262.67   20.80
   6  -6   5  252.07   18.00
   7  -6   5   -5.60    8.70
   7  -6   5   -0.50    7.10
   8  -6   5   19.70   10.00
   8  -6   5   20.80   11.60
   9   5  -5   10.80   11.00
   8   5  -5   -4.90    9.40
   7   5  -5   23.00    9.70
  -7  -5   5   17.90    9.70
   6   5  -5   24.70    9.10
   5   5  -5   70.29    9.90
  -5  -5   5   73.99   10.00
   4   5  -5  176.88   13.70
   4   5  -5  182.48   13.70
  -4  -5   5  184.08   14.00
   3   5  -5 1484.05   71.59
   3   5  -5 1489.15   71.89
  -3  -5   5 1551.74   71.99
   2   5  -5   23.50    5.90
  -2  -5   5   34.20    6.10
   1   5  -5   14.40    5.20
  -1  -5   5   22.10    5.00
   0   5  -5    0.60    4.20
   0  -5   5   -0.20    4.30
  -1   5  -5  454.45   24.40
  -2   5  -5  929.91   45.50
   4  -5   5    4.30    5.20
   5  -5   5  203.38   16.80
   5  -5   5  210.18   14.80
   6  -5   5   17.30    7.30
   6  -5   5   14.60    8.40
   7  -5   5  132.39   16.30
   7  -5   5  147.39   14.50
   8  -5   5    5.10    9.90
   8  -5   5    7.70    9.20
   9   4  -5    2.10   10.20
   8   4  -5    8.20    9.80
   7   4  -5   51.49   10.70
   6   4  -5   61.39   10.40
   5   4  -5   52.59    8.90
   4   4  -5    5.00    5.70
   4   4  -5   16.30    5.80
   3   4  -5  392.86   21.00
   3   4  -5  377.76   21.10
  -3  -4   5  384.26   21.20
   2   4  -5    3.40    4.90
   2   4  -5    2.00    5.00
  -2  -4   5   -4.00    4.40
   1   4  -5  102.99    9.90
  -1  -4   5   99.19    8.60
   0   4  -5  755.32   37.40
  -1   4  -5 1841.42   86.19
  -2   4  -5   42.10    6.10
   3  -4   5    8.70    4.30
   4  -4   5   35.50    7.60
   4  -4   5   38.60    6.30
   5  -4   5  942.21   46.60
   5  -4   5  926.01   47.90
   6  -4   5  832.92   43.50
   6  -4   5  849.61   45.40
   7  -4   5   76.29   11.40
   7  -4   5   81.49   12.90
   8  -4   5   32.70   11.10
   8  -4   5   32.90   10.50
   9  -4   5   19.60   11.40
   9  -4   5   27.10   10.80
   9   3  -5   -0.50   10.60
   9   3  -5   -1.30    8.10
   8   3  -5   -1.70    9.20
   7   3  -5   63.59   11.20
   6   3  -5  156.28   14.50
   5   3  -5    6.10    6.60
   4   3  -5    5.90    5.70
   3   3  -5  106.39    9.80
   3   3  -5  120.39   10.10
   2   3  -5 1255.47   58.89
   2   3  -5 1211.68   58.29
   2   3  -5 1292.97   58.49
  -2  -3   5 1157.08   58.19
  -2  -3   5 1288.37   58.69
   1   3  -5   45.70    6.20
  -1  -3   5   43.10    6.80
  -1  -3   5   45.80    5.20
  -1  -3   5   30.00    5.00
   0   3  -5    5.00    4.30
   0  -3   5    9.30    5.00
   0  -3   5   10.20    3.50
  -1   3  -5    5.10    4.50
   1  -3   5   -5.50    4.40
  -2   3  -5   98.59    9.40
   2  -3   5  113.59    9.80
   3  -3   5   15.10    4.70
   3  -3   5   12.70    5.60
   4  -3   5  358.56   19.40
   4  -3   5  325.67   20.50
   5  -3   5  272.57   18.90
   5  -3   5  279.67   17.60
   6  -3   5   40.60   10.00
   6  -3   5   44.00    9.20
   7  -3   5   47.20    9.90
   7  -3   5   56.89   11.10
   8  -3   5    5.70    9.80
   8  -3   5   -3.50    8.20
   9  -3   5    6.40    9.80
   9  -3   5    0.10    9.70
   9   2  -5   13.80   11.10
   9   2  -5   -6.00    7.80
   8   2  -5   20.00    8.20
   8   2  -5   24.00   10.90
   7   2  -5   66.59   10.70
   7   2  -5   48.90    8.70
   6   2  -5    4.80    7.50
   5   2  -5  358.56   21.30
   4   2  -5   57.39    7.90
   4   2  -5   55.49    8.80
   3   2  -5  633.94   31.90
   3   2  -5  634.94   33.40
   3   2  -5  650.13   31.80
[truncated: 3,717,590 more chars]
