# Supplementary material for: Synthesis and crystal structure analysis of substituted bi­cyclo­[3.3.1]nona­nones
Source: Acta Crystallogr E Crystallogr Commun. 2025 Apr 17;81(Pt 5):405–11. doi: 10.1107/S2056989025003299 (PMC12054763; doi:10.1107/S2056989025003299)
Supplement: Supplementary file 3 [file e-81-00405-2sup3.cml]

<?xml version="1.0" encoding="UTF-8"?>
<cml convention="cmlDict:cmllite" xmlns="http://www.xml-cml.org/schema" xmlns:cmlDict="http://www.xml-cml.org/dictionary/cml/" xmlns:nameDict="http://www.xml-cml.org/dictionary/cml/name/">
  <molecule id="m1">
    <name dictRef="nameDict:unknown">4,9,9-Trimethoxybicyclo[3.3.1]non-3-en-2-ol</name>
    <atomArray>
      <atom id="a1" elementType="C">
        <label value="1" dictRef="cmlDict:locant"/>
        <label value="C" dictRef="cmlDict:locant"/>
      </atom>
      <atom id="a12" elementType="O" hydrogenCount="0">
        <label value="O" dictRef="cmlDict:locant"/>
      </atom>
      <atom id="a19" elementType="H"/>
      <atom id="a20" elementType="H"/>
      <atom id="a21" elementType="H"/>
      <atom id="a2" elementType="C">
        <label value="1" dictRef="cmlDict:locant"/>
      </atom>
      <atom id="a3" elementType="C">
        <label value="2" dictRef="cmlDict:locant"/>
      </atom>
      <atom id="a4" elementType="C">
        <label value="3" dictRef="cmlDict:locant"/>
      </atom>
      <atom id="a5" elementType="C" hydrogenCount="0">
        <label value="4" dictRef="cmlDict:locant"/>
      </atom>
      <atom id="a6" elementType="C">
        <label value="5" dictRef="cmlDict:locant"/>
      </atom>
      <atom id="a7" elementType="C">
        <label value="6" dictRef="cmlDict:locant"/>
      </atom>
      <atom id="a8" elementType="C">
        <label value="7" dictRef="cmlDict:locant"/>
      </atom>
      <atom id="a9" elementType="C">
        <label value="8" dictRef="cmlDict:locant"/>
      </atom>
      <atom id="a10" elementType="C" hydrogenCount="0">
        <label value="9" dictRef="cmlDict:locant"/>
      </atom>
      <atom id="a14" elementType="O">
        <label value="O" dictRef="cmlDict:locant"/>
      </atom>
      <atom id="a22" elementType="H"/>
      <atom id="a23" elementType="H"/>
      <atom id="a24" elementType="H"/>
      <atom id="a25" elementType="H"/>
      <atom id="a26" elementType="H"/>
      <atom id="a27" elementType="H"/>
      <atom id="a28" elementType="H"/>
      <atom id="a29" elementType="H"/>
      <atom id="a30" elementType="H"/>
      <atom id="a31" elementType="H"/>
      <atom id="a32" elementType="H"/>
      <atom id="a15" elementType="C">
        <label value="1''" dictRef="cmlDict:locant"/>
        <label value="C''" dictRef="cmlDict:locant"/>
      </atom>
      <atom id="a16" elementType="O" hydrogenCount="0">
        <label value="O''" dictRef="cmlDict:locant"/>
      </atom>
      <atom id="a33" elementType="H"/>
      <atom id="a34" elementType="H"/>
      <atom id="a35" elementType="H"/>
      <atom id="a17" elementType="C">
        <label value="1'" dictRef="cmlDict:locant"/>
        <label value="C'" dictRef="cmlDict:locant"/>
      </atom>
      <atom id="a18" elementType="O" hydrogenCount="0">
        <label value="O'" dictRef="cmlDict:locant"/>
      </atom>
      <atom id="a36" elementType="H"/>
      <atom id="a37" elementType="H"/>
      <atom id="a38" elementType="H"/>
    </atomArray>
    <bondArray>
      <bond id="a1_a12" atomRefs2="a1 a12" order="S"/>
      <bond id="a1_a19" atomRefs2="a1 a19" order="S"/>
      <bond id="a1_a20" atomRefs2="a1 a20" order="S"/>
      <bond id="a1_a21" atomRefs2="a1 a21" order="S"/>
      <bond id="a2_a3" atomRefs2="a2 a3" order="S"/>
      <bond id="a3_a4" atomRefs2="a3 a4" order="S"/>
      <bond id="a4_a5" atomRefs2="a4 a5" order="D"/>
      <bond id="a5_a6" atomRefs2="a5 a6" order="S"/>
      <bond id="a6_a7" atomRefs2="a6 a7" order="S"/>
      <bond id="a7_a8" atomRefs2="a7 a8" order="S"/>
      <bond id="a8_a9" atomRefs2="a8 a9" order="S"/>
      <bond id="a2_a9" atomRefs2="a2 a9" order="S"/>
      <bond id="a2_a10" atomRefs2="a2 a10" order="S"/>
      <bond id="a6_a10" atomRefs2="a6 a10" order="S"/>
      <bond id="a3_a14" atomRefs2="a3 a14" order="S"/>
      <bond id="a2_a22" atomRefs2="a2 a22" order="S"/>
      <bond id="a3_a23" atomRefs2="a3 a23" order="S"/>
      <bond id="a4_a24" atomRefs2="a4 a24" order="S"/>
      <bond id="a6_a25" atomRefs2="a6 a25" order="S"/>
      <bond id="a7_a26" atomRefs2="a7 a26" order="S"/>
      <bond id="a7_a27" atomRefs2="a7 a27" order="S"/>
      <bond id="a8_a28" atomRefs2="a8 a28" order="S"/>
      <bond id="a8_a29" atomRefs2="a8 a29" order="S"/>
      <bond id="a9_a30" atomRefs2="a9 a30" order="S"/>
      <bond id="a9_a31" atomRefs2="a9 a31" order="S"/>
      <bond id="a14_a32" atomRefs2="a14 a32" order="S"/>
      <bond id="a12_a5" atomRefs2="a12 a5" order="S"/>
      <bond id="a15_a16" atomRefs2="a15 a16" order="S"/>
      <bond id="a15_a33" atomRefs2="a15 a33" order="S"/>
      <bond id="a15_a34" atomRefs2="a15 a34" order="S"/>
      <bond id="a15_a35" atomRefs2="a15 a35" order="S"/>
      <bond id="a16_a10" atomRefs2="a16 a10" order="S"/>
      <bond id="a17_a18" atomRefs2="a17 a18" order="S"/>
      <bond id="a17_a36" atomRefs2="a17 a36" order="S"/>
      <bond id="a17_a37" atomRefs2="a17 a37" order="S"/>
      <bond id="a17_a38" atomRefs2="a17 a38" order="S"/>
      <bond id="a18_a10" atomRefs2="a18 a10" order="S"/>
    </bondArray>
  </molecule>
</cml>
