# Supplementary material for: Synthesis and crystal structure analysis of substituted bi­cyclo­[3.3.1]nona­nones
Source: Acta Crystallogr E Crystallogr Commun. 2025 Apr 17;81(Pt 5):405–11. doi: 10.1107/S2056989025003299 (PMC12054763; doi:10.1107/S2056989025003299)
Supplement: Supplementary file 6 [file e-81-00405-1sup6.hkl]

#
# h,k,l, Fc-squared, Fo-squared, sigma(Fo-squared), status flag
#
data_1
#sh5023_a
_shelx_title ' sh5023_a.res in P2(1)'
_shelx_refln_list_code          4
_shelx_F_calc_maximum       51.98
_exptl_crystal_F_000       192.00
_reflns_d_resolution_high  0.7595

loop_
 _space_group_symop_operation_xyz
 'x, y, z'
 '-x, y+1/2, -z'

_cell_length_a     6.4819
_cell_length_b     7.4766
_cell_length_c     9.0627
_cell_angle_alpha  90.000
_cell_angle_beta   99.546
_cell_angle_gamma  90.000

_shelx_F_squared_multiplier     1.000

loop_
 _refln_index_h
 _refln_index_k
 _refln_index_l
 _refln_F_squared_calc
 _refln_F_squared_meas
 _refln_F_squared_sigma
 _refln_observed_status
   1  -9   0         23.14         24.40         0.93 o
   2  -9   0          3.13          2.10         0.39 o
   3  -9   0          4.08          5.34         0.64 o
   0  -8   0         46.12         43.27         1.88 o
   1  -8   0          4.03          3.46         0.36 o
   2  -8   0          1.79          1.86         0.27 o
   3  -8   0          2.10          1.46         0.26 o
   4  -8   0         13.56         14.28         0.58 o
   1  -7   0        172.63        164.37         2.56 o
   2  -7   0         18.75         18.66         0.62 o
   3  -7   0          1.96          2.31         0.25 o
   4  -7   0         23.09         22.97         0.64 o
   5  -7   0         14.27         14.99         0.55 o
   0  -6   0         17.96         21.37         0.81 o
   1  -6   0         35.83         34.63         0.82 o
   2  -6   0         22.82         22.97         0.59 o
   3  -6   0         82.92         82.13         1.28 o
   4  -6   0         19.39         21.19         0.62 o
   5  -6   0         48.12         46.64         0.93 o
   6  -6   0          1.34          2.10         0.24 o
   1  -5   0        145.51        142.43         2.00 o
   2  -5   0         68.85         66.03         1.02 o
   3  -5   0         20.79         20.34         0.50 o
   4  -5   0         53.30         53.27         1.00 o
   5  -5   0         12.01         12.23         0.44 o
   6  -5   0         99.46         99.19         3.95 o
   7  -5   0         20.04         23.30         1.13 o
   0  -4   0        489.67        511.92         7.66 o
   1  -4   0        139.24        147.36         2.14 o
   2  -4   0         87.34         83.76         1.23 o
   3  -4   0         11.54         12.16         0.33 o
   4  -4   0         42.82         39.07         0.94 o
   5  -4   0         36.34         37.06         0.86 o
   6  -4   0         22.62         17.88         1.67 o
   7  -4   0         40.75         42.56         1.61 o
   1  -3   0        138.06        145.32         1.92 o
   2  -3   0        376.57        376.68         4.25 o
   3  -3   0         23.27         25.25         0.65 o
   4  -3   0        100.79        103.32         3.50 o
   5  -3   0         41.66         41.39         1.92 o
   6  -3   0         60.76         59.02         1.65 o
   7  -3   0         29.10         30.01         1.84 o
   8  -3   0         16.18         16.57         1.51 o
   0  -2   0       1797.18       1605.43        56.64 o
   1  -2   0         81.55         75.74         1.01 o
   2  -2   0        308.27        323.00         4.18 o
   3  -2   0         10.82         13.06         0.38 o
   4  -2   0         39.64         39.12         1.59 o
   5  -2   0        171.95        168.68         3.37 o
   6  -2   0          5.46          5.10         0.77 o
   7  -2   0         48.23         46.06         2.19 o
   8  -2   0          0.82          0.30         0.47 o
   1  -1   0       1355.60       1105.40        54.00 o
   2  -1   0       1297.51       1106.10        26.26 o
   3  -1   0          5.36          6.91         0.63 o
   4  -1   0        118.96        125.30         3.59 o
   5  -1   0         23.31         23.95         1.21 o
   6  -1   0         48.20         47.29         1.95 o
   7  -1   0          0.06         -0.25         0.30 o
   8  -1   0          2.68          2.58         0.63 o
   1   0   0        874.71        931.32        27.18 o
   2   0   0       1177.81       1183.27       104.98 o
   3   0   0         35.77         42.00         3.95 o
   4   0   0          1.83          4.38         2.30 o
   7   0   0          0.11          1.43         0.49 o
   8   0   0          8.67          8.48         0.96 o
   1   1   0       1355.60       1238.94        42.35 o
   2   1   0       1297.51       1175.81        44.05 o
   3   1   0          5.36          5.50         0.32 o
   4   1   0        118.96        122.30         4.09 o
   5   1   0         23.31         22.60         0.78 o
   6   1   0         48.20         44.58         1.22 o
   7   1   0          0.06         -0.15         0.19 o
   8   1   0          2.68          2.25         0.33 o
   0   2   0       1797.18       1433.88        54.72 o
   1   2   0         81.54         76.78         1.17 o
   2   2   0        308.27        335.88        14.00 o
   3   2   0         10.82         12.40         0.57 o
   4   2   0         39.64         39.76         1.11 o
   5   2   0        171.95        160.31         8.11 o
   6   2   0          5.46          5.79         0.53 o
   7   2   0         48.23         47.65         2.06 o
   8   2   0          0.82          2.14         0.60 o
   1   3   0        138.06        144.80         1.68 o
   2   3   0        376.57        377.52         5.70 o
   3   3   0         23.27         25.25         1.23 o
   4   3   0        100.79        102.61         2.39 o
   5   3   0         41.66         41.48         1.33 o
   6   3   0         60.76         58.99         1.74 o
   7   3   0         29.10         33.74         1.89 o
   8   3   0         16.18         19.16         1.21 o
   0   4   0        489.67        506.68         7.63 o
   1   4   0        139.24        146.62         1.78 o
   2   4   0         87.34         84.40         1.45 o
   3   4   0         11.54         11.49         0.47 o
   4   4   0         42.82         39.15         1.09 o
   5   4   0         36.34         39.81         1.39 o
   6   4   0         22.62         20.28         1.14 o
   7   4   0         40.75         41.90         1.75 o
   1   5   0        145.51        142.08         1.81 o
   2   5   0         68.85         64.88         1.53 o
   3   5   0         20.79         19.60         0.68 o
   4   5   0         53.30         52.59         1.39 o
   5   5   0         12.01         10.51         0.68 o
   6   5   0         99.46        103.56         2.67 o
   7   5   0         20.04         23.03         1.23 o
   0   6   0         17.96         20.51         0.96 o
   1   6   0         35.83         36.77         0.75 o
   2   6   0         22.82         22.42         0.55 o
   3   6   0         82.92         77.84         1.65 o
   4   6   0         19.39         19.82         0.76 o
   5   6   0         48.12         46.81         1.25 o
   6   6   0          1.34          2.17         0.63 o
   1   7   0        172.63        165.96         2.41 o
   2   7   0         18.75         18.03         0.54 o
   3   7   0          1.96          2.08         0.35 o
   4   7   0         23.09         22.45         0.87 o
   5   7   0         14.27         14.76         1.67 o
   0   8   0         46.12         41.98         1.33 o
   1   8   0          4.03          3.49         0.38 o
   2   8   0          1.79          2.29         0.26 o
   3   8   0          2.10          2.22         0.51 o
   4   8   0         13.56         16.29         1.15 o
   1   9   0         23.14         24.87         1.67 o
   2   9   0          3.13          2.90         0.43 o
   3   9   0          4.08          4.72         0.91 o
  -3  -9   1          4.68          4.03         0.49 o
  -2  -9   1          3.49          3.04         0.48 o
  -1  -9   1          1.10          1.19         0.58 o
   0  -9   1          3.27          3.66         1.28 o
   1  -9   1         10.58         11.85         0.79 o
   2  -9   1          4.19          3.51         0.53 o
   3  -9   1         12.55         14.34         1.09 o
  -4  -8   1          2.98          2.94         0.36 o
  -3  -8   1         22.81         26.10         0.75 o
  -2  -8   1          1.40          1.34         0.23 o
  -1  -8   1          0.59          0.54         0.29 o
   0  -8   1         17.62         15.56         0.74 o
   1  -8   1          3.70          3.16         0.36 o
   2  -8   1         64.67         64.60         1.45 o
   3  -8   1         30.04         30.43         0.87 o
   4  -8   1          4.39          4.71         0.35 o
  -5  -7   1         19.65         20.94         0.70 o
  -4  -7   1          0.11         -0.01         0.22 o
  -3  -7   1          2.80          3.15         0.31 o
  -2  -7   1          2.02          1.92         0.24 o
  -1  -7   1         88.95         84.59         1.49 o
   0  -7   1         89.60         79.95         1.50 o
   1  -7   1        108.68        100.98         1.74 o
   2  -7   1         18.20         17.98         0.69 o
   3  -7   1         31.34         31.87         0.76 o
   4  -7   1         37.57         40.20         0.93 o
   5  -7   1          6.08          6.78         0.42 o
  -6  -6   1          8.50          9.19         0.72 o
  -5  -6   1        116.27        117.89         2.71 o
  -4  -6   1          7.56          7.03         0.35 o
  -3  -6   1        312.93        297.63         4.28 o
  -2  -6   1         52.87         51.96         0.94 o
  -1  -6   1         22.86         21.00         0.53 o
   0  -6   1         32.57         29.85         0.76 o
   1  -6   1          3.91          3.34         0.31 o
   2  -6   1         16.89         17.21         0.57 o
   3  -6   1          9.04          9.01         0.38 o
   4  -6   1          4.28          4.57         0.33 o
   5  -6   1          3.00          2.88         0.30 o
   6  -6   1         35.47         35.74         0.76 o
  -7  -5   1         18.04         15.33         1.18 o
  -6  -5   1         30.99         29.95         1.34 o
  -5  -5   1         50.65         48.51         1.04 o
  -4  -5   1        254.59        253.29         3.12 o
  -3  -5   1         94.87         95.40         1.31 o
  -2  -5   1         70.26         70.19         1.06 o
  -1  -5   1          4.25          5.03         0.26 o
   0  -5   1         12.73         12.76         0.45 o
   1  -5   1          6.61          7.25         0.36 o
   2  -5   1         68.90         71.86         1.21 o
   3  -5   1         15.32         12.57         0.40 o
   4  -5   1        146.06        141.01         1.98 o
   5  -5   1         64.99         66.72         1.23 o
   6  -5   1         24.14         24.81         0.82 o
   7  -5   1         25.53         22.87         1.15 o
  -7  -4   1          7.20          8.23         0.67 o
  -6  -4   1          0.60          0.80         0.30 o
  -4  -4   1          8.21          8.29         0.37 o
  -3  -4   1        177.78        176.74         2.22 o
  -2  -4   1         16.11         14.50         0.38 o
  -1  -4   1         43.57         38.10         0.62 o
   0  -4   1        141.90        147.55         1.79 o
   1  -4   1         42.38         44.97         0.81 o
   2  -4   1        242.93        246.68         3.88 o
   3  -4   1         16.12         17.48         0.45 o
   4  -4   1         43.88         45.35         0.89 o
   5  -4   1         45.10         45.98         1.06 o
   6  -4   1          0.36          0.00         0.47 o
   7  -4   1          3.41          3.28         0.49 o
  -8  -3   1          8.42          9.08         1.18 o
  -7  -3   1         35.92         35.84         1.22 o
  -6  -3   1         10.45          9.79         0.82 o
  -5  -3   1          9.82          8.48         0.77 o
  -4  -3   1         14.54         13.44         0.54 o
  -3  -3   1          0.58          1.09         0.15 o
  -2  -3   1         50.71         55.35         0.77 o
  -1  -3   1        130.41        130.04         1.43 o
   0  -3   1        234.45        242.59         2.96 o
   1  -3   1        411.45        413.60         5.10 o
   2  -3   1         66.12         68.23         1.13 o
   3  -3   1         24.34         26.63         0.52 o
   4  -3   1         21.39         20.47         0.49 o
   5  -3   1          6.32          5.87         0.85 o
   6  -3   1         18.89         19.34         1.43 o
   7  -3   1         12.52         11.08         1.23 o
  -8  -2   1          8.51          8.39         1.04 o
  -6  -2   1         68.53         66.42         1.66 o
  -5  -2   1        157.91        152.39         3.12 o
  -4  -2   1          2.02          1.95         0.38 o
  -3  -2   1        108.68        114.66         2.18 o
  -2  -2   1         44.32         46.23         1.09 o
  -1  -2   1        304.89        275.27         2.94 o
   0  -2   1        475.15        457.39         6.65 o
   1  -2   1        154.84        153.55         2.10 o
   2  -2   1        117.52        113.62         2.64 o
   3  -2   1         53.81         52.27         0.84 o
   4  -2   1         86.18         86.43         2.83 o
   5  -2   1         86.93         82.98         2.99 o
   7  -2   1         22.38         19.91         1.48 o
   8  -2   1          7.19          8.37         1.07 o
  -8  -1   1         12.60         12.43         1.12 o
  -6  -1   1          3.18          3.46         0.58 o
  -5  -1   1          1.89          3.68         0.52 o
  -4  -1   1        150.14        174.42         9.04 o
  -3  -1   1        163.46        167.07         3.04 o
  -2  -1   1        114.24        117.83         1.80 o
  -1  -1   1        268.39        250.46         4.19 o
   0  -1   1        955.73        892.08        73.97 o
   1  -1   1        728.53        634.64        25.51 o
   2  -1   1        233.70        235.66         3.02 o
   3  -1   1         55.49         54.45         1.84 o
   4  -1   1        228.00        237.38         6.34 o
   5  -1   1         73.98         74.99         2.58 o
   6  -1   1         13.20         12.40         1.04 o
   7  -1   1         30.19         29.65         1.67 o
   8  -1   1          2.13          1.10         0.55 o
  -8   0   1          2.80          2.74         0.60 o
  -7   0   1          1.22          0.60         0.60 o
  -4   0   1          7.55          7.68         0.44 o
  -3   0   1         40.22         41.42         1.26 o
  -2   0   1         57.45         62.19         1.22 o
  -1   0   1        614.41        612.21        61.18 o
   0   0   1        228.35        205.33         3.42 o
   1   0   1        943.10       1001.63        31.57 o
   3   0   1         62.74         75.38         1.46 o
   4   0   1         25.94         28.10         7.76 o
   6   0   1         21.41         22.11         0.79 o
   7   0   1          0.00         -0.20         0.20 o
   8   0   1          1.03          1.12         0.49 o
  -7   1   1         17.42         19.17         1.12 o
  -3   1   1        163.46        161.26         3.07 o
  -2   1   1        114.24        120.00         3.76 o
  -1   1   1        268.39        240.59         4.02 o
   0   1   1        955.73        842.88        53.72 o
   1   1   1        728.53        700.78        45.03 o
   2   1   1        233.70        245.83         4.43 o
   3   1   1         55.49         55.29         1.22 o
   4   1   1        228.00        229.07         4.34 o
   5   1   1         73.98         71.53         1.65 o
   6   1   1         13.20         12.02         0.59 o
   7   1   1         30.19         29.64         1.08 o
   8   1   1          2.13          2.06         0.48 o
  -8   2   1          8.51          8.50         0.67 o
  -7   2   1          1.23          1.12         0.38 o
  -6   2   1         68.53         65.17         4.22 o
  -5   2   1        157.91        152.34         3.17 o
  -4   2   1          2.02          2.05         0.29 o
  -3   2   1        108.68        105.21         3.23 o
  -2   2   1         44.32         46.59         0.92 o
  -1   2   1        304.89        279.35         3.20 o
   0   2   1        475.15        452.01         5.14 o
   1   2   1        154.84        155.66         2.21 o
   2   2   1        117.52        111.54         4.35 o
   3   2   1         53.81         50.76         1.29 o
   4   2   1         86.18         82.80         2.08 o
   5   2   1         86.93         85.70         2.01 o
   6   2   1        176.03        176.47         3.72 o
   7   2   1         22.38         21.23         0.93 o
   8   2   1          7.19          6.94         0.67 o
  -8   3   1          8.42          8.68         1.19 o
  -7   3   1         35.92         36.41         1.35 o
  -6   3   1         10.45         11.05         1.22 o
  -5   3   1          9.82          8.12         0.97 o
  -4   3   1         14.54         13.61         0.68 o
  -3   3   1          0.58          0.96         0.28 o
  -2   3   1         50.71         54.20         1.54 o
  -1   3   1        130.41        129.75         1.53 o
   0   3   1        234.45        238.71         2.65 o
   1   3   1        411.45        411.89         4.35 o
   2   3   1         66.12         68.48         1.59 o
   3   3   1         24.34         27.18         0.74 o
   4   3   1         21.39         20.36         0.84 o
   5   3   1          6.32          5.54         0.69 o
   6   3   1         18.89         20.01         0.94 o
   7   3   1         12.52         12.87         0.81 o
  -7   4   1          7.20          9.84         1.95 o
  -6   4   1          0.60          1.05         0.35 o
  -5   4   1         40.57         36.32         1.33 o
  -4   4   1          8.21          8.74         0.48 o
  -3   4   1        177.78        173.27         2.62 o
  -2   4   1         16.11         15.00         0.51 o
  -1   4   1         43.57         39.04         0.66 o
   0   4   1        141.90        143.24         1.78 o
   1   4   1         42.38         45.44         0.74 o
   2   4   1        242.93        249.50         2.79 o
   3   4   1         16.12         17.06         0.65 o
   4   4   1         43.88         44.78         1.14 o
   5   4   1         45.10         43.90         1.50 o
   6   4   1          0.36          0.44         0.32 o
   7   4   1          3.41          4.33         0.80 o
  -7   5   1         18.04         15.85         1.05 o
  -6   5   1         30.99         29.91         1.14 o
  -5   5   1         50.65         48.69         1.42 o
  -4   5   1        254.60        251.63         3.76 o
  -3   5   1         94.87         93.65         1.71 o
  -2   5   1         70.26         71.16         2.50 o
  -1   5   1          4.25          4.76         0.27 o
   0   5   1         12.73         13.11         0.40 o
   1   5   1          6.61          7.96         0.33 o
   2   5   1         68.90         69.65         1.07 o
   3   5   1         15.32         13.77         0.57 o
   4   5   1        146.06        141.72         2.36 o
   5   5   1         64.99         65.91         2.05 o
   6   5   1         24.14         25.02         1.36 o
   7   5   1         25.53         22.30         1.62 o
  -6   6   1          8.50          9.89         2.30 o
  -5   6   1        116.27        115.15         2.42 o
  -4   6   1          7.56          5.93         0.48 o
  -3   6   1        312.93        302.46         5.80 o
  -2   6   1         52.87         50.67         1.12 o
  -1   6   1         22.86         21.48         0.61 o
   0   6   1         32.57         30.36         0.86 o
   1   6   1          3.91          3.40         0.27 o
   2   6   1         16.89         17.02         0.49 o
   3   6   1          9.04         10.47         0.57 o
   4   6   1          4.28          5.16         0.45 o
   5   6   1          3.00          3.21         0.39 o
   6   6   1         35.47         38.07         2.17 o
  -5   7   1         19.65         22.47         1.09 o
  -4   7   1          0.11         -0.14         0.31 o
  -3   7   1          2.80          2.25         0.36 o
  -2   7   1          2.02          1.76         0.22 o
  -1   7   1         88.95         84.43         1.39 o
   0   7   1         89.60         82.99         1.34 o
   1   7   1        108.68         99.99         1.54 o
   2   7   1         18.20         16.88         0.53 o
   3   7   1         31.34         34.43         1.37 o
   4   7   1         37.57         38.92         1.40 o
   5   7   1          6.08          5.70         0.67 o
  -4   8   1          2.98          2.53         0.56 o
  -3   8   1         22.81         25.22         1.54 o
  -2   8   1          1.40          1.45         0.24 o
  -1   8   1          0.59          0.89         0.22 o
   0   8   1         17.62         16.01         0.64 o
   1   8   1          3.70          3.45         0.37 o
   2   8   1         64.67         63.32         1.19 o
   3   8   1         30.04         30.96         1.43 o
   4   8   1          4.39          4.99         1.12 o
  -3   9   1          4.68          3.48         0.82 o
  -2   9   1          3.49          3.57         0.63 o
  -1   9   1          1.10          0.49         0.29 o
   0   9   1          3.27          3.85         0.43 o
   1   9   1         10.58         11.00         0.78 o
   2   9   1          4.19          3.68         0.91 o
   3   9   1         12.55         14.24         1.40 o
  -3  -9   2          5.64          6.15         0.62 o
  -2  -9   2          2.86          3.47         0.88 o
  -1  -9   2         18.21         18.76         2.00 o
   0  -9   2          4.50          6.03         0.64 o
   1  -9   2         23.35         25.22         1.23 o
   2  -9   2          2.31          2.35         0.67 o
  -4  -8   2          5.79          6.17         0.42 o
  -3  -8   2         18.69         19.03         0.67 o
  -2  -8   2          2.44          2.00         0.28 o
  -1  -8   2          3.93          4.17         0.51 o
   0  -8   2         15.47         16.21         0.74 o
   1  -8   2         28.42         26.08         0.73 o
   2  -8   2         45.98         42.33         0.97 o
   3  -8   2         33.60         35.17         0.85 o
   4  -8   2          2.60          2.93         0.40 o
  -5  -7   2         12.74         13.88         0.59 o
  -4  -7   2          1.96          2.19         0.28 o
  -3  -7   2         40.69         41.13         0.93 o
  -2  -7   2         13.45         13.80         0.54 o
  -1  -7   2         64.62         65.12         1.16 o
   0  -7   2         16.44         15.63         0.54 o
   1  -7   2         10.84         10.70         0.47 o
   2  -7   2        112.78        114.44         1.87 o
   3  -7   2         62.02         58.17         1.07 o
   4  -7   2          2.74          2.97         0.31 o
   5  -7   2          0.82          0.50         0.23 o
  -6  -6   2          0.24          0.35         0.21 o
  -5  -6   2         34.40         36.91         0.84 o
  -4  -6   2         95.77         95.01         1.65 o
  -3  -6   2        268.11        264.02         3.44 o
  -2  -6   2          5.21          6.16         0.43 o
  -1  -6   2         14.08         12.55         0.44 o
   0  -6   2         50.08         46.67         0.89 o
   1  -6   2          2.36          3.36         0.30 o
   2  -6   2         64.36         57.88         1.12 o
   3  -6   2         16.10         16.67         0.59 o
   4  -6   2          8.20          8.22         0.42 o
   5  -6   2          3.45          3.22         0.31 o
   6  -6   2         17.13         18.04         0.57 o
  -7  -5   2          0.68          0.41         0.33 o
  -6  -5   2          7.70          8.59         0.93 o
  -5  -5   2          4.31          5.85         0.30 o
  -4  -5   2         65.08         69.80         1.17 o
  -3  -5   2        169.96        162.08         2.02 o
  -2  -5   2        272.30        261.19         3.00 o
  -1  -5   2        390.53        388.17         3.97 o
   0  -5   2          2.43          2.05         0.21 o
   1  -5   2         45.34         45.10         0.92 o
   2  -5   2         22.40         22.89         0.60 o
   3  -5   2          6.32          5.96         0.42 o
   4  -5   2         50.39         47.39         0.97 o
   5  -5   2         11.38         10.83         0.42 o
   6  -5   2         17.29         18.53         0.72 o
  -7  -4   2          3.23          3.48         0.60 o
  -5  -4   2         78.58         76.31         2.83 o
  -4  -4   2          2.09          3.55         0.28 o
  -3  -4   2         66.86         65.81         1.01 o
  -2  -4   2         55.67         55.74         0.91 o
  -1  -4   2         10.97         11.30         0.32 o
   0  -4   2        101.07        105.45         1.39 o
   1  -4   2        302.75        314.45         3.81 o
   2  -4   2         49.74         52.50         0.91 o
   3  -4   2        103.44        105.80         1.69 o
   4  -4   2          2.61          3.07         0.24 o
   5  -4   2         14.99         15.38         0.42 o
   6  -4   2          0.93          1.92         0.48 o
   7  -4   2         15.26         15.14         1.51 o
  -8  -3   2         11.39         12.45         0.88 o
  -7  -3   2          6.40          6.34         0.69 o
  -6  -3   2          3.85          4.01         0.60 o
  -5  -3   2         40.54         37.77         1.67 o
  -4  -3   2         35.48         32.29         0.71 o
  -3  -3   2         50.12         49.36         0.98 o
  -2  -3   2         10.42         11.16         0.32 o
  -1  -3   2        189.77        176.73         2.24 o
   0  -3   2         88.53         91.65         1.18 o
   1  -3   2        464.05        464.36         6.54 o
   2  -3   2         38.21         40.82         0.71 o
   3  -3   2        186.51        189.03         2.36 o
   4  -3   2        172.08        168.29         2.13 o
   5  -3   2         40.53         38.06         0.90 o
   6  -3   2         16.00         15.57         0.65 o
   7  -3   2          9.98          9.30         1.21 o
  -7  -2   2         22.98         24.30         1.15 o
  -6  -2   2          0.51          0.49         0.27 o
  -5  -2   2         52.02         50.17         1.87 o
  -4  -2   2         48.30         53.85         1.21 o
  -3  -2   2       1034.54       1102.18        20.79 o
  -2  -2   2        397.86        413.80         4.70 o
  -1  -2   2        643.92        653.33         7.23 o
   0  -2   2        605.63        580.98         5.95 o
   1  -2   2        102.42        101.43         1.31 o
   2  -2   2         40.11         39.93         0.64 o
   3  -2   2        226.98        231.00         2.70 o
   4  -2   2         72.91         75.16         1.03 o
   5  -2   2         30.06         30.32         0.77 o
   6  -2   2         18.09         17.53         1.34 o
   7  -2   2          0.41          0.36         0.47 o
  -6  -1   2         57.65         57.17         1.89 o
  -5  -1   2          3.01          2.72         0.41 o
  -4  -1   2         97.60        106.80         2.11 o
  -3  -1   2         71.21         74.30         1.58 o
  -2  -1   2        490.54        500.17        12.06 o
  -1  -1   2        756.15        711.44         8.87 o
   0  -1   2        295.79        273.72         2.83 o
   1  -1   2       2701.87       2432.68       165.24 o
   2  -1   2        248.15        253.94         2.66 o
   3  -1   2        221.73        236.63         2.88 o
   4  -1   2         50.01         50.30         1.17 o
   5  -1   2          8.25          8.51         0.55 o
   6  -1   2          1.85          1.64         0.22 o
   7  -1   2          1.11          0.84         0.25 o
   8  -1   2          3.99          3.48         0.95 o
  -5   0   2          1.83          2.08         0.33 o
  -4   0   2          8.96         11.38         0.60 o
  -3   0   2         40.73         38.79         1.00 o
  -2   0   2        260.12        272.56         4.15 o
  -1   0   2       1649.50       1672.35        35.76 o
   0   0   2        521.00        519.43         9.10 o
   1   0   2       1081.11       1082.34        59.65 o
   2   0   2       1658.54       1631.35       120.54 o
   3   0   2        205.21        200.55         3.69 o
   4   0   2        105.49        108.60         2.17 o
   5   0   2          0.56          0.20         0.14 o
   6   0   2         12.99         13.50         0.51 o
   7   0   2          0.87          1.20         0.30 o
   8   0   2          0.19          0.37         0.23 o
  -5   1   2          3.01          2.14         0.38 o
  -4   1   2         97.60        102.89         3.55 o
  -3   1   2         71.21         75.92         1.53 o
  -2   1   2        490.54        489.56        10.62 o
  -1   1   2        756.15        732.07        17.25 o
   0   1   2        295.79        271.57         3.11 o
   1   1   2       2701.87       2743.06        78.75 o
   2   1   2        248.15        253.59         6.32 o
   3   1   2        221.73        236.33         4.40 o
   4   1   2         50.01         48.67         1.21 o
   5   1   2          8.25          7.87         0.47 o
   6   1   2          1.85          1.67         0.32 o
   7   1   2          1.11          0.86         0.27 o
   8   1   2          3.99          2.83         0.38 o
  -8   2   2          2.39          2.94         0.62 o
  -7   2   2         22.98         23.13         1.32 o
  -6   2   2          0.51          0.22         0.21 o
  -5   2   2         52.02         52.98         1.41 o
  -4   2   2         48.30         48.99         1.93 o
  -3   2   2       1034.54       1095.95        16.74 o
  -2   2   2        397.86        415.33         5.36 o
  -1   2   2        643.92        638.89         6.60 o
   0   2   2        605.63        577.65         6.51 o
   1   2   2        102.42        101.54         1.44 o
   2   2   2         40.11         40.00         0.63 o
   3   2   2        226.98        216.09         4.35 o
   4   2   2         72.91         72.51         1.76 o
   5   2   2         30.06         31.21         1.05 o
   6   2   2         18.09         19.24         0.85 o
   7   2   2          0.41         -0.16         0.47 o
  -8   3   2         11.39         12.84         0.89 o
  -7   3   2          6.40          6.97         0.64 o
  -6   3   2          3.85          4.50         0.53 o
  -5   3   2         40.54         40.38         2.44 o
  -4   3   2         35.48         33.05         0.88 o
  -3   3   2         50.12         49.30         0.97 o
  -2   3   2         10.42         10.74         0.42 o
  -1   3   2        189.77        180.08         2.04 o
   0   3   2         88.53         92.01         1.17 o
   1   3   2        464.05        464.03         7.01 o
   2   3   2         38.21         40.67         0.68 o
   3   3   2        186.51        190.42         3.86 o
   4   3   2        172.08        169.34         9.03 o
   5   3   2         40.53         34.53         1.23 o
   6   3   2         16.00         14.88         0.85 o
   7   3   2          9.98         10.17         1.28 o
  -7   4   2          3.23          3.96         0.57 o
  -6   4   2          2.39          2.53         0.38 o
  -5   4   2         78.58         77.23         1.79 o
  -4   4   2          2.09          3.49         0.48 o
  -3   4   2         66.86         66.03         2.04 o
  -2   4   2         55.67         55.18         0.90 o
  -1   4   2         10.97         10.60         0.33 o
   0   4   2        101.07        105.92         1.51 o
   1   4   2        302.75        311.89         3.46 o
   2   4   2         49.74         53.04         1.00 o
   3   4   2        103.44        106.22         5.87 o
   4   4   2          2.61          3.51         0.38 o
   5   4   2         14.99         15.33         0.99 o
   6   4   2          0.93          1.84         0.39 o
   7   4   2         15.26         15.40         0.97 o
  -7   5   2          0.68         -0.04         0.45 o
  -6   5   2          7.70          8.74         0.68 o
  -5   5   2          4.31          5.85         0.72 o
  -4   5   2         65.08         68.64         1.70 o
  -3   5   2        169.96        165.78         3.06 o
  -2   5   2        272.30        262.14         3.08 o
  -1   5   2        390.53        384.84         4.27 o
   0   5   2          2.43          2.02         0.23 o
   1   5   2         45.34         47.55         0.83 o
   2   5   2         22.40         24.53         0.55 o
   3   5   2          6.32          5.32         0.56 o
   4   5   2         50.39         46.84         1.70 o
   5   5   2         11.38         13.23         1.12 o
   6   5   2         17.29         17.60         1.74 o
  -6   6   2          0.24          0.23         0.33 o
  -5   6   2         34.40         38.42         1.67 o
  -4   6   2         95.77         95.88         2.23 o
  -3   6   2        268.11        269.95         4.03 o
  -2   6   2          5.21          6.24         0.32 o
  -1   6   2         14.08         12.28         0.44 o
   0   6   2         50.08         46.00         1.32 o
   1   6   2          2.36          2.90         0.25 o
   2   6   2         64.36         58.10         1.00 o
   3   6   2         16.10         15.92         1.03 o
   4   6   2          8.20          7.76         0.60 o
   5   6   2          3.45          3.84         0.46 o
   6   6   2         17.13         21.86         1.70 o
  -5   7   2         12.74         15.00         1.40 o
  -4   7   2          1.96          1.72         0.53 o
  -3   7   2         40.69         40.34         1.18 o
  -2   7   2         13.45         12.89         0.53 o
  -1   7   2         64.62         64.28         1.13 o
   0   7   2         16.44         14.90         0.96 o
   1   7   2         10.84         11.13         0.55 o
   2   7   2        112.78        114.68         1.67 o
   3   7   2         62.02         59.30         1.75 o
   4   7   2          2.74          3.01         0.41 o
  -4   8   2          5.79          6.01         0.81 o
  -3   8   2         18.69         20.62         3.06 o
  -2   8   2          2.44          1.99         0.31 o
  -1   8   2          3.93          4.24         0.35 o
   0   8   2         15.47         15.45         0.57 o
   1   8   2         28.42         26.06         0.81 o
   2   8   2         45.98         43.66         0.93 o
   3   8   2         33.60         34.45         2.06 o
   4   8   2          2.60          2.72         0.69 o
  -3   9   2          5.64          6.74         0.81 o
  -2   9   2          2.86          3.04         0.37 o
  -1   9   2         18.21         16.60         0.73 o
   0   9   2          4.50          6.00         0.47 o
   1   9   2         23.35         24.69         1.25 o
   2   9   2          2.31          2.38         0.60 o
  -3  -9   3          2.52          3.75         1.07 o
  -2  -9   3          5.15          7.25         0.79 o
  -1  -9   3          4.37          2.76         0.68 o
   1  -9   3         20.54         19.66         1.47 o
   2  -9   3         12.18         12.03         1.13 o
  -4  -8   3         13.49         14.60         0.58 o
  -3  -8   3          5.34          5.39         0.43 o
  -2  -8   3          2.80          2.53         0.35 o
  -1  -8   3          0.38         -0.17         0.17 o
   0  -8   3         10.02         11.19         0.50 o
   1  -8   3          3.84          3.61         0.33 o
   2  -8   3         14.48         15.21         0.64 o
   3  -8   3         25.26         25.13         0.83 o
   4  -8   3         16.34         15.42         1.08 o
  -5  -7   3          0.81          1.14         0.19 o
  -4  -7   3          9.23          8.63         0.45 o
  -3  -7   3          9.83         11.18         0.48 o
  -2  -7   3         22.42         20.85         0.65 o
  -1  -7   3          0.69          0.76         0.23 o
   0  -7   3          2.27          2.24         0.26 o
   1  -7   3         65.86         61.06         1.12 o
   2  -7   3         47.93         42.39         0.91 o
   3  -7   3          1.32          1.88         0.34 o
   4  -7   3         45.96         46.14         1.16 o
   5  -7   3         30.90         31.37         1.29 o
  -6  -6   3          1.89          2.21         0.26 o
  -5  -6   3         14.39         14.36         0.64 o
  -4  -6   3          6.54          6.56         0.35 o
  -3  -6   3          0.09          0.71         0.19 o
  -2  -6   3         67.66         67.19         1.20 o
  -1  -6   3        172.41        170.26         2.18 o
   0  -6   3         19.48         19.42         0.56 o
   1  -6   3          0.62          0.14         0.15 o
   2  -6   3         16.04         14.18         0.50 o
   3  -6   3          8.37          9.81         0.41 o
   4  -6   3          0.55          0.60         0.19 o
   5  -6   3          0.71          0.56         0.19 o
  -7  -5   3         18.88         17.64         1.26 o
  -6  -5   3          1.81          1.98         0.52 o
  -5  -5   3          9.35         10.89         0.43 o
  -4  -5   3         61.85         63.28         1.44 o
  -3  -5   3        190.32        194.92         3.95 o
  -2  -5   3        372.37        353.93         4.37 o
  -1  -5   3         11.66         12.70         0.45 o
   0  -5   3         51.05         48.31         1.00 o
   1  -5   3         36.74         38.03         0.83 o
   2  -5   3         16.64         16.36         0.49 o
   3  -5   3          8.28          8.77         0.37 o
   4  -5   3         29.61         27.39         0.64 o
   5  -5   3          4.61          4.31         0.33 o
   6  -5   3          7.31          7.34         0.53 o
  -7  -4   3          0.14          0.11         0.33 o
  -6  -4   3         60.68         55.74         2.33 o
  -5  -4   3         49.97         45.67         1.27 o
  -4  -4   3         11.19         11.54         0.32 o
  -3  -4   3        111.73        111.71         1.40 o
  -2  -4   3         17.57         17.17         0.42 o
  -1  -4   3         82.51         77.80         1.14 o
   0  -4   3         88.01         88.83         1.23 o
   1  -4   3          2.90          1.95         0.18 o
   2  -4   3          8.13          8.18         0.34 o
   3  -4   3        179.93        173.23         2.11 o
   4  -4   3         41.66         41.51         1.03 o
   5  -4   3         19.91         20.46         0.55 o
   6  -4   3         11.09         11.19         0.55 o
   7  -4   3          4.56          5.03         0.51 o
  -8  -3   3         21.40         21.20         1.23 o
  -7  -3   3          3.62          2.99         0.55 o
  -6  -3   3          8.50         10.77         0.54 o
  -5  -3   3          7.09          6.83         0.43 o
  -4  -3   3         60.01         67.27         1.09 o
  -3  -3   3         78.97         90.90         1.12 o
  -2  -3   3        274.86        294.09         3.65 o
  -1  -3   3        156.90        161.50         1.75 o
   0  -3   3        117.45        127.53         1.69 o
   1  -3   3         99.59         94.09         1.26 o
   2  -3   3         54.17         46.61         0.74 o
   3  -3   3         31.32         32.56         0.61 o
   4  -3   3         60.29         59.62         0.88 o
   5  -3   3          5.28          5.54         0.25 o
   6  -3   3          2.80          2.61         0.63 o
   7  -3   3          9.37          9.50         0.87 o
  -8  -2   3         39.29         43.86         1.73 o
  -7  -2   3          2.12          2.33         0.47 o
  -6  -2   3         50.97         49.65         1.87 o
  -5  -2   3          5.36          4.97         0.37 o
  -4  -2   3         54.06         57.50         2.03 o
  -3  -2   3         22.02         25.38         0.51 o
  -2  -2   3        753.01        813.53         8.30 o
  -1  -2   3        569.69        601.13         5.68 o
   0  -2   3        153.91        153.58         1.61 o
   1  -2   3         32.75         35.35         0.55 o
   2  -2   3         58.99         62.26         0.84 o
   3  -2   3         88.46         87.08         1.10 o
   4  -2   3          4.04          4.65         0.23 o
   5  -2   3        112.83        117.11         2.44 o
   6  -2   3         19.31         18.84         0.63 o
   7  -2   3          0.12          0.38         0.31 o
  -7  -1   3         23.01         22.47         1.10 o
  -6  -1   3         86.18         86.96         2.72 o
  -5  -1   3         23.87         23.37         0.77 o
  -4  -1   3        292.08        300.42         5.77 o
  -3  -1   3        110.18        128.06         2.49 o
  -2  -1   3        180.88        200.58         2.16 o
  -1  -1   3        309.19        314.44         3.26 o
   0  -1   3         40.92         43.47         0.58 o
   1  -1   3        419.19        421.01         4.36 o
   2  -1   3        175.13        193.32         2.10 o
   3  -1   3        189.63        194.70         2.59 o
   4  -1   3         23.56         23.27         0.62 o
   5  -1   3         48.03         46.03         1.13 o
   6  -1   3          5.21          5.00         0.36 o
   7  -1   3         11.24         12.09         0.55 o
  -7   0   3         47.30         41.86         1.62 o
  -6   0   3        287.87        275.02         7.30 o
  -5   0   3         35.25         34.67         1.32 o
  -4   0   3        106.86        109.10         2.25 o
  -3   0   3         11.57         15.84         0.35 o
  -2   0   3         11.91         10.91         0.32 o
  -1   0   3        107.00        117.35         1.43 o
   0   0   3        104.49        104.04         1.16 o
   1   0   3        565.84        567.57         5.77 o
   2   0   3         35.70         40.58         0.62 o
   3   0   3       1368.69       1419.39        16.51 o
   4   0   3        228.74        233.14         3.63 o
   5   0   3        234.24        236.26         3.75 o
   6   0   3        120.50        120.36         4.26 o
   7   0   3          0.58          1.23         0.26 o
  -5   1   3         23.87         23.76         0.62 o
  -4   1   3        292.08        307.94        10.12 o
  -3   1   3        110.18        124.71         2.04 o
  -2   1   3        180.88        203.59         3.12 o
  -1   1   3        309.19        313.28         3.60 o
   0   1   3         40.92         44.19         0.59 o
   1   1   3        419.19        420.87         4.04 o
   2   1   3        175.13        192.91         4.06 o
   3   1   3        189.63        196.44         3.76 o
   4   1   3         23.56         23.89         0.79 o
   5   1   3         48.03         46.79         1.30 o
   6   1   3          5.21          5.80         0.51 o
   7   1   3         11.24         11.94         0.76 o
  -8   2   3         39.29         39.20         1.38 o
  -7   2   3          2.12          1.87         0.49 o
  -6   2   3         50.97         47.98         1.41 o
  -5   2   3          5.36          4.89         0.35 o
  -4   2   3         54.06         56.14         1.73 o
  -3   2   3         22.02         25.70         0.60 o
  -2   2   3        753.01        814.78        10.22 o
  -1   2   3        569.69        593.76         6.15 o
   0   2   3        153.91        151.44         1.76 o
   1   2   3         32.75         36.57         0.70 o
   2   2   3         58.99         62.63         0.91 o
   3   2   3         88.46         88.28         1.99 o
   4   2   3          4.04          4.77         0.46 o
   5   2   3        112.83        116.30         2.66 o
   6   2   3         19.31         20.30         0.90 o
   7   2   3          0.12          0.23         0.28 o
  -8   3   3         21.40         24.75         3.10 o
  -7   3   3          3.62          3.79         0.44 o
  -6   3   3          8.50          9.31         0.84 o
  -5   3   3          7.09          6.97         0.44 o
  -4   3   3         60.01         68.53         2.33 o
  -3   3   3         78.97         87.43         2.10 o
  -2   3   3        274.86        289.58         6.05 o
  -1   3   3        156.90        162.97         2.34 o
   0   3   3        117.45        128.71         1.56 o
   1   3   3         99.58         93.79         1.48 o
   2   3   3         54.17         48.52         0.80 o
   3   3   3         31.32         32.34         1.09 o
   4   3   3         60.29         60.18         2.32 o
   5   3   3          5.28          5.01         0.54 o
   6   3   3          2.80          3.00         0.48 o
   7   3   3          9.37          9.81         0.85 o
  -7   4   3          0.14         -0.36         0.36 o
  -6   4   3         60.68         58.86         2.72 o
  -5   4   3         49.97         44.69         1.27 o
  -4   4   3         11.19         12.22         0.64 o
  -3   4   3        111.73        108.34         2.17 o
  -2   4   3         17.57         16.36         0.44 o
  -1   4   3         82.51         76.80         1.33 o
   0   4   3         88.01         88.85         1.38 o
   1   4   3          2.90          1.88         0.20 o
   2   4   3          8.13          7.71         0.33 o
   3   4   3        179.93        174.54         4.41 o
   4   4   3         41.66         38.14         1.09 o
   5   4   3         19.91         21.06         1.03 o
   6   4   3         11.09         11.36         1.10 o
   7   4   3          4.56          5.60         0.88 o
  -7   5   3         18.88         18.08         1.11 o
  -6   5   3          1.81          1.99         0.45 o
  -5   5   3          9.35         11.23         1.38 o
  -4   5   3         61.85         64.29         1.63 o
  -3   5   3        190.32        199.15         3.57 o
  -2   5   3        372.37        356.78         4.33 o
  -1   5   3         11.66         11.79         0.44 o
   0   5   3         51.05         49.11         1.04 o
   1   5   3         36.74         38.67         0.74 o
   2   5   3         16.64         17.37         0.48 o
   3   5   3          8.28          8.16         0.54 o
   4   5   3         29.61         27.74         0.95 o
   5   5   3          4.61          2.99         0.71 o
   6   5   3          7.31          8.45         1.02 o
  -6   6   3          1.89          1.39         0.89 o
  -5   6   3         14.39         13.69         0.95 o
  -4   6   3          6.54          7.20         0.61 o
  -3   6   3          0.09          0.19         0.55 o
  -2   6   3         67.66         67.29         1.22 o
  -1   6   3        172.41        164.38         2.35 o
   0   6   3         19.48         19.78         0.57 o
   1   6   3          0.62          0.38         0.21 o
   2   6   3         16.04         13.63         0.46 o
   3   6   3          8.37          9.51         0.64 o
   4   6   3          0.55          0.07         0.27 o
   5   6   3          0.71          1.67         0.58 o
  -5   7   3          0.81          1.15         0.58 o
  -4   7   3          9.23          8.98         0.77 o
  -3   7   3          9.83         11.69         0.88 o
  -2   7   3         22.42         21.22         0.59 o
  -1   7   3          0.69          0.46         0.20 o
   0   7   3          2.27          2.69         0.32 o
   1   7   3         65.86         60.22         1.11 o
   2   7   3         47.93         43.85         0.90 o
   3   7   3          1.32          1.09         0.39 o
   4   7   3         45.96         49.37         2.47 o
   5   7   3         30.91         33.38         2.06 o
  -3   8   3          5.34          5.95         0.99 o
  -2   8   3          2.80          2.64         0.28 o
  -1   8   3          0.38          0.73         0.40 o
   0   8   3         10.02         11.57         0.52 o
   1   8   3          3.84          3.80         0.37 o
   2   8   3         14.48         15.47         0.62 o
   3   8   3         25.26         28.80         1.98 o
   4   8   3         16.34         16.29         1.43 o
  -3   9   3          2.52          3.47         1.14 o
  -2   9   3          5.15          5.63         0.56 o
  -1   9   3          4.37          3.66         0.40 o
   0   9   3          0.40         -0.10         0.24 o
   1   9   3         20.54         21.90         0.96 o
   2   9   3         12.18         13.71         0.73 o
  -2  -9   4          8.70          9.66         1.29 o
  -1  -9   4         15.43         15.61         0.89 o
   0  -9   4         23.56         25.22         1.13 o
   1  -9   4          7.98          7.56         1.37 o
  -4  -8   4          6.51          5.73         0.42 o
  -3  -8   4          0.63          0.51         0.27 o
  -2  -8   4         12.11         13.16         0.58 o
  -1  -8   4         19.19         20.12         0.65 o
   0  -8   4          8.09          7.57         0.44 o
   1  -8   4         27.13         29.50         1.14 o
   2  -8   4         18.43         21.52         0.99 o
   3  -8   4          1.92          1.03         0.48 o
  -5  -7   4         22.64         25.54         0.69 o
  -4  -7   4        122.78        131.03         1.82 o
  -3  -7   4         12.82         13.82         0.53 o
  -2  -7   4         52.69         55.52         1.12 o
  -1  -7   4          1.68          1.66         0.25 o
   0  -7   4          1.43          1.32         0.28 o
   1  -7   4          7.45          8.52         0.44 o
   2  -7   4         22.20         22.04         0.65 o
   3  -7   4          5.49          5.91         0.42 o
   4  -7   4         53.94         52.79         1.22 o
  -6  -6   4          1.89          1.40         0.24 o
  -5  -6   4          5.34          5.69         0.31 o
  -4  -6   4          1.11          0.95         0.18 o
  -3  -6   4          6.09          6.60         0.37 o
  -2  -6   4        266.49        256.68         4.15 o
  -1  -6   4         43.68         41.00         0.91 o
   0  -6   4        244.39        241.91         3.68 o
   1  -6   4         38.77         42.34         0.89 o
   2  -6   4         16.29         14.86         0.46 o
   3  -6   4         26.28         25.96         0.66 o
   4  -6   4          3.27          2.56         0.26 o
   5  -6   4          6.66          6.68         0.39 o
  -6  -5   4         10.85         10.29         0.63 o
  -5  -5   4          4.98          4.78         0.25 o
  -4  -5   4         47.85         48.36         0.81 o
  -3  -5   4         32.13         31.19         0.64 o
  -2  -5   4        220.90        216.14         2.41 o
  -1  -5   4        360.97        360.29         4.03 o
   0  -5   4         96.29         91.95         1.35 o
   1  -5   4         16.39         15.99         0.43 o
   2  -5   4         18.42         22.27         0.50 o
   3  -5   4         40.36         40.69         0.79 o
   4  -5   4          1.42          1.91         0.27 o
   5  -5   4          0.37          0.51         0.18 o
   6  -5   4          2.24          1.96         0.41 o
  -7  -4   4          4.61          2.52         0.58 o
  -6  -4   4         21.57         18.89         0.80 o
  -5  -4   4         10.49         11.09         0.40 o
  -4  -4   4         11.00         10.94         0.34 o
  -3  -4   4          2.63          2.75         0.20 o
  -2  -4   4        222.32        226.20         3.51 o
  -1  -4   4         42.25         38.45         0.64 o
   0  -4   4        187.88        180.50         1.99 o
   1  -4   4         12.10         12.11         0.34 o
   2  -4   4         28.69         27.87         0.55 o
   3  -4   4         25.98         26.68         0.74 o
   4  -4   4         36.07         36.05         0.69 o
   5  -4   4         28.55         31.70         0.66 o
   6  -4   4         14.07         14.80         0.58 o
  -7  -3   4          4.38          3.18         0.55 o
  -6  -3   4         49.14         43.73         1.28 o
  -5  -3   4         13.03         10.42         0.56 o
  -4  -3   4         51.79         52.97         0.82 o
  -3  -3   4         29.94         31.82         0.53 o
  -2  -3   4        101.75        100.19         1.17 o
  -1  -3   4         73.57         70.77         0.91 o
   0  -3   4         58.07         59.64         0.87 o
   1  -3   4         39.14         39.91         0.60 o
   2  -3   4         60.34         60.16         0.89 o
   3  -3   4        168.20        165.54         1.97 o
   4  -3   4         42.14         43.49         0.78 o
   5  -3   4          2.45          2.39         0.19 o
   6  -3   4         28.94         28.45         0.89 o
   7  -3   4          2.78          1.88         0.32 o
  -8  -2   4         19.01         16.84         1.07 o
  -7  -2   4          3.23          2.69         0.52 o
  -6  -2   4          0.83          1.17         0.25 o
  -5  -2   4          0.32          0.47         0.20 o
  -4  -2   4          5.27          5.90         0.58 o
  -3  -2   4         60.94         64.45         0.83 o
  -2  -2   4        262.30        295.14         3.12 o
  -1  -2   4         90.20         91.46         1.12 o
   0  -2   4        502.70        507.75         4.91 o
   1  -2   4        147.19        154.82         1.64 o
   2  -2   4         76.25         76.44         1.14 o
   3  -2   4         20.98         21.25         0.43 o
   4  -2   4         54.83         58.30         0.84 o
   5  -2   4         19.21         20.63         0.76 o
   6  -2   4          5.75          5.99         0.42 o
   7  -2   4          2.10          1.73         0.30 o
  -8  -1   4          4.66          4.64         0.66 o
  -7  -1   4          4.66          4.94         0.63 o
  -6  -1   4         49.17         46.16         2.21 o
  -5  -1   4         53.45         55.53         1.39 o
  -4  -1   4         58.98         59.05         1.07 o
  -3  -1   4         10.57         11.16         0.30 o
  -2  -1   4        130.29        131.77         1.48 o
  -1  -1   4        454.50        453.26         4.71 o
   0  -1   4          7.68          7.87         0.24 o
   1  -1   4        184.68        189.36         2.09 o
   2  -1   4        103.39        105.48         1.27 o
   3  -1   4         26.71         28.38         0.54 o
   4  -1   4         90.90         88.31         1.24 o
   5  -1   4         15.92         15.86         0.82 o
   6  -1   4         56.82         53.24         1.24 o
   7  -1   4          9.30          7.85         0.60 o
  -8   0   4          5.64          7.00         0.74 o
  -7   0   4         33.26         31.68         1.43 o
  -6   0   4         79.22         82.65         2.69 o
  -5   0   4         46.84         46.62         1.25 o
  -4   0   4          2.43          2.49         0.18 o
  -3   0   4        430.42        414.24         5.28 o
  -2   0   4        193.11        191.44         2.29 o
  -1   0   4        203.02        210.93         2.27 o
   0   0   4        386.63        373.39         3.60 o
   1   0   4        318.94        337.13         3.54 o
   2   0   4          5.65          9.30         0.24 o
   3   0   4         49.25         51.48         0.80 o
   4   0   4          9.86          7.81         0.41 o
   5   0   4        290.95        278.25         4.43 o
   6   0   4          6.77          7.25         0.63 o
   7   0   4          1.08          1.30         0.85 o
  -7   1   4          4.66          5.42         0.38 o
  -6   1   4         49.17         50.30         1.09 o
  -5   1   4         53.45         52.96         1.11 o
  -4   1   4         58.98         57.96         1.15 o
  -3   1   4         10.57         10.77         0.35 o
  -2   1   4        130.29        127.94         1.64 o
  -1   1   4        454.50        459.51         5.19 o
   0   1   4          7.68          8.02         0.23 o
   1   1   4        184.68        190.92         1.95 o
   2   1   4        103.39        107.59         1.57 o
   3   1   4         26.71         28.00         0.59 o
   4   1   4         90.90         87.65         2.03 o
   5   1   4         15.92         14.55         0.78 o
   6   1   4         56.82         52.64         1.40 o
   7   1   4          9.30          7.11         0.88 o
  -8   2   4         19.01         17.16         2.22 o
  -7   2   4          3.23          3.44         0.35 o
  -6   2   4          0.83          1.23         0.24 o
  -5   2   4          0.32          0.51         0.17 o
  -4   2   4          5.27          5.20         0.37 o
  -3   2   4         60.94         63.21         2.90 o
  -2   2   4        262.30        289.64         3.16 o
  -1   2   4         90.20         89.94         1.50 o
   0   2   4        502.70        512.43         5.33 o
   1   2   4        147.19        154.34         1.80 o
   2   2   4         76.25         77.08         1.11 o
   3   2   4         20.98         20.49         0.54 o
   4   2   4         54.83         56.39         1.57 o
   5   2   4         19.21         19.86         0.89 o
   6   2   4          5.75          6.96         0.62 o
   7   2   4          2.10          1.80         0.75 o
  -7   3   4          4.38          3.70         0.50 o
  -6   3   4         49.14         46.07         1.20 o
  -5   3   4         13.03          9.63         0.54 o
  -4   3   4         51.79         52.84         1.35 o
  -3   3   4         29.94         31.73         0.77 o
  -2   3   4        101.75         99.08         1.39 o
  -1   3   4         73.57         73.05         1.01 o
   0   3   4         58.07         58.50         0.88 o
   1   3   4         39.14         40.39         0.82 o
   2   3   4         60.34         59.08         0.97 o
   3   3   4        168.20        162.26         2.13 o
   4   3   4         42.14         44.05         1.43 o
   5   3   4          2.45          1.95         0.40 o
   6   3   4         28.94         30.19         1.34 o
   7   3   4          2.78          1.67         0.55 o
  -7   4   4          4.61          3.78         0.54 o
  -6   4   4         21.57         19.52         0.73 o
  -5   4   4         10.49         11.13         0.55 o
  -4   4   4         11.00         10.53         0.52 o
  -3   4   4          2.63          2.21         0.29 o
  -2   4   4        222.32        224.01         2.85 o
  -1   4   4         42.25         38.33         0.76 o
   0   4   4        187.88        177.88         2.37 o
   1   4   4         12.10         12.42         0.43 o
   2   4   4         28.69         27.45         0.63 o
   3   4   4         25.98         26.78         0.75 o
   4   4   4         36.07         35.40         1.33 o
   5   4   4         28.55         31.90         1.31 o
   6   4   4         14.07         14.78         0.96 o
  -7   5   4          4.39          3.47         0.60 o
  -6   5   4         10.85         10.63         2.13 o
  -5   5   4          4.98          4.06         0.49 o
  -4   5   4         47.85         48.64         1.45 o
  -3   5   4         32.13         32.46         1.08 o
  -2   5   4        220.90        217.88         3.14 o
  -1   5   4        360.97        357.07         4.98 o
   0   5   4         96.29         93.37         1.48 o
   1   5   4         16.39         17.02         0.50 o
   2   5   4         18.42         21.28         0.70 o
   3   5   4         40.36         38.53         0.99 o
   4   5   4          1.42          0.98         0.45 o
   5   5   4          0.37          0.89         0.38 o
   6   5   4          2.24          0.96         0.74 o
  -6   6   4          1.89          2.44         0.69 o
  -5   6   4          5.34          6.10         0.66 o
  -4   6   4          1.11          1.03         0.31 o
  -3   6   4          6.09          6.34         0.61 o
  -2   6   4        266.49        254.38         3.70 o
  -1   6   4         43.68         42.26         0.86 o
   0   6   4        244.39        242.10         2.95 o
   1   6   4         38.77         43.16         0.96 o
   2   6   4         16.29         14.68         0.53 o
   3   6   4         26.28         25.75         0.78 o
   4   6   4          3.27          3.31         0.45 o
   5   6   4          6.66          5.68         1.02 o
  -5   7   4         22.64         23.29         1.92 o
  -4   7   4        122.78        131.16         3.00 o
  -3   7   4         12.82         13.81         0.86 o
  -2   7   4         52.69         55.08         1.22 o
  -1   7   4          1.68          1.98         0.27 o
   0   7   4          1.43          0.81         0.23 o
   1   7   4          7.45          8.77         0.48 o
   2   7   4         22.20         21.06         0.63 o
   3   7   4          5.49          4.47         0.40 o
  -4   8   4          6.51          5.51         0.93 o
  -3   8   4          0.63          0.66         0.44 o
  -2   8   4         12.11         14.69         0.69 o
  -1   8   4         19.19         21.20         0.67 o
   0   8   4          8.09          7.59         0.50 o
   1   8   4         27.13         27.19         0.86 o
   2   8   4         18.43         20.66         0.88 o
   3   8   4          1.92          1.78         0.63 o
  -2   9   4          8.70         10.12         0.69 o
  -1   9   4         15.43         15.93         0.84 o
   0   9   4         23.56         26.27         0.98 o
   1   9   4          7.98          8.25         0.74 o
  -4  -8   5          7.96          8.52         0.81 o
  -3  -8   5          2.35          1.63         0.35 o
  -2  -8   5         12.47         14.08         0.98 o
  -1  -8   5         13.94         16.70         0.76 o
   0  -8   5          9.37         11.29         0.73 o
   1  -8   5          5.12          4.97         0.46 o
   2  -8   5         12.15         12.41         0.71 o
  -5  -7   5         10.69         12.07         0.46 o
  -4  -7   5         25.73         27.43         0.69 o
  -3  -7   5         14.73         17.01         0.61 o
  -2  -7   5          7.51          7.80         0.38 o
  -1  -7   5         29.77         30.35         0.71 o
   0  -7   5         22.03         21.34         0.58 o
   1  -7   5          1.58          1.19         0.19 o
   2  -7   5         25.14         25.28         0.62 o
   3  -7   5          0.88          0.95         0.30 o
   4  -7   5         23.19         24.79         1.00 o
  -6  -6   5         29.55         29.03         0.75 o
  -5  -6   5         10.45         10.67         0.39 o
  -4  -6   5         36.11         38.76         0.76 o
  -3  -6   5          8.10          9.24         0.38 o
  -2  -6   5          4.03          4.40         0.33 o
  -1  -6   5         17.29         16.62         0.48 o
   0  -6   5        172.63        172.77         2.07 o
   1  -6   5         13.14         10.71         0.39 o
   2  -6   5         85.41         88.41         1.25 o
   3  -6   5          6.72          6.92         0.47 o
   4  -6   5          6.36          6.83         0.39 o
   5  -6   5         11.10         10.62         0.78 o
  -6  -5   5          4.28          3.86         0.40 o
  -5  -5   5          1.07          1.24         0.18 o
  -4  -5   5          9.74          9.84         0.35 o
  -3  -5   5         20.59         20.06         0.50 o
  -2  -5   5         20.58         21.20         0.50 o
  -1  -5   5         82.98         80.00         1.13 o
   0  -5   5         10.34          8.31         0.37 o
   1  -5   5        165.48        168.19         2.27 o
   2  -5   5         97.87         91.82         1.25 o
   3  -5   5         33.19         31.93         0.75 o
   4  -5   5         25.61         27.92         0.69 o
   5  -5   5          1.44          1.32         0.21 o
  -7  -4   5          6.82          6.94         0.58 o
  -6  -4   5         23.00         19.56         1.23 o
  -5  -4   5         60.89         57.05         0.82 o
  -4  -4   5          3.84          4.36         0.28 o
  -3  -4   5          5.73          8.28         0.31 o
  -2  -4   5         16.32         17.01         0.41 o
  -1  -4   5         70.64         70.05         0.99 o
   0  -4   5         29.60         31.33         0.58 o
   1  -4   5          4.56          3.26         0.23 o
   2  -4   5        113.31        112.81         1.37 o
   3  -4   5          2.29          2.09         0.21 o
   4  -4   5          5.91          5.72         0.40 o
   5  -4   5          5.98          6.67         0.32 o
   6  -4   5         14.38         15.13         0.82 o
  -7  -3   5         23.48         24.69         0.97 o
  -6  -3   5         11.99         11.47         1.15 o
  -5  -3   5         30.96         29.98         0.72 o
  -4  -3   5          0.55          0.83         0.12 o
  -3  -3   5        121.97        124.03         1.65 o
  -2  -3   5          2.56          3.95         0.22 o
  -1  -3   5         29.97         31.60         0.53 o
   0  -3   5        165.51        171.16         2.00 o
   1  -3   5         25.83         26.49         0.48 o
   2  -3   5          4.58          5.10         0.30 o
   3  -3   5         79.99         76.40         1.11 o
   4  -3   5         37.38         38.72         0.70 o
   5  -3   5          3.26          2.57         0.28 o
   6  -3   5         37.22         37.69         1.40 o
  -8  -2   5          3.38          2.91         0.58 o
  -7  -2   5          2.79          3.08         0.39 o
  -6  -2   5          3.80          3.51         0.40 o
  -5  -2   5         56.27         51.18         1.40 o
  -4  -2   5          2.17          1.41         0.21 o
  -3  -2   5         64.43         66.36         0.88 o
  -2  -2   5         86.58         89.09         1.12 o
  -1  -2   5         16.08         15.74         0.33 o
   0  -2   5        502.09        512.68         4.94 o
   1  -2   5        270.26        268.57         2.73 o
   2  -2   5         86.84         82.69         1.12 o
   3  -2   5         84.08         80.08         1.13 o
   4  -2   5          8.83          9.65         0.36 o
   5  -2   5         11.97         12.25         0.40 o
   6  -2   5          5.05          5.37         0.47 o
  -8  -1   5          2.98          2.69         0.55 o
  -7  -1   5         97.67        101.47         3.21 o
  -6  -1   5         38.29         35.47         1.13 o
  -5  -1   5        152.44        150.72         2.51 o
  -4  -1   5         70.15         72.93         1.16 o
  -3  -1   5         38.16         36.86         0.60 o
  -2  -1   5         54.84         61.57         0.81 o
  -1  -1   5         54.72         57.50         0.78 o
   0  -1   5        110.39        117.21         1.29 o
   1  -1   5         79.30         75.79         0.90 o
   2  -1   5         93.16         90.01         1.05 o
   3  -1   5         15.73         17.60         0.39 o
   4  -1   5         52.81         60.25         1.06 o
   5  -1   5         27.89         29.25         0.86 o
   6  -1   5         41.40         40.28         1.11 o
   7  -1   5         16.03         16.79         1.51 o
  -8   0   5          0.54          0.44         0.38 o
  -7   0   5          5.98          8.20         0.99 o
  -6   0   5          0.25          0.52         0.36 o
  -5   0   5        702.07        685.39         8.69 o
  -4   0   5        345.42        348.87         4.57 o
  -3   0   5         50.80         55.34         0.84 o
  -2   0   5          4.73          7.40         0.24 o
  -1   0   5         10.81         10.18         0.27 o
   0   0   5         32.36         29.92         0.45 o
   1   0   5          0.00          0.06         0.08 o
   2   0   5         18.72         17.62         0.34 o
   3   0   5         37.41         35.11         0.66 o
   4   0   5          3.28          3.76         0.25 o
   5   0   5          0.82          1.87         0.29 o
   6   0   5          3.20          1.80         0.31 o
   7   0   5         47.02         43.63         1.27 o
  -8   1   5          2.98          2.69         0.49 o
  -7   1   5         97.67         90.82         3.53 o
  -6   1   5         38.29         36.64         1.10 o
  -5   1   5        152.44        143.60         3.02 o
  -4   1   5         70.15         72.38         1.30 o
  -3   1   5         38.16         36.52         0.75 o
  -2   1   5         54.84         60.73         0.92 o
  -1   1   5         54.72         57.77         0.81 o
   0   1   5        110.39        117.02         1.30 o
   1   1   5         79.30         75.91         0.99 o
   2   1   5         93.16         90.29         1.15 o
   3   1   5         15.73         17.84         0.58 o
   4   1   5         52.81         60.57         1.62 o
   5   1   5         27.89         29.01         1.07 o
   6   1   5         41.40         40.75         1.14 o
   7   1   5         16.03         15.63         1.40 o
  -8   2   5          3.38          3.35         0.40 o
  -7   2   5          2.79          3.19         0.36 o
  -6   2   5          3.80          3.39         0.35 o
  -5   2   5         56.27         54.27         1.47 o
  -4   2   5          2.17          1.03         0.26 o
  -3   2   5         64.43         65.60         1.37 o
  -2   2   5         86.58         87.52         1.29 o
  -1   2   5         16.08         15.48         0.35 o
   0   2   5        502.09        507.08         5.35 o
   1   2   5        270.26        270.33         3.94 o
   2   2   5         86.84         85.89         1.41 o
   3   2   5         84.08         81.40         1.36 o
   4   2   5          8.83          8.57         0.61 o
   5   2   5         11.97         12.80         0.76 o
   6   2   5          5.05          5.43         1.02 o
  -7   3   5         23.48         23.69         0.93 o
  -6   3   5         11.99         11.07         0.61 o
  -5   3   5         30.96         29.55         0.93 o
  -4   3   5          0.55          0.48         0.24 o
  -3   3   5        121.97        123.66         2.81 o
  -2   3   5          2.56          3.98         0.27 o
  -1   3   5         29.97         32.55         0.62 o
   0   3   5        165.51        170.15         2.06 o
   1   3   5         25.83         25.12         0.59 o
   2   3   5          4.58          4.81         0.31 o
   3   3   5         79.99         77.43         1.35 o
   4   3   5         37.38         38.00         1.52 o
   5   3   5          3.26          2.86         0.59 o
   6   3   5         37.22         39.52         5.16 o
  -7   4   5          6.82          7.79         0.59 o
  -6   4   5         23.00         19.41         0.82 o
  -5   4   5         60.89         54.74         1.32 o
  -4   4   5          3.84          4.14         0.39 o
  -3   4   5          5.73          8.60         0.59 o
  -2   4   5         16.32         17.19         0.47 o
  -1   4   5         70.64         68.88         1.08 o
   0   4   5         29.60         31.56         0.81 o
   1   4   5          4.56          2.70         0.25 o
   2   4   5        113.31        108.49         1.64 o
   3   4   5          2.29          2.51         0.23 o
   4   4   5          5.91          5.93         1.44 o
   5   4   5          5.98          5.90         0.67 o
   6   4   5         14.38         14.92         1.34 o
  -6   5   5          4.28          4.92         0.59 o
  -5   5   5          1.07          1.19         0.33 o
  -4   5   5          9.74          8.34         1.05 o
  -3   5   5         20.59         21.11         1.07 o
  -2   5   5         20.58         20.58         0.59 o
  -1   5   5         82.98         81.01         1.36 o
   0   5   5         10.34          8.37         0.41 o
   1   5   5        165.48        171.62         2.39 o
   2   5   5         97.87         90.38         1.52 o
   3   5   5         33.19         32.13         0.74 o
   4   5   5         25.61         25.90         0.99 o
   5   5   5          1.44          1.40         0.58 o
  -6   6   5         29.55         30.17         2.08 o
  -5   6   5         10.45         12.68         0.81 o
  -4   6   5         36.11         42.36         2.92 o
  -3   6   5          8.10          9.39         0.99 o
  -2   6   5          4.03          3.92         0.33 o
  -1   6   5         17.29         16.07         0.58 o
   0   6   5        172.63        169.80         2.51 o
   1   6   5         13.14         11.23         0.47 o
   2   6   5         85.41         87.35         1.40 o
   3   6   5          6.72          7.87         0.64 o
   4   6   5          6.36          5.27         0.91 o
   5   6   5         11.10         10.67         1.23 o
  -5   7   5         10.69         12.67         1.32 o
  -4   7   5         25.73         28.25         1.99 o
  -3   7   5         14.73         15.24         0.89 o
  -2   7   5          7.51          7.50         0.45 o
  -1   7   5         29.77         30.13         0.96 o
   0   7   5         22.03         22.47         0.67 o
   1   7   5          1.58          0.92         0.23 o
   2   7   5         25.14         25.30         0.77 o
   3   7   5          0.88          0.59         0.23 o
   4   7   5         23.19         22.71         1.73 o
  -3   8   5          2.35          1.67         0.60 o
  -2   8   5         12.47         14.93         1.35 o
  -1   8   5         13.94         15.75         0.75 o
   0   8   5          9.37         11.54         0.72 o
   1   8   5          5.12          5.29         0.55 o
   2   8   5         12.15         14.79         1.38 o
  -3  -8   6         24.60         26.16         1.28 o
  -2  -8   6         39.05         36.21         1.93 o
  -1  -8   6          7.42          7.58         1.28 o
   0  -8   6          0.12         -0.02         0.21 o
   1  -8   6          2.77          2.85         0.43 o
  -4  -7   6         70.32         75.96         2.37 o
  -3  -7   6         21.13         21.28         0.61 o
  -2  -7   6          1.10          1.28         0.23 o
  -1  -7   6         28.94         31.35         0.71 o
   0  -7   6          5.11          5.48         0.34 o
   1  -7   6         11.90         11.21         0.52 o
   2  -7   6          0.47         -0.20         0.20 o
   3  -7   6          4.27          3.99         0.58 o
  -5  -6   6          9.64         11.04         0.40 o
  -4  -6   6          3.46          4.09         0.28 o
  -3  -6   6          5.23          5.92         0.35 o
  -2  -6   6          4.87          4.23         0.28 o
  -1  -6   6          7.90          6.91         0.33 o
   0  -6   6         17.08         17.15         0.49 o
   1  -6   6          8.31         10.29         0.46 o
   2  -6   6         36.54         37.26         0.75 o
   3  -6   6          0.82          0.89         0.21 o
   4  -6   6          0.25          0.12         0.22 o
  -6  -5   6         18.38         20.38         0.67 o
  -5  -5   6          2.38          1.35         0.17 o
  -4  -5   6         23.42         24.07         0.55 o
  -3  -5   6         11.29         10.88         0.38 o
  -2  -5   6          9.41          9.99         0.38 o
  -1  -5   6         79.63         74.51         1.19 o
   0  -5   6         52.49         49.02         0.84 o
   1  -5   6        153.25        147.97         1.80 o
   2  -5   6         11.21         11.47         0.38 o
   3  -5   6         71.06         71.62         1.26 o
   4  -5   6         17.71         18.47         0.64 o
   5  -5   6          5.41          5.25         0.52 o
  -7  -4   6          3.44          4.06         0.74 o
  -6  -4   6          0.52          0.45         0.17 o
  -5  -4   6         19.81         16.62         0.48 o
  -4  -4   6         12.99         12.83         0.39 o
  -3  -4   6         97.67         89.02         2.13 o
  -2  -4   6         39.62         37.76         0.65 o
  -1  -4   6         32.22         31.07         0.59 o
   0  -4   6        206.63        201.01         3.20 o
   1  -4   6         15.51         15.12         0.42 o
   2  -4   6         21.44         22.87         0.57 o
   3  -4   6         26.27         26.39         0.60 o
   4  -4   6          1.67          1.45         0.20 o
   5  -4   6          1.12          1.26         0.20 o
  -7  -3   6          0.18          0.19         0.38 o
  -6  -3   6          6.72          7.93         0.58 o
  -5  -3   6          5.96          5.37         0.32 o
  -4  -3   6         25.68         19.01         0.45 o
  -3  -3   6          6.32          7.63         0.28 o
  -2  -3   6         23.93         25.47         0.52 o
  -1  -3   6         69.84         71.96         0.97 o
   0  -3   6         47.55         51.12         0.80 o
   1  -3   6        158.57        157.24         1.77 o
   2  -3   6         33.57         34.94         0.59 o
   3  -3   6         32.29         34.01         0.72 o
   4  -3   6          0.04          0.10         0.13 o
   5  -3   6         18.62         20.16         0.88 o
   6  -3   6          0.34          0.78         0.74 o
  -7  -2   6         10.17         10.68         0.67 o
  -6  -2   6         10.74         12.57         0.63 o
  -5  -2   6        120.48        119.29         1.80 o
  -4  -2   6         11.51         10.46         0.29 o
  -3  -2   6         69.51         64.29         0.90 o
  -2  -2   6          8.90          8.43         0.30 o
  -1  -2   6         46.39         46.71         0.89 o
   0  -2   6        165.61        166.51         1.96 o
   1  -2   6        171.64        176.16         1.91 o
   2  -2   6        175.02        165.42         2.07 o
   3  -2   6         20.63         22.90         0.51 o
   4  -2   6          3.97          2.91         0.22 o
   5  -2   6         11.44         11.59         0.47 o
   6  -2   6          0.58          0.31         0.24 o
  -7  -1   6         11.40         12.36         0.72 o
  -6  -1   6         15.97         16.20         0.49 o
  -5  -1   6         24.60         23.92         0.58 o
  -4  -1   6         64.57         68.06         1.24 o
  -3  -1   6         11.39         10.72         0.30 o
  -2  -1   6         20.91         18.26         0.39 o
  -1  -1   6        237.48        236.23         2.95 o
   0  -1   6         15.71         17.48         0.36 o
   1  -1   6        152.50        151.06         1.66 o
   2  -1   6         48.70         51.00         0.72 o
   3  -1   6         17.02         15.89         0.42 o
   4  -1   6         34.07         33.69         0.71 o
   5  -1   6          8.18          7.59         0.75 o
   6  -1   6         30.60         27.88         1.89 o
  -7   0   6         22.16         21.98         0.72 o
  -6   0   6          9.99         10.17         0.42 o
  -5   0   6        228.76        228.89         3.20 o
  -4   0   6          8.29          8.52         0.36 o
  -3   0   6        502.89        521.78         6.63 o
  -2   0   6         35.02         34.41         0.64 o
  -1   0   6         31.37         35.66         0.59 o
   0   0   6         41.70         45.59         0.75 o
   1   0   6          5.28          7.03         0.24 o
   2   0   6          0.82          0.83         0.12 o
   3   0   6          0.30          3.12         0.29 o
   4   0   6          0.17          0.48         0.16 o
   5   0   6          6.53          5.54         0.45 o
   6   0   6         88.55         88.11         2.32 o
  -7   1   6         11.40         12.44         0.75 o
  -6   1   6         15.97         14.96         0.63 o
  -5   1   6         24.60         22.69         0.73 o
  -4   1   6         64.57         69.26         1.24 o
  -3   1   6         11.39         10.21         0.40 o
  -2   1   6         20.91         18.01         0.43 o
  -1   1   6        237.48        235.81         2.65 o
   0   1   6         15.71         17.93         0.41 o
   1   1   6        152.50        153.58         1.68 o
   2   1   6         48.70         51.99         0.73 o
   3   1   6         17.02         15.70         0.45 o
   4   1   6         34.07         34.58         0.71 o
   5   1   6          8.18          8.05         0.53 o
   6   1   6         30.60         28.65         1.21 o
  -7   2   6         10.17         10.71         0.76 o
  -6   2   6         10.74         12.83         0.61 o
  -5   2   6        120.48        116.44         2.25 o
  -4   2   6         11.51         10.10         0.51 o
  -3   2   6         69.51         64.82         2.23 o
  -2   2   6          8.90          9.15         0.41 o
  -1   2   6         46.39         47.99         0.71 o
   0   2   6        165.61        166.16         1.84 o
   1   2   6        171.64        176.25         2.14 o
   2   2   6        175.02        164.58         2.45 o
   3   2   6         20.63         22.46         0.63 o
   4   2   6          3.97          3.71         0.49 o
   5   2   6         11.44         12.59         1.15 o
   6   2   6          0.58          0.71         0.35 o
  -7   3   6          0.18          1.13         0.32 o
  -6   3   6          6.72          8.13         0.65 o
  -5   3   6          5.96          5.58         0.61 o
  -4   3   6         25.68         19.62         0.75 o
  -3   3   6          6.32          7.69         0.50 o
  -2   3   6         23.93         25.19         0.61 o
  -1   3   6         69.84         72.04         1.08 o
   0   3   6         47.55         50.93         0.94 o
   1   3   6        158.57        157.09         2.14 o
   2   3   6         33.57         34.57         0.77 o
   3   3   6         32.29         35.56         0.84 o
   4   3   6          0.04         -0.25         0.48 o
   5   3   6         18.62         19.60         2.66 o
   6   3   6          0.34          0.96         0.66 o
  -7   4   6          3.44          3.36         0.52 o
  -6   4   6          0.52          0.86         0.33 o
  -5   4   6         19.81         16.75         0.77 o
  -4   4   6         12.99         12.41         0.59 o
  -3   4   6         97.67         93.73         2.00 o
  -2   4   6         39.62         36.39         0.80 o
  -1   4   6         32.22         31.83         0.69 o
   0   4   6        206.63        196.22         2.65 o
   1   4   6         15.51         15.84         0.52 o
   2   4   6         21.44         22.53         0.77 o
   3   4   6         26.27         23.68         0.64 o
   4   4   6          1.67          1.54         0.58 o
   5   4   6          1.12          2.00         0.60 o
  -6   5   6         18.38         21.07         1.59 o
  -5   5   6          2.38          1.86         0.37 o
  -4   5   6         23.42         25.93         0.88 o
  -3   5   6         11.29         10.12         0.76 o
  -2   5   6          9.41          9.61         0.45 o
  -1   5   6         79.63         76.86         1.84 o
   0   5   6         52.49         50.61         1.05 o
   1   5   6        153.25        149.72         2.18 o
   2   5   6         11.21         10.54         0.76 o
   3   5   6         71.06         71.56         1.79 o
   4   5   6         17.71         19.17         1.48 o
   5   5   6          5.41          5.54         0.99 o
  -5   6   6          9.64         11.84         1.48 o
  -4   6   6          3.46          4.27         0.55 o
  -3   6   6          5.23          6.57         0.84 o
  -2   6   6          4.87          3.94         0.38 o
  -1   6   6          7.90          7.55         0.61 o
   0   6   6         17.08         17.35         0.74 o
   1   6   6          8.31         10.49         0.57 o
   2   6   6         36.54         36.41         0.83 o
   3   6   6          0.82          0.69         0.25 o
   4   6   6          0.25          1.15         0.44 o
  -4   7   6         70.32         61.23         4.53 o
  -3   7   6         21.13         23.48         1.32 o
  -2   7   6          1.10          1.49         0.35 o
  -1   7   6         28.94         32.57         0.88 o
   0   7   6          5.11          6.18         0.44 o
   1   7   6         11.90         11.16         0.87 o
   2   7   6          0.47          0.20         0.22 o
   3   7   6          4.27          4.10         0.42 o
  -3   8   6         24.60         25.87         1.92 o
  -2   8   6         39.05         37.57         1.45 o
  -1   8   6          7.42          6.72         0.68 o
   0   8   6          0.12          0.34         0.34 o
   1   8   6          2.77          2.55         0.37 o
  -4  -7   7          8.83         10.79         0.93 o
  -3  -7   7         11.74         11.85         0.90 o
  -2  -7   7         71.42         79.66         1.68 o
  -1  -7   7          7.96          7.37         0.62 o
   0  -7   7          5.54          6.03         0.71 o
   1  -7   7         35.31         36.69         1.47 o
   2  -7   7         25.44         24.44         0.87 o
  -5  -6   7          9.34          9.91         0.56 o
  -4  -6   7          0.22         -0.05         0.20 o
  -3  -6   7         14.11         16.61         0.53 o
  -2  -6   7          3.14          2.70         0.24 o
  -1  -6   7          2.76          3.25         0.31 o
   0  -6   7          5.22          5.19         0.41 o
   1  -6   7          6.28          5.98         0.33 o
   2  -6   7         23.31         24.21         0.69 o
   3  -6   7         37.28         34.96         1.23 o
  -6  -5   7         31.65         35.59         1.77 o
  -5  -5   7         14.31         16.34         0.46 o
  -4  -5   7          4.18          3.25         0.24 o
  -3  -5   7          3.05          3.55         0.26 o
  -2  -5   7          0.65          0.09         0.14 o
  -1  -5   7         25.99         24.20         0.56 o
   0  -5   7         13.44         12.83         0.41 o
   1  -5   7         83.53         81.45         1.19 o
   2  -5   7         34.44         34.42         0.67 o
   3  -5   7        102.63        107.92         1.85 o
   4  -5   7          1.03          0.75         0.36 o
  -6  -4   7         16.97         17.72         0.85 o
  -5  -4   7          8.16          8.03         0.37 o
  -4  -4   7          3.94          2.33         0.20 o
  -3  -4   7         62.23         54.17         0.83 o
  -2  -4   7         13.22         12.63         0.40 o
  -1  -4   7         52.93         50.14         0.89 o
   0  -4   7          2.29          1.75         0.18 o
   1  -4   7          2.90          2.84         0.23 o
   2  -4   7         32.64         34.58         0.72 o
   3  -4   7          4.23          4.17         0.31 o
   4  -4   7         36.29         38.07         0.98 o
   5  -4   7         14.34         14.12         0.60 o
  -7  -3   7          0.38          0.40         0.30 o
  -6  -3   7          5.21          5.36         0.40 o
  -5  -3   7         37.03         35.01         0.80 o
  -4  -3   7         67.71         62.17         0.92 o
  -3  -3   7         26.27         25.33         0.53 o
  -2  -3   7         36.12         30.58         0.70 o
  -1  -3   7        141.65        134.34         1.59 o
   0  -3   7         54.14         51.82         0.83 o
   1  -3   7         14.04         14.68         0.59 o
   2  -3   7         21.64         22.86         0.48 o
   3  -3   7         15.63         15.34         0.47 o
   4  -3   7          7.95          8.28         0.42 o
   5  -3   7          3.56          4.17         0.44 o
  -7  -2   7         15.99         17.33         0.89 o
  -6  -2   7         31.88         31.80         0.74 o
  -5  -2   7          6.77          7.14         0.41 o
  -4  -2   7         34.67         33.68         0.65 o
  -3  -2   7         58.87         58.50         0.87 o
  -2  -2   7          1.92          1.89         0.18 o
  -1  -2   7         10.53         10.06         0.48 o
   0  -2   7         25.54         26.13         0.50 o
   1  -2   7         43.03         43.92         0.69 o
   2  -2   7          0.82          0.49         0.13 o
   3  -2   7         31.07         27.69         0.67 o
   4  -2   7         28.18         25.80         0.66 o
   5  -2   7          4.76          4.01         0.38 o
  -7  -1   7         30.93         31.82         0.86 o
  -6  -1   7         12.05         13.34         0.48 o
  -5  -1   7         10.38         10.22         0.47 o
  -4  -1   7        128.53        124.03         3.74 o
  -3  -1   7          9.29          8.97         0.32 o
  -2  -1   7         97.58         98.40         1.37 o
  -1  -1   7         84.58         85.48         1.27 o
   0  -1   7          0.71          1.03         0.16 o
   1  -1   7         19.75         19.14         0.41 o
   2  -1   7          3.81          4.15         0.22 o
   3  -1   7          6.51          6.18         0.29 o
   4  -1   7         19.34         21.25         0.57 o
   5  -1   7         11.79         11.69         0.58 o
  -7   0   7          0.49          0.12         0.58 o
  -6   0   7         25.87         24.98         0.80 o
  -5   0   7          3.47          3.52         0.29 o
  -4   0   7          6.21          5.79         0.34 o
  -3   0   7        356.37        343.88         3.76 o
  -2   0   7         10.93          9.67         0.32 o
  -1   0   7         50.34         53.25         0.99 o
   0   0   7         48.42         48.49         0.77 o
   1   0   7        134.06        128.66         1.48 o
   2   0   7          7.51          8.05         0.29 o
   3   0   7         23.69         24.01         0.66 o
   4   0   7         11.36         11.00         0.43 o
   5   0   7          0.75          0.52         0.28 o
  -7   1   7         30.93         31.15         1.09 o
  -6   1   7         12.05         13.00         0.79 o
  -5   1   7         10.38         10.93         0.47 o
  -4   1   7        128.53        122.54         1.98 o
  -3   1   7          9.29          8.67         0.32 o
  -2   1   7         97.58         98.23         1.31 o
  -1   1   7         84.58         85.17         1.19 o
   0   1   7          0.71          1.05         0.15 o
   1   1   7         19.75         19.23         0.43 o
   2   1   7          3.81          3.87         0.23 o
   3   1   7          6.51          6.28         0.45 o
   4   1   7         19.34         19.56         0.64 o
   5   1   7         11.79         12.01         0.67 o
  -7   2   7         15.99         17.83         0.79 o
  -6   2   7         31.88         31.08         1.01 o
  -5   2   7          6.77          7.44         0.51 o
  -4   2   7         34.67         35.02         1.05 o
  -3   2   7         58.87         59.09         1.03 o
  -2   2   7          1.92          1.91         0.21 o
  -1   2   7         10.53         10.32         0.37 o
   0   2   7         25.54         27.03         0.53 o
   1   2   7         43.03         44.45         0.71 o
   2   2   7          0.82          0.32         0.29 o
   3   2   7         31.07         27.67         0.67 o
   4   2   7         28.18         25.91         1.06 o
   5   2   7          4.76          4.17         0.56 o
  -7   3   7          0.38          0.29         0.42 o
  -6   3   7          5.21          5.38         0.51 o
  -5   3   7         37.03         35.11         1.53 o
  -4   3   7         67.71         62.08         1.54 o
  -3   3   7         26.27         25.64         1.28 o
  -2   3   7         36.12         30.77         0.72 o
  -1   3   7        141.65        136.85         1.78 o
   0   3   7         54.14         51.47         0.90 o
   1   3   7         14.04         14.76         0.47 o
   2   3   7         21.64         22.38         0.86 o
   3   3   7         15.63         15.24         0.57 o
   4   3   7          7.95          8.37         0.54 o
   5   3   7          3.56          3.46         0.77 o
  -6   4   7         16.97         17.95         1.10 o
  -5   4   7          8.16          7.62         0.70 o
  -4   4   7          3.94          2.65         0.38 o
  -3   4   7         62.23         54.03         1.46 o
  -2   4   7         13.22         12.32         0.45 o
  -1   4   7         52.93         48.33         0.92 o
   0   4   7          2.29          1.82         0.27 o
   1   4   7          2.90          3.26         0.30 o
   2   4   7         32.64         33.60         0.81 o
   3   4   7          4.23          3.79         0.35 o
   4   4   7         36.29         37.14         2.14 o
   5   4   7         14.34         13.82         1.40 o
  -6   5   7         31.65         34.20         1.51 o
  -5   5   7         14.31         17.52         0.80 o
  -4   5   7          4.18          3.29         0.44 o
  -3   5   7          3.05          3.94         0.48 o
  -2   5   7          0.65          0.36         0.19 o
  -1   5   7         25.99         24.59         0.71 o
   0   5   7         13.44         12.00         0.53 o
   1   5   7         83.53         85.00         1.47 o
   2   5   7         34.44         34.77         0.98 o
   3   5   7        102.63        109.53         2.20 o
   4   5   7          1.03          0.69         0.58 o
  -5   6   7          9.34         10.03         0.96 o
  -4   6   7          0.22          1.05         0.69 o
  -3   6   7         14.11         15.44         0.92 o
  -2   6   7          3.14          2.76         0.52 o
  -1   6   7          2.76          3.18         0.33 o
   0   6   7          5.22          4.69         0.43 o
   1   6   7          6.28          6.14         0.40 o
   2   6   7         23.31         24.17         0.85 o
   3   6   7         37.28         34.97         1.14 o
  -3   7   7         11.74         12.02         1.29 o
  -2   7   7         71.42         77.01         1.84 o
  -1   7   7          7.96          9.15         0.75 o
   0   7   7          5.54          6.22         0.50 o
   1   7   7         35.31         34.10         1.05 o
   2   7   7         25.44         27.94         1.12 o
  -2  -7   8          4.15          3.69         0.40 o
  -1  -7   8          4.71          5.20         0.47 o
   0  -7   8         20.31         23.16         1.15 o
  -4  -6   8          1.23          0.76         0.20 o
  -3  -6   8         20.30         23.76         0.91 o
  -2  -6   8         10.22         10.48         0.46 o
  -1  -6   8          7.38          8.23         0.51 o
   0  -6   8         10.21         10.86         0.71 o
   1  -6   8          9.21          8.16         0.49 o
   2  -6   8          9.31          9.37         0.53 o
  -5  -5   8          5.15          6.00         0.65 o
  -4  -5   8         12.89         12.93         0.81 o
  -3  -5   8          0.47          0.68         0.17 o
  -2  -5   8          6.12          5.92         0.54 o
  -1  -5   8          1.54          1.31         0.19 o
   0  -5   8          2.29          1.96         0.21 o
   1  -5   8          0.03          0.00         0.15 o
   2  -5   8         17.61         17.61         0.58 o
   3  -5   8          0.27          0.16         0.29 o
  -6  -4   8          6.52          7.38         0.99 o
  -5  -4   8          1.46          1.23         0.18 o
  -4  -4   8          1.49          1.98         0.20 o
  -3  -4   8          2.88          3.21         0.29 o
  -2  -4   8         42.03         41.66         0.82 o
  -1  -4   8         50.24         48.89         0.82 o
   0  -4   8         24.13         25.00         0.65 o
   1  -4   8          2.97          3.20         0.28 o
   2  -4   8         31.16         32.19         0.64 o
   3  -4   8          2.19          2.16         0.26 o
   4  -4   8          2.47          3.15         0.47 o
  -6  -3   8         11.49         12.28         0.53 o
  -5  -3   8          3.00          3.35         0.38 o
  -4  -3   8         14.06         15.45         0.48 o
  -3  -3   8          3.21          2.75         0.26 o
  -2  -3   8         58.78         51.94         0.88 o
  -1  -3   8          2.69          2.48         0.21 o
   0  -3   8         39.12         39.34         0.72 o
   1  -3   8          1.50          1.86         0.22 o
   2  -3   8         10.81         12.53         0.40 o
   3  -3   8          8.53          8.71         0.38 o
   4  -3   8          8.99          9.39         0.55 o
  -6  -2   8         64.08         66.30         1.30 o
  -5  -2   8         11.59         12.88         0.70 o
  -4  -2   8          4.04          3.26         0.22 o
  -3  -2   8         10.34          8.76         0.43 o
  -2  -2   8          1.18          1.40         0.19 o
  -1  -2   8         18.45         19.46         0.51 o
   0  -2   8         65.99         67.15         1.01 o
   1  -2   8          6.67          6.33         0.28 o
   2  -2   8         11.35         13.05         0.38 o
   3  -2   8         28.37         30.13         0.66 o
   4  -2   8         42.05         43.83         0.82 o
   5  -2   8          1.50          0.20         0.29 o
  -7  -1   8         15.79         16.49         1.45 o
  -6  -1   8         10.31          9.92         0.48 o
  -5  -1   8          9.28          8.98         0.43 o
  -4  -1   8         55.52         54.18         0.85 o
  -3  -1   8         41.36         38.30         0.69 o
  -2  -1   8        226.41        223.45         2.81 o
  -1  -1   8         24.76         24.51         0.66 o
   0  -1   8         70.52         70.33         1.03 o
   1  -1   8         31.05         29.65         0.58 o
   2  -1   8          3.17          3.53         0.24 o
   3  -1   8         17.70         19.24         0.52 o
   4  -1   8         21.21         20.32         0.60 o
   5  -1   8         10.78         11.63         0.56 o
  -7   0   8          9.32          8.21         0.75 o
  -6   0   8          0.03         -0.16         0.16 o
  -5   0   8          4.19          3.28         0.31 o
  -4   0   8         12.98         13.95         0.52 o
  -3   0   8         13.47         13.45         0.40 o
  -2   0   8        143.99        138.25         1.75 o
  -1   0   8        177.25        177.30         2.33 o
   0   0   8         18.53         20.87         0.50 o
   1   0   8        104.58        105.96         1.45 o
   2   0   8         12.71         12.81         0.48 o
   3   0   8          2.64          2.52         0.25 o
   4   0   8          0.96          0.94         0.21 o
   5   0   8          3.45          3.13         0.41 o
  -7   1   8         15.79         16.06         0.94 o
  -6   1   8         10.31         10.79         0.76 o
  -5   1   8          9.28          8.25         0.52 o
  -4   1   8         55.52         54.77         1.20 o
  -3   1   8         41.36         38.29         0.78 o
  -2   1   8        226.41        223.46         2.92 o
  -1   1   8         24.76         24.73         0.56 o
   0   1   8         70.52         67.00         1.49 o
   1   1   8         31.05         30.26         0.64 o
   2   1   8          3.17          3.60         0.25 o
   3   1   8         17.70         19.48         0.74 o
   4   1   8         21.21         20.55         0.80 o
   5   1   8         10.78         12.95         1.32 o
  -6   2   8         64.08         67.99         1.66 o
  -5   2   8         11.59         12.04         0.65 o
  -4   2   8          4.04          3.93         0.42 o
  -3   2   8         10.34          8.54         0.35 o
  -2   2   8          1.18          1.26         0.24 o
  -1   2   8         18.45         18.63         0.54 o
   0   2   8         65.99         66.93         1.12 o
   1   2   8          6.67          5.88         0.31 o
   2   2   8         11.35         12.97         0.50 o
   3   2   8         28.37         30.62         0.81 o
   4   2   8         42.05         43.74         1.04 o
   5   2   8          1.50          0.98         0.39 o
  -6   3   8         11.49         11.40         0.70 o
  -5   3   8          3.00          2.89         0.47 o
  -4   3   8         14.06         15.56         0.74 o
  -3   3   8          3.21          2.63         0.27 o
  -2   3   8         58.78         54.96         1.06 o
  -1   3   8          2.69          3.09         0.27 o
   0   3   8         39.12         38.78         0.79 o
   1   3   8          1.50          2.00         0.23 o
   2   3   8         10.81         12.64         0.79 o
   3   3   8          8.53          8.94         0.53 o
   4   3   8          8.99          8.57         0.69 o
  -6   4   8          6.52          6.70         0.74 o
  -5   4   8          1.46          1.31         0.31 o
  -4   4   8          1.49          1.26         0.30 o
  -3   4   8          2.88          3.12         0.43 o
  -2   4   8         42.03         42.31         0.94 o
  -1   4   8         50.24         50.74         0.97 o
   0   4   8         24.13         24.67         0.72 o
   1   4   8          2.97          2.98         0.48 o
   2   4   8         31.16         31.33         0.91 o
   3   4   8          2.19          2.93         0.49 o
   4   4   8          2.47          3.28         0.39 o
  -5   5   8          5.15          5.23         0.72 o
  -4   5   8         12.89         12.66         0.99 o
  -3   5   8          0.47          0.40         0.30 o
  -2   5   8          6.12          5.54         0.38 o
  -1   5   8          1.54          1.25         0.24 o
   0   5   8          2.29          2.29         0.33 o
   1   5   8          0.03         -0.17         0.18 o
   2   5   8         17.61         17.94         0.79 o
   3   5   8          0.27         -0.29         0.47 o
  -4   6   8          1.23         -0.25         0.64 o
  -3   6   8         20.30         26.21         1.45 o
  -2   6   8         10.22         10.15         0.59 o
  -1   6   8          7.38          8.86         0.58 o
   0   6   8         10.21         11.60         0.56 o
   1   6   8          9.21          8.33         0.63 o
   2   6   8          9.31          9.37         0.58 o
  -2   7   8          4.15          4.55         0.54 o
  -1   7   8          4.71          5.18         0.59 o
   0   7   8         20.31         21.09         2.54 o
  -3  -6   9          4.81          4.41         0.53 o
  -2  -6   9          8.55          8.12         0.85 o
  -1  -6   9         25.84         29.41         1.15 o
   0  -6   9          5.49          5.58         0.45 o
  -4  -5   9          1.75          1.38         0.27 o
  -3  -5   9          4.40          4.53         0.34 o
  -2  -5   9         23.53         26.69         0.74 o
  -1  -5   9         14.07         13.67         0.65 o
   0  -5   9          2.95          2.78         0.37 o
   1  -5   9         17.09         16.80         0.72 o
   2  -5   9          2.10          1.74         0.36 o
  -5  -4   9          3.57          2.61         0.25 o
  -4  -4   9          9.59         10.29         0.48 o
  -3  -4   9          4.25          4.04         0.31 o
  -2  -4   9          6.05          5.50         0.34 o
  -1  -4   9         26.48         25.34         0.58 o
   0  -4   9         14.81         13.54         0.55 o
   1  -4   9         22.89         23.66         0.68 o
   2  -4   9          0.88          0.46         0.25 o
   3  -4   9          3.96          3.22         0.40 o
  -5  -3   9          9.07         11.07         0.49 o
  -4  -3   9         16.83         17.21         0.55 o
  -3  -3   9         15.45         15.87         0.45 o
  -2  -3   9         59.59         57.78         0.97 o
  -1  -3   9         45.09         46.10         0.87 o
   0  -3   9         12.38         12.20         0.45 o
   1  -3   9          6.46          6.57         0.35 o
   2  -3   9          1.82          1.76         0.21 o
   3  -3   9         17.01         17.76         0.62 o
  -6  -2   9         19.66         20.76         2.06 o
  -5  -2   9         11.71         12.57         0.59 o
  -4  -2   9         12.21         12.20         0.51 o
  -3  -2   9          2.36          2.16         0.22 o
  -2  -2   9         48.41         47.91         0.84 o
  -1  -2   9         63.05         61.69         1.06 o
   0  -2   9         26.18         25.03         0.59 o
   1  -2   9          2.54          2.75         0.28 o
   2  -2   9          9.62         10.35         0.37 o
   3  -2   9          4.46          3.73         0.32 o
   4  -2   9          4.13          3.82         0.46 o
  -6  -1   9          7.44          6.83         0.74 o
  -5  -1   9          2.71          2.77         0.30 o
  -4  -1   9          0.74          0.74         0.15 o
  -3  -1   9         15.27         15.12         0.43 o
  -2  -1   9         88.70         87.40         1.36 o
  -1  -1   9         14.74         14.64         0.48 o
   0  -1   9         12.09         13.13         0.43 o
   1  -1   9         46.62         46.04         0.78 o
   2  -1   9         18.89         20.56         0.50 o
   3  -1   9          0.22          0.60         0.22 o
   4  -1   9         30.91         31.29         2.07 o
  -6   0   9         13.42         12.75         1.18 o
  -5   0   9          5.14          4.37         0.49 o
  -4   0   9          6.17          6.76         0.32 o
  -3   0   9          0.04          0.21         0.14 o
  -2   0   9         63.91         63.98         1.03 o
  -1   0   9         28.40         27.17         0.61 o
   0   0   9        333.81        320.84         3.72 o
   1   0   9         68.17         66.89         1.29 o
   2   0   9         18.81         18.63         0.49 o
   3   0   9          5.12          6.14         0.41 o
   4   0   9          0.01          0.17         0.28 o
  -6   1   9          7.44          7.49         0.56 o
  -5   1   9          2.71          2.83         0.33 o
  -4   1   9          0.74          0.46         0.27 o
  -3   1   9         15.27         14.91         0.55 o
  -2   1   9         88.70         88.61         1.31 o
  -1   1   9         14.74         16.07         0.49 o
   0   1   9         12.09         12.77         0.45 o
   1   1   9         46.62         44.76         1.27 o
   2   1   9         18.89         19.90         0.51 o
   3   1   9          0.22          0.16         0.29 o
   4   1   9         30.91         32.92         1.05 o
  -6   2   9         19.66         20.46         1.18 o
  -5   2   9         11.71         13.18         0.71 o
  -4   2   9         12.21         13.19         1.50 o
  -3   2   9          2.36          2.58         0.30 o
  -2   2   9         48.41         49.13         0.92 o
  -1   2   9         63.05         61.77         1.07 o
   0   2   9         26.18         25.91         0.64 o
   1   2   9          2.54          2.86         0.32 o
   2   2   9          9.62          9.39         0.43 o
   3   2   9          4.46          3.73         0.36 o
   4   2   9          4.13          4.10         0.39 o
  -5   3   9          9.07          9.92         0.92 o
  -4   3   9         16.83         17.39         0.82 o
  -3   3   9         15.45         14.96         0.59 o
  -2   3   9         59.59         56.70         1.15 o
  -1   3   9         45.09         47.13         1.14 o
   0   3   9         12.38         11.92         0.51 o
   1   3   9          6.46          5.68         0.43 o
   2   3   9          1.82          1.29         0.27 o
   3   3   9         17.01         18.25         0.77 o
  -5   4   9          3.57          3.56         0.77 o
  -4   4   9          9.59         10.01         1.84 o
  -3   4   9          4.25          4.75         0.38 o
  -2   4   9          6.05          5.82         0.58 o
  -1   4   9         26.48         26.72         0.70 o
   0   4   9         14.81         14.13         0.55 o
   1   4   9         22.89         22.90         0.82 o
   2   4   9          0.88          0.71         0.39 o
   3   4   9          3.96          3.44         0.43 o
  -4   5   9          1.75          1.14         0.41 o
  -3   5   9          4.40          4.93         0.54 o
  -2   5   9         23.53         26.87         0.80 o
  -1   5   9         14.07         13.13         0.74 o
   0   5   9          2.95          3.02         0.36 o
   1   5   9         17.08         16.09         1.17 o
   2   5   9          2.10          1.40         0.33 o
  -3   6   9          4.81          7.41         1.18 o
  -2   6   9          8.55          7.32         0.97 o
  -1   6   9         25.84         29.37         1.14 o
   0   6   9          5.49          5.10         1.04 o
  -2  -5  10         12.84         12.65         0.80 o
  -1  -5  10          1.52          1.72         0.69 o
   0  -5  10          3.16          2.55         0.33 o
  -4  -4  10          1.40          1.71         0.26 o
  -3  -4  10         22.06         22.88         0.80 o
  -2  -4  10          3.26          2.50         0.33 o
  -1  -4  10          6.77          7.72         0.50 o
   0  -4  10          4.61          4.06         0.50 o
   1  -4  10          7.05          5.77         0.58 o
  -4  -3  10          6.67          7.00         0.83 o
  -3  -3  10          9.86         10.68         0.57 o
  -2  -3  10         20.88         18.99         0.59 o
  -1  -3  10         23.91         23.32         1.08 o
   0  -3  10          2.97          2.59         0.32 o
   1  -3  10         33.78         34.48         0.82 o
   2  -3  10          3.25          3.31         0.37 o
  -5  -2  10         30.03         32.04         1.47 o
  -4  -2  10         33.72         35.86         0.79 o
  -3  -2  10          0.65          0.53         0.29 o
  -2  -2  10         13.77         14.42         0.47 o
  -1  -2  10         32.87         32.92         0.93 o
   0  -2  10          3.83          3.47         0.27 o
   1  -2  10          0.27          0.39         0.29 o
   2  -2  10          3.45          3.32         0.40 o
   3  -2  10          2.77          2.25         1.04 o
  -5  -1  10         13.17         13.36         0.66 o
  -4  -1  10          5.39          5.52         0.34 o
  -3  -1  10         15.49         16.64         0.49 o
  -2  -1  10         10.01         11.29         0.55 o
  -1  -1  10         27.90         28.33         0.68 o
   0  -1  10          4.36          4.85         0.31 o
   1  -1  10         22.25         20.89         0.54 o
   2  -1  10         20.75         19.64         0.59 o
   3  -1  10          4.30          4.26         0.38 o
  -5   0  10          2.15          3.03         1.00 o
  -4   0  10         10.03         10.21         0.50 o
  -3   0  10          0.93          1.00         0.19 o
  -2   0  10          3.63          2.92         0.25 o
  -1   0  10          2.44          2.03         0.24 o
   0   0  10          7.08          7.72         0.42 o
   1   0  10          2.22          2.85         0.25 o
   2   0  10         11.13          9.81         0.44 o
   3   0  10         32.72         32.07         0.82 o
  -5   1  10         13.17         13.53         0.99 o
  -4   1  10          5.39          4.21         0.47 o
  -3   1  10         15.49         15.93         0.56 o
  -2   1  10         10.01         11.27         0.45 o
  -1   1  10         27.90         28.46         0.69 o
   0   1  10          4.36          4.50         0.32 o
   1   1  10         22.25         21.76         0.60 o
   2   1  10         20.75         21.61         0.61 o
   3   1  10          4.30          4.44         0.40 o
  -5   2  10         30.03         30.15         1.32 o
  -4   2  10         33.72         35.66         1.69 o
  -3   2  10          0.65          0.68         0.20 o
  -2   2  10         13.77         14.16         0.51 o
  -1   2  10         32.87         31.46         0.83 o
   0   2  10          3.83          3.18         0.29 o
   1   2  10          0.27          0.62         0.34 o
   2   2  10          3.45          3.45         0.66 o
   3   2  10          2.77          2.48         0.35 o
  -4   3  10          6.67          6.13         0.79 o
  -3   3  10          9.86         10.67         0.56 o
  -2   3  10         20.88         20.00         0.75 o
  -1   3  10         23.91         23.60         1.04 o
   0   3  10          2.97          2.18         0.32 o
   1   3  10         33.78         33.19         1.06 o
   2   3  10          3.25          2.16         0.34 o
  -4   4  10          1.40          1.15         0.39 o
  -3   4  10         22.06         22.11         1.09 o
  -2   4  10          3.26          2.72         0.36 o
  -1   4  10          6.77          7.66         0.61 o
   0   4  10          4.61          4.51         0.56 o
   1   4  10          7.05          4.91         0.85 o
  -2   5  10         12.84         11.66         0.66 o
  -1   5  10          1.52          1.79         0.38 o
   0   5  10          3.16          1.52         0.67 o
  -3  -3  11          0.05         -0.05         0.25 o
  -2  -3  11          7.60          8.41         0.72 o
  -1  -3  11          1.40          1.55         0.36 o
   0  -3  11         11.28         11.28         0.78 o
  -4  -2  11          7.60          6.61         0.78 o
  -3  -2  11         58.14         63.99         2.33 o
  -2  -2  11         22.14         22.27         1.02 o
  -1  -2  11          5.27          5.27         0.85 o
   0  -2  11          1.93          1.27         0.36 o
   1  -2  11          7.67          7.62         0.51 o
  -4  -1  11         17.06         17.00         0.73 o
  -3  -1  11          8.08          8.43         0.55 o
  -2  -1  11         17.65         17.97         0.66 o
  -1  -1  11         15.85         14.98         0.66 o
   0  -1  11         26.01         25.25         0.99 o
   1  -1  11         50.14         50.09         1.24 o
  -4   0  11          1.02          0.72         0.24 o
  -3   0  11          0.51          0.48         0.27 o
  -2   0  11         11.17         10.12         0.59 o
  -1   0  11          2.19          2.69         0.30 o
   0   0  11          2.67          2.67         0.33 o
   1   0  11          2.80          2.10         0.33 o
  -4   1  11         17.06         19.42         1.59 o
  -3   1  11          8.08          9.36         0.61 o
  -2   1  11         17.65         18.52         1.05 o
  -1   1  11         15.85         15.96         0.61 o
   0   1  11         26.01         24.41         0.83 o
   1   1  11         50.14         52.61         2.00 o
  -4   2  11          7.60          4.69         0.74 o
  -3   2  11         58.14         63.77         1.64 o
  -2   2  11         22.14         23.91         2.74 o
  -1   2  11          5.27          5.63         0.56 o
   0   2  11          1.93          2.21         0.42 o
   1   2  11          7.67          6.77         0.80 o
  -3   3  11          0.05          0.17         0.36 o
  -2   3  11          7.60          7.20         0.56 o
  -1   3  11          1.40          0.82         0.33 o
   0   3  11         11.28         12.37         2.55 o
                                                
