# Supplementary material for: Synthesis and crystal structure analysis of substituted bi­cyclo­[3.3.1]nona­nones
Source: Acta Crystallogr E Crystallogr Commun. 2025 Apr 17;81(Pt 5):405–11. doi: 10.1107/S2056989025003299 (PMC12054763; doi:10.1107/S2056989025003299)
Supplement: Supplementary file 7 [file e-81-00405-2sup7.hkl]

#
# h,k,l, Fc-squared, Fo-squared, sigma(Fo-squared), status flag
#
data_2
#sh4913_a
_shelx_title ' sh4913_a.res in P-1'
_shelx_refln_list_code          4
_shelx_F_calc_maximum      131.15
_exptl_crystal_F_000       496.00
_reflns_d_resolution_high  0.8000

loop_
 _space_group_symop_operation_xyz
 'x, y, z'
 '-x, -y, -z'

_cell_length_a     7.7330
_cell_length_b    10.9765
_cell_length_c    13.8741
_cell_angle_alpha 101.984
_cell_angle_beta   92.032
_cell_angle_gamma  90.293

_shelx_F_squared_multiplier     1.000

loop_
 _refln_index_h
 _refln_index_k
 _refln_index_l
 _refln_F_squared_calc
 _refln_F_squared_meas
 _refln_F_squared_sigma
 _refln_observed_status
   1   0   0          0.35         -1.37         1.45 o
   2   0   0          1.34          3.57         2.67 o
   3   0   0          0.74         -0.26         2.99 o
   4   0   0        348.85        304.52        15.06 o
   5   0   0          3.42          4.49        10.98 o
   6   0   0        582.34        581.72        40.16 o
   7   0   0          2.67         -6.11         8.56 o
   8   0   0         89.07        128.65        14.27 o
   9   0   0          4.22        -10.44        10.44 o
  -9   1   0         94.54        101.52        14.59 o
  -8   1   0        122.39        146.25        14.86 o
  -7   1   0         16.34         10.86         9.15 o
  -6   1   0        461.93        437.07        21.03 o
  -5   1   0          5.38          9.11         6.70 o
  -4   1   0         12.68         14.15         6.37 o
  -3   1   0          2.73          2.94         3.39 o
  -2   1   0        892.26        863.92        24.24 o
  -1   1   0      12583.27      12354.32       399.63 o
   0   1   0          1.32          3.09         1.65 o
   1   1   0       4505.40       3889.49        72.60 o
   2   1   0          0.16          0.70         2.18 o
   3   1   0        366.99        380.53         8.98 o
   4   1   0         30.71         40.92         5.84 o
   5   1   0         72.32         80.79         7.47 o
   6   1   0         57.89         60.09         9.40 o
   7   1   0        105.06        103.77        12.37 o
   8   1   0        393.76        420.16        24.09 o
   9   1   0        164.91        186.19        23.18 o
  -9   2   0         25.17         48.32        13.89 o
  -8   2   0        471.09        458.29        25.05 o
  -7   2   0        436.02        459.73        22.96 o
  -6   2   0          0.03          4.33         7.74 o
  -5   2   0         35.37         39.68         7.55 o
  -4   2   0        252.86        255.82        13.53 o
  -3   2   0         49.52         66.93         5.37 o
  -2   2   0       1995.24       1934.67        90.65 o
  -1   2   0       1465.98       1402.41        46.91 o
   0   2   0       1324.96       1314.50        36.08 o
   1   2   0        218.71        215.34         4.94 o
   2   2   0        939.45        873.66        17.44 o
   3   2   0        103.71        106.34         4.53 o
   4   2   0        194.77        193.25         9.71 o
   5   2   0          5.84          2.92         5.49 o
   6   2   0         50.40         50.76         8.05 o
   7   2   0        132.77        144.97        11.65 o
   8   2   0         31.55         64.45        12.21 o
   9   2   0        103.01        120.10        15.84 o
  -9   3   0        145.79        169.33        40.07 o
  -8   3   0         12.43         35.88        11.22 o
  -7   3   0         49.31         46.38        10.48 o
  -6   3   0         11.96         -0.40         7.71 o
  -5   3   0        528.99        492.42        21.37 o
  -4   3   0         11.88          6.72         5.97 o
  -3   3   0        989.75        959.73        48.24 o
  -2   3   0        840.17        886.62        31.65 o
  -1   3   0       1127.33       1143.08        54.99 o
   0   3   0       1012.64       1009.09        35.16 o
   1   3   0       9825.36       9388.89       162.26 o
   2   3   0        177.35        174.23         5.50 o
   3   3   0        642.25        631.50        16.90 o
   4   3   0         69.51         74.72         6.95 o
   5   3   0        236.56        220.88        11.58 o
   6   3   0        102.03        100.36        13.39 o
   7   3   0         65.60         48.32        10.88 o
   8   3   0         57.59         82.85        13.16 o
   9   3   0          2.71         39.98        12.77 o
  -9   4   0         12.62         21.47        12.29 o
  -8   4   0        266.24        221.94        29.94 o
  -7   4   0         78.21         62.24        11.26 o
  -6   4   0        143.33        141.47        34.35 o
  -5   4   0         92.94        132.70        11.01 o
  -4   4   0        339.66        321.09        22.33 o
  -3   4   0        714.84        658.11        25.67 o
  -2   4   0         13.17         21.31         5.80 o
  -1   4   0       1658.31       1686.56        80.52 o
   0   4   0         57.06         80.99        10.42 o
   1   4   0          9.37         13.75         2.81 o
   2   4   0        483.16        473.43        12.18 o
   3   4   0         46.82         52.16         7.32 o
   4   4   0          1.13          8.96         5.63 o
   5   4   0        181.24        187.18        12.05 o
   6   4   0          0.97          1.66         7.36 o
   7   4   0         21.23         42.83         9.55 o
   8   4   0         44.78         32.45        10.29 o
   9   4   0          2.22         33.19        12.71 o
  -9   5   0         54.13         50.66        12.96 o
  -8   5   0          2.52         -3.65         9.80 o
  -7   5   0         10.36         12.36         9.76 o
  -6   5   0        106.17         89.76        10.94 o
  -5   5   0        121.82        152.76        18.49 o
  -4   5   0         34.99         45.42        11.26 o
  -3   5   0        120.28        151.53        11.45 o
  -2   5   0         85.78        106.96        16.33 o
   0   5   0         11.76         13.33        10.51 o
   1   5   0       1161.16       1217.81        34.97 o
   2   5   0        142.89        162.85         8.95 o
   3   5   0        356.49        312.35        22.33 o
   4   5   0        290.62        295.16        15.90 o
   5   5   0        275.09        260.58        16.32 o
   6   5   0         22.58         27.49         8.33 o
   7   5   0        148.54        153.58        12.82 o
   8   5   0          2.12          7.22        16.39 o
  -8   6   0          2.46         -0.70        11.07 o
  -7   6   0         46.71         47.29        10.68 o
  -6   6   0        300.36        284.52        27.30 o
  -5   6   0         39.85         37.54        12.01 o
  -4   6   0         82.43         93.50        18.01 o
  -3   6   0        102.54        142.43        18.58 o
  -2   6   0        189.80        249.98        25.15 o
   0   6   0         35.60         45.04        13.33 o
   1   6   0          1.95          7.90         7.19 o
   2   6   0       1090.30       1157.18        42.88 o
   3   6   0         54.40         66.06         7.49 o
   4   6   0         10.74          6.94         7.51 o
   5   6   0          4.29          7.63        11.64 o
   6   6   0        225.33        190.21        15.41 o
   7   6   0        256.61        213.50        17.76 o
   8   6   0         29.83         22.35        12.95 o
  -8   7   0          5.22         -2.84         9.74 o
  -7   7   0         83.46         72.60        11.47 o
  -6   7   0          0.09         -8.23         8.23 o
  -5   7   0         22.39         21.40        12.57 o
  -4   7   0       1027.50        972.04        37.88 o
  -3   7   0       1005.99        941.71        53.49 o
  -2   7   0         11.52         19.71        12.39 o
  -1   7   0        234.15        218.45        21.21 o
   0   7   0         76.05         91.03        17.08 o
   1   7   0         38.84         43.92        14.64 o
   2   7   0        188.61        184.69        13.93 o
   3   7   0        141.71        135.74        11.11 o
   4   7   0        255.84        234.58        15.50 o
   5   7   0         13.40         -1.27        11.64 o
   6   7   0         66.30         63.83        11.86 o
   7   7   0          6.75          1.95        10.85 o
   8   7   0        285.32        267.63        20.79 o
  -7   8   0         47.37         55.35        18.96 o
  -6   8   0         63.00         57.72        18.21 o
  -5   8   0         12.05         18.92         8.73 o
  -4   8   0       1488.70       1342.27        50.74 o
  -3   8   0        863.92        820.11        49.74 o
  -2   8   0        935.18        808.10        49.55 o
  -1   8   0        138.12        199.30        24.77 o
   0   8   0        203.72        255.98        28.34 o
   1   8   0        102.13        120.66        20.46 o
   2   8   0        139.00        161.74        14.30 o
   3   8   0        157.70        158.59        18.30 o
   4   8   0        704.92        649.71        41.67 o
   5   8   0         73.98         57.59        11.00 o
   6   8   0        203.00        169.34        15.69 o
   7   8   0         62.36         68.76        13.69 o
  -7   9   0         13.07          8.43         9.80 o
  -6   9   0         44.87         40.77        10.61 o
  -5   9   0          6.96          3.35         8.94 o
  -4   9   0          2.85         -1.87         9.35 o
  -3   9   0         39.53         47.30        16.70 o
  -2   9   0         31.64         39.23        17.08 o
   0   9   0        693.53        706.19        46.73 o
   1   9   0         11.10         19.33        15.95 o
   2   9   0         67.43         98.52        22.33 o
   3   9   0          0.87         -3.83         9.95 o
   4   9   0        192.19        183.26        33.69 o
   5   9   0          2.37          2.09         9.73 o
   6   9   0         14.92         20.33        17.45 o
   7   9   0         86.28         84.20        34.06 o
  -6  10   0         29.11         27.85         9.06 o
  -5  10   0         55.22         36.87        11.47 o
  -4  10   0          5.58          7.53        11.82 o
  -3  10   0        139.32        165.90        26.65 o
  -2  10   0        600.76        554.74        42.23 o
  -1  10   0        379.34        352.49        23.21 o
   0  10   0         42.52         30.97        18.02 o
   1  10   0          9.00          1.50        16.89 o
   2  10   0          5.37         -1.55        13.42 o
   3  10   0         69.86         47.63        20.27 o
   4  10   0        101.65         89.34        19.14 o
   5  10   0         23.46          9.57        17.45 o
   6  10   0        163.80        141.68        25.53 o
  -5  11   0        141.66        159.40        17.31 o
  -4  11   0         45.30         52.07        14.73 o
  -3  11   0        223.30        294.63        35.66 o
  -2  11   0         85.78         98.40        16.24 o
  -1  11   0         22.54         36.70        13.07 o
   0  11   0          0.49         -6.76        15.39 o
   1  11   0        124.87        158.58        28.15 o
   2  11   0          2.01         28.15        19.52 o
   3  11   0         10.80          9.57        19.71 o
   4  11   0          0.54        -12.53        12.53 o
   5  11   0          0.00        -16.70        16.70 o
  -4  12   0         87.22         95.40        20.35 o
  -3  12   0          1.75         -1.09        11.00 o
  -2  12   0          1.01         -4.62        12.76 o
  -1  12   0         83.28        119.25        18.25 o
   0  12   0          7.66          9.75        27.68 o
   1  12   0         26.22          8.82        19.71 o
   2  12   0          3.82         -2.44        19.52 o
   3  12   0          0.01         -8.98        12.39 o
   4  12   0          0.13          3.57        22.90 o
  -2  13   0         16.76          1.34        12.88 o
  -1  13   0          1.06         -5.18        12.90 o
   0  13   0          7.18         18.80        14.15 o
   1  13   0         79.30         77.75        18.76 o
   2  13   0         43.79         25.34        22.15 o
  -2 -13   1         16.23         -3.19        19.52 o
  -1 -13   1          3.51        -13.89        17.83 o
   0 -13   1         11.50         16.60        16.05 o
   1 -13   1         16.27         22.28        14.30 o
   2 -13   1         28.08         29.99        14.29 o
  -4 -12   1         62.14         66.33        16.49 o
  -3 -12   1         52.38         49.01        18.02 o
  -2 -12   1        111.10        120.48        28.34 o
  -1 -12   1         27.20         25.53        20.83 o
   0 -12   1         40.86         65.88        22.71 o
   1 -12   1        260.53        294.05        26.34 o
   2 -12   1          0.60         -2.67        11.36 o
   3 -12   1          6.62         -2.63        16.70 o
   4 -12   1         40.19         26.26        13.04 o
  -5 -11   1          0.98        -11.64        16.89 o
  -4 -11   1          1.32        -12.80        12.80 o
  -3 -11   1          6.44         -1.18        15.77 o
  -2 -11   1          3.05          5.35        11.22 o
  -1 -11   1          0.65         -0.94        16.33 o
   0 -11   1          0.49        -14.08        14.08 o
   1 -11   1         40.23         35.10        17.83 o
   2 -11   1        277.00        362.57        40.73 o
   3 -11   1        133.99        187.67        29.09 o
   4 -11   1        284.78        353.06        25.30 o
   5 -11   1        253.24        263.09        20.68 o
  -6 -10   1          8.44         16.52        19.33 o
  -5 -10   1          9.16         16.70        16.70 o
  -4 -10   1        292.58        270.25        27.97 o
  -3 -10   1        140.74        126.50        15.62 o
  -2 -10   1         88.92         88.96        21.77 o
  -1 -10   1         22.71         13.33        15.58 o
   0 -10   1         59.59         58.56        18.77 o
   1 -10   1          6.24         13.70        15.20 o
   2 -10   1        473.04        431.45        36.22 o
   3 -10   1         43.08         48.05        17.83 o
   4 -10   1        106.74        127.96        15.43 o
   5 -10   1        113.66         93.53        14.07 o
   6 -10   1         68.53         76.38        12.10 o
  -7  -9   1          0.02         11.75        17.83 o
  -6  -9   1          7.34         -9.90        10.40 o
  -5  -9   1         33.40         13.33        16.33 o
  -4  -9   1          9.70          7.39        11.85 o
  -3  -9   1        123.89        129.80        27.21 o
  -2  -9   1         53.04         46.17        18.21 o
  -1  -9   1        103.61        124.98        21.77 o
   0  -9   1        117.92        158.01        24.77 o
   1  -9   1         11.17          0.19        12.39 o
   2  -9   1        327.94        287.12        28.15 o
   3  -9   1        238.72        329.54        34.53 o
   4  -9   1        285.84        285.47        19.36 o
   5  -9   1          2.17         19.40         8.89 o
   6  -9   1         32.23         27.32         9.82 o
   7  -9   1          1.10         -0.92        23.18 o
  -7  -8   1         27.20         30.62        11.71 o
  -6  -8   1        149.57        118.22        21.96 o
  -5  -8   1         16.17         41.29        16.70 o
  -4  -8   1          5.07         24.96        14.26 o
  -3  -8   1        126.97        133.39        20.36 o
  -2  -8   1          8.73         14.21         8.88 o
  -1  -8   1        695.91        672.40        43.36 o
   0  -8   1          4.01         10.51        12.39 o
   3  -8   1          0.13         -8.82        11.64 o
   4  -8   1         42.58         59.39        10.47 o
   5  -8   1         34.79         17.83        11.82 o
   6  -8   1        143.49        136.32        13.80 o
   7  -8   1          5.67         -8.82         8.82 o
  -8  -7   1          4.27         26.31        12.22 o
  -7  -7   1         77.20         63.25        12.44 o
  -6  -7   1        155.12        111.84        20.46 o
  -5  -7   1         97.94         86.79        11.05 o
  -4  -7   1          0.11          4.32        12.57 o
  -3  -7   1        195.10        201.36        15.33 o
  -2  -7   1          1.47          7.32        12.20 o
  -1  -7   1         59.53         67.86         9.74 o
   0  -7   1         42.85         98.89        18.02 o
   1  -7   1        116.12        136.62        20.27 o
   3  -7   1         30.50         21.96        12.76 o
   4  -7   1        313.41        298.97        17.04 o
   5  -7   1         34.48         31.24         8.49 o
   6  -7   1        119.51        112.94        12.33 o
   7  -7   1        136.65        141.14        18.67 o
   8  -7   1          7.90         -0.30         9.55 o
  -8  -6   1         22.12         -5.71        11.95 o
  -7  -6   1         35.78         30.58        11.59 o
  -6  -6   1         32.20         31.36        10.18 o
  -5  -6   1         60.25         47.25         9.77 o
  -4  -6   1          0.51         -3.76         7.51 o
  -3  -6   1          6.76          3.33         7.49 o
  -2  -6   1        269.91        292.98        16.38 o
  -1  -6   1        267.66        288.62        15.71 o
   0  -6   1        559.68        549.86        35.28 o
   1  -6   1         81.74         91.40        16.52 o
   3  -6   1        576.37        529.22        33.22 o
   4  -6   1       1021.78        908.49        48.24 o
   5  -6   1         60.93         68.12         9.29 o
   6  -6   1         26.38         13.83         8.35 o
   7  -6   1         55.42         58.71        10.68 o
   8  -6   1         68.21         50.64        13.79 o
  -8  -5   1          0.37         -3.26         9.80 o
  -7  -5   1          0.14         -0.08        10.86 o
  -6  -5   1          1.24         -0.92         7.57 o
  -5  -5   1        256.03        230.06        12.45 o
  -4  -5   1         20.40          7.88         7.88 o
  -3  -5   1         30.17         38.29        10.32 o
  -2  -5   1        272.30        310.44        16.27 o
  -1  -5   1         23.21         38.91         7.79 o
   0  -5   1        274.35        279.63        23.09 o
   1  -5   1         29.48         38.48        12.95 o
   3  -5   1        296.01        304.50        15.37 o
   4  -5   1         66.08         65.98         7.90 o
   5  -5   1         34.43         32.22         7.96 o
   6  -5   1         11.37          8.02         7.96 o
   7  -5   1         88.94         91.06        11.88 o
   8  -5   1         16.57         12.28        10.28 o
   9  -5   1         50.81         43.10        12.96 o
  -9  -4   1        262.22        276.01        26.46 o
  -8  -4   1          0.08          6.02         9.28 o
  -7  -4   1        122.60        131.56        13.67 o
  -6  -4   1          0.36          2.19         7.45 o
  -5  -4   1         87.17         86.24         8.09 o
  -4  -4   1         60.01         75.45         8.27 o
  -3  -4   1        759.95        769.51        19.92 o
  -2  -4   1        611.38        595.39        16.53 o
  -1  -4   1        570.22        608.57        14.70 o
   0  -4   1          5.97         10.49         4.15 o
   1  -4   1        131.15        141.42         9.32 o
   2  -4   1        606.32        545.17        29.28 o
   3  -4   1       1517.26       1482.00        71.70 o
   4  -4   1        394.34        397.20        17.78 o
   5  -4   1         23.50         27.44         7.36 o
   6  -4   1          0.00         10.03         7.83 o
   7  -4   1         74.31         64.36        20.55 o
   8  -4   1         31.30         35.10        10.37 o
   9  -4   1        255.66        268.23        44.28 o
  -9  -3   1          5.16          7.30        12.16 o
  -8  -3   1        188.24        205.92        31.34 o
  -7  -3   1        181.24        150.52        12.25 o
  -6  -3   1         79.97         81.01        10.74 o
  -5  -3   1         25.12         36.09         8.08 o
  -4  -3   1        407.47        402.42        14.78 o
  -3  -3   1        681.04        696.49        18.23 o
  -2  -3   1       1536.25       1511.94        29.49 o
  -1  -3   1       2219.04       2115.57        40.54 o
   0  -3   1        143.93        147.50         5.93 o
   1  -3   1       7232.02       7005.71       226.91 o
   2  -3   1        509.34        482.30        25.90 o
   3  -3   1         15.91         31.78         5.93 o
   4  -3   1        276.34        277.98        14.00 o
   5  -3   1        117.06        118.89        10.06 o
   6  -3   1         99.53         93.17        10.68 o
   7  -3   1        157.00        133.04        12.87 o
   8  -3   1        396.72        362.21        33.88 o
   9  -3   1         54.54         60.38        30.78 o
  -9  -2   1         82.70        122.80        19.61 o
  -8  -2   1        466.88        477.64        44.19 o
  -7  -2   1        570.43        593.38        30.59 o
  -6  -2   1         10.13          5.55         6.79 o
  -5  -2   1          0.48          1.11         5.57 o
  -4  -2   1        290.90        290.33        12.02 o
  -3  -2   1         66.34         75.00         4.43 o
  -2  -2   1       2415.52       2300.57        47.92 o
  -1  -2   1       1418.10       1263.47        24.39 o
   0  -2   1       3455.34       3388.48        77.83 o
   1  -2   1         71.20         83.54         5.57 o
   2  -2   1        667.36        617.37        21.96 o
   3  -2   1        146.73        145.45         9.51 o
   4  -2   1        294.75        296.50        14.66 o
   5  -2   1         20.91         21.17         6.97 o
   6  -2   1         83.24         81.05        10.15 o
   7  -2   1        175.40        201.34        38.01 o
   8  -2   1         16.53         36.90        14.17 o
   9  -2   1        189.40        219.70        37.91 o
  -9  -1   1          0.23          7.32        11.94 o
  -8  -1   1          0.03         -0.38        15.39 o
  -7  -1   1          0.85          6.99         9.24 o
  -6  -1   1        487.30        454.87        27.77 o
  -5  -1   1         20.19         19.94         7.00 o
  -4  -1   1         10.98         18.41         5.39 o
  -3  -1   1        868.22        825.10        20.62 o
  -2  -1   1       3771.58       3513.39        80.86 o
  -1  -1   1       6520.67       5818.80       132.80 o
   0  -1   1          1.21          3.84         2.05 o
   1  -1   1          1.37          1.22         2.78 o
   2  -1   1        236.73        237.11         8.44 o
   3  -1   1        516.32        536.35        12.73 o
   4  -1   1        169.29        179.08        11.54 o
   5  -1   1         26.66         24.66         7.23 o
   6  -1   1         32.02         32.75         8.76 o
   7  -1   1         18.11         26.14         9.88 o
   8  -1   1        294.02        318.03        23.46 o
   9  -1   1         29.20         44.07        12.37 o
  -9   0   1          0.20        -11.17        11.17 o
  -8   0   1         42.54         61.65        11.68 o
  -7   0   1          0.01         -1.88        12.11 o
  -6   0   1        183.05        207.62        30.50 o
  -5   0   1          1.90          2.96         6.65 o
  -4   0   1        401.65        410.53        18.17 o
  -3   0   1          9.74          5.12         3.71 o
  -2   0   1       5574.56       5032.95       133.13 o
  -1   0   1         23.47         28.27         2.51 o
   0   0   1         33.89         40.71         1.56 o
   1   0   1          9.34          5.02         1.97 o
   2   0   1       6549.89       6264.38       127.95 o
   3   0   1          2.73          7.91         2.86 o
   4   0   1        151.79        144.59        10.01 o
   5   0   1          0.94          2.96         6.30 o
   6   0   1          0.57          6.91         7.74 o
   7   0   1          0.48         -7.70         8.49 o
   8   0   1        314.84        311.21        44.10 o
   9   0   1          0.08        -10.94        10.94 o
  -9   1   1          8.49         17.57        29.56 o
  -8   1   1        171.32        200.09        29.94 o
  -7   1   1        161.82        152.09        22.90 o
  -6   1   1        234.40        255.92        16.18 o
  -5   1   1          1.33         -6.25         6.25 o
  -4   1   1        122.19        127.40         9.75 o
  -3   1   1        987.40        970.16        27.70 o
  -2   1   1       5400.09       5204.01       168.87 o
  -1   1   1         20.40         30.02         6.15 o
   0   1   1         11.40         15.79         2.46 o
   1   1   1       2665.09       2311.54        47.62 o
   2   1   1        239.59        218.72         5.77 o
   3   1   1         36.13         40.04         4.25 o
   4   1   1        551.09        498.40        20.66 o
   5   1   1          9.71         20.82         5.92 o
   6   1   1         60.85         69.15        10.14 o
   7   1   1         29.39         14.37         9.69 o
   8   1   1         19.42         21.87        11.20 o
   9   1   1         52.70         72.41        22.52 o
  -9   2   1        203.86        192.13        18.64 o
  -8   2   1         69.62         79.50        17.07 o
  -7   2   1        300.49        273.89        18.11 o
  -6   2   1         36.31         33.26         8.71 o
  -5   2   1        342.35        334.08        16.83 o
  -4   2   1         51.17         53.77         7.49 o
  -3   2   1        365.67        373.50        15.84 o
  -2   2   1        692.65        604.28        18.27 o
  -1   2   1        908.49        986.84        34.57 o
   0   2   1       7558.71       7499.95       242.91 o
   1   2   1         83.92         82.92         3.55 o
   2   2   1        513.45        457.50        10.02 o
   3   2   1        210.78        209.09         7.24 o
   4   2   1         27.78         31.93         5.66 o
   5   2   1         15.63         12.91         5.89 o
   6   2   1        109.95        119.26        11.44 o
   7   2   1          3.39         -5.94         8.89 o
   8   2   1          0.44          2.13        10.58 o
   9   2   1         78.10         90.51        15.57 o
  -9   3   1         20.38         48.51        28.62 o
  -8   3   1        215.69        180.54        16.19 o
  -7   3   1         66.14         36.87        10.06 o
  -6   3   1          2.56         -4.37         7.70 o
  -5   3   1        294.19        309.90        16.45 o
  -4   3   1         31.60         31.72        10.32 o
  -3   3   1       1967.67       1954.30        54.24 o
  -2   3   1       1894.88       1943.02        65.55 o
  -1   3   1        737.59        706.37        37.72 o
   0   3   1          0.43          0.43         7.88 o
   1   3   1         29.99         35.55         2.81 o
   2   3   1       1471.30       1519.16        29.60 o
   3   3   1          5.17          8.01         4.92 o
   4   3   1        262.57        266.08        11.91 o
   5   3   1        361.89        357.52        18.72 o
   6   3   1         92.65         91.97         9.27 o
   7   3   1         32.22         39.42         9.04 o
   8   3   1        160.87        153.39        21.87 o
   9   3   1        189.23        200.81        18.39 o
  -9   4   1          0.00          9.02        12.86 o
  -8   4   1         41.52         34.82        18.11 o
  -7   4   1          1.26         -8.45         9.48 o
  -6   4   1          1.19         -3.90         7.76 o
  -5   4   1         24.63         25.73         7.51 o
  -4   4   1        445.32        449.85        27.97 o
  -3   4   1       3377.69       3419.38       113.79 o
  -2   4   1         20.91         58.75        13.14 o
  -1   4   1       2184.92       2246.37       108.28 o
   0   4   1        330.54        382.93        17.38 o
   1   4   1       2674.19       2779.15        65.41 o
   2   4   1       1612.95       1700.13        36.75 o
   3   4   1        106.95        101.24         8.64 o
   4   4   1         17.29         17.46         7.27 o
   5   4   1       1546.98       1467.83        42.97 o
   6   4   1        883.26        840.78        28.18 o
   7   4   1         18.26         16.90         8.91 o
   8   4   1          2.13         10.34        10.40 o
   9   4   1        146.97        170.14        17.72 o
  -8   5   1          0.07         -5.88        10.08 o
  -7   5   1        114.40        103.64        12.67 o
  -6   5   1        170.62        146.67        13.27 o
  -5   5   1         20.43         16.14        11.07 o
  -4   5   1        441.14        398.85        19.09 o
  -3   5   1        319.42        360.74        17.88 o
  -2   5   1          0.40         23.09        11.45 o
  -1   5   1         28.21         36.27         8.60 o
   0   5   1        133.41        150.51        18.58 o
   1   5   1       2763.93       2958.00       142.06 o
   2   5   1       1732.25       1862.31        52.22 o
   3   5   1        118.98        113.99        11.35 o
   4   5   1        220.30        218.03        13.98 o
   5   5   1        608.56        544.77        24.69 o
   6   5   1          2.72          3.86         9.55 o
   7   5   1          8.31          4.10        10.73 o
   8   5   1          1.72        -10.01        11.40 o
  -8   6   1         11.45         13.82        10.87 o
  -7   6   1          2.18         -6.56         9.42 o
  -6   6   1         13.22          6.59        11.82 o
  -5   6   1        338.18        329.57        18.57 o
  -4   6   1        869.41        781.18        31.36 o
  -3   6   1         14.22          0.56        10.51 o
  -2   6   1        150.26        222.01        24.21 o
  -1   6   1        174.13        195.35        22.71 o
   0   6   1          5.00        -10.14        10.14 o
   1   6   1        911.30       1015.10        55.93 o
   2   6   1        171.30        198.39        13.81 o
   3   6   1          0.00          9.62         6.32 o
   4   6   1        247.49        233.16        21.68 o
   5   6   1        138.10        140.69        13.14 o
   6   6   1         15.50         19.24        14.55 o
   7   6   1        176.99        170.53        16.14 o
   8   6   1         67.87         36.58        13.35 o
  -8   7   1          3.19          9.71        10.93 o
  -7   7   1          0.17          3.56         9.38 o
  -6   7   1          5.83          2.08         8.92 o
  -5   7   1        150.08        132.35        13.55 o
  -4   7   1          1.00          4.29         8.22 o
  -3   7   1          0.01         -4.88        11.64 o
  -2   7   1        297.54        278.69        25.90 o
  -1   7   1         33.60         67.19        15.39 o
   0   7   1        261.97        286.56        25.15 o
   1   7   1          3.01         12.57        12.39 o
   2   7   1        300.16        281.46        18.29 o
   3   7   1        119.52        117.53         9.66 o
   4   7   1        468.69        413.64        26.28 o
   5   7   1        336.26        290.52        19.32 o
   6   7   1        293.39        251.28        29.65 o
   7   7   1          0.00          4.37        25.71 o
   8   7   1          5.76          2.91        11.57 o
  -7   8   1          2.16          1.63         8.88 o
  -6   8   1          6.04          2.33         9.49 o
  -5   8   1          0.05          9.24         8.95 o
  -4   8   1        282.33        283.57        19.12 o
  -3   8   1        452.99        420.38        33.60 o
  -2   8   1         14.13          9.57        13.70 o
  -1   8   1         37.39         37.14        10.74 o
   0   8   1          0.44         -8.07        12.01 o
   1   8   1        108.67        118.79        20.65 o
   2   8   1        238.62        252.84        17.40 o
   3   8   1          0.24         -1.92         9.51 o
   4   8   1         17.25         26.76         8.53 o
   5   8   1          0.02         -9.10         9.10 o
   6   8   1          0.20          8.00        10.54 o
   7   8   1          4.54         12.11        12.05 o
  -7   9   1          0.59         -0.47        10.09 o
  -6   9   1          4.63         10.55        10.41 o
  -5   9   1          7.22         18.86        10.28 o
  -4   9   1        104.27        112.22        14.76 o
  -3   9   1          2.22          4.50        13.89 o
  -2   9   1        117.97        165.71        25.15 o
  -1   9   1          5.59          3.42         9.69 o
   0   9   1        115.84        121.79        21.58 o
   1   9   1          5.13         -4.69        13.51 o
   2   9   1         38.29         14.08        16.14 o
   3   9   1          0.51         -6.57        16.52 o
   4   9   1         39.89         21.21        15.20 o
   5   9   1         60.05         70.03        19.61 o
   6   9   1          0.99          6.39        11.64 o
  -6  10   1         18.61         19.57        11.48 o
  -5  10   1         33.34         24.64        11.14 o
  -4  10   1          2.52         -1.21        10.67 o
  -3  10   1          3.29         -0.94        15.39 o
  -2  10   1         14.10         14.27        10.73 o
  -1  10   1        178.13        176.22        18.83 o
   0  10   1          0.15         -4.53        20.74 o
   1  10   1        205.01        176.97        27.40 o
   2  10   1         35.50         20.65        18.77 o
   3  10   1          0.15        -15.01        17.27 o
   4  10   1          4.73          6.01        21.77 o
   5  10   1         68.22         52.22        37.34 o
   6  10   1          4.25          3.00        19.14 o
  -5  11   1          0.00          2.52        11.47 o
  -4  11   1        136.71        172.03        29.56 o
  -3  11   1        159.90        195.17        30.97 o
  -2  11   1          8.53         -0.27        10.71 o
  -1  11   1         45.30         45.25        23.74 o
   0  11   1         11.28         18.39        22.52 o
   1  11   1         83.77        108.30        27.30 o
   2  11   1        136.64        148.07        27.97 o
   3  11   1          0.90         -9.57        18.96 o
   4  11   1          0.26         -2.22        22.43 o
   5  11   1          2.90         -2.22        35.75 o
  -4  12   1         11.85          3.73        10.51 o
  -3  12   1         77.86         63.46        15.20 o
  -2  12   1         75.05         75.26        16.17 o
  -1  12   1          0.24         -7.21        12.08 o
   0  12   1         38.65         34.57        15.44 o
   1  12   1         95.10        113.32        27.30 o
   2  12   1        382.62        425.13        30.13 o
   3  12   1          7.90          6.76        22.15 o
  -1  13   1         11.58         13.04        14.73 o
   0  13   1        167.75        167.94        22.29 o
   1  13   1         93.96        145.94        28.34 o
  -2 -13   2        128.40        100.58        28.90 o
  -1 -13   2         36.28         67.19        25.15 o
   0 -13   2         12.81         27.21        20.83 o
   1 -13   2         54.84         82.02        23.46 o
   2 -13   2          4.11          5.69        12.22 o
   3 -13   2          0.03         -9.01        17.27 o
  -4 -12   2          0.57        -10.93        13.73 o
  -3 -12   2         57.34         67.05        15.36 o
  -2 -12   2          0.56         -2.06        16.14 o
  -1 -12   2         37.69         42.79        21.02 o
   0 -12   2         30.17         23.46        17.83 o
   1 -12   2        257.61        250.35        34.72 o
   2 -12   2         17.77         23.84        18.39 o
   3 -12   2         44.29         50.30        21.40 o
   4 -12   2         88.63        117.03        16.97 o
  -5 -11   2         19.90          3.00        18.58 o
  -4 -11   2         10.87         -0.56        16.52 o
  -3 -11   2         58.55         50.82        13.48 o
  -2 -11   2         60.05         41.91        13.03 o
  -1 -11   2         80.29         90.09        23.84 o
   0 -11   2        171.74        217.88        31.16 o
   1 -11   2         44.95         69.07        20.83 o
   3 -11   2         93.30        104.71        23.46 o
   4 -11   2        315.19        302.74        21.75 o
   5 -11   2        205.06        215.42        18.90 o
  -6 -10   2         25.36         37.91        20.46 o
  -5 -10   2          0.56          3.57        17.64 o
  -4 -10   2          7.70         -5.82        15.01 o
  -3 -10   2        204.48        248.10        25.90 o
  -2 -10   2        153.24        156.62        17.55 o
  -1 -10   2        129.24        129.30        24.21 o
   0 -10   2        404.27        369.14        33.41 o
   1 -10   2        461.86        484.74        37.91 o
   3 -10   2          0.08         -3.75        13.70 o
   4 -10   2         88.39        114.55        14.26 o
   5 -10   2         19.45         16.40         9.59 o
   6 -10   2          0.17         -6.16         8.89 o
  -7  -9   2         16.11         -9.57        19.14 o
  -6  -9   2          0.00        -16.14        16.14 o
  -5  -9   2         38.18          7.32        16.52 o
  -4  -9   2        617.77        541.50        28.06 o
  -3  -9   2         14.83          0.00        13.33 o
  -2  -9   2          1.43         22.73        10.23 o
  -1  -9   2         79.77         89.34        20.27 o
   0  -9   2          1.08          0.19        12.76 o
   1  -9   2        153.92        171.34        25.71 o
   3  -9   2          7.60          6.76        13.89 o
   4  -9   2          0.72         -1.72        20.08 o
   5  -9   2          2.45         -0.12         7.86 o
   6  -9   2         53.52         49.95        10.55 o
   7  -9   2          4.89          4.52         9.28 o
  -7  -8   2          5.61        -18.02        18.02 o
  -6  -8   2          1.09          8.82        16.70 o
  -5  -8   2        201.05        141.50        21.58 o
  -4  -8   2        695.36        660.02        41.67 o
  -3  -8   2        119.83         95.14        16.14 o
  -2  -8   2         21.43         32.70         9.72 o
  -1  -8   2        440.68        432.78        21.93 o
   0  -8   2        323.57        328.98        28.72 o
   1  -8   2       1120.62       1169.92        65.50 o
   3  -8   2        134.65        165.71        22.52 o
   4  -8   2       1136.15       1013.82        39.59 o
   5  -8   2         54.53         55.84        10.08 o
   6  -8   2          0.01          4.88         8.29 o
   7  -8   2         20.19         22.75         9.55 o
  -8  -7   2         67.12         73.00        19.51 o
  -7  -7   2         11.70         23.67        10.55 o
  -6  -7   2         35.92         20.27        16.70 o
  -5  -7   2         58.19         48.80        15.95 o
  -4  -7   2          0.73         12.20        12.20 o
  -3  -7   2        246.25        227.08        21.21 o
  -2  -7   2         49.32         44.91         9.38 o
  -1  -7   2         21.15         19.54        10.89 o
   0  -7   2          2.30          6.19        12.76 o
   1  -7   2          7.88          3.75        11.82 o
   3  -7   2        334.51        265.37        23.65 o
   4  -7   2          0.24         -5.26         9.57 o
   5  -7   2         54.41         48.23        13.89 o
   6  -7   2        101.09         81.78        10.75 o
   7  -7   2          0.35          9.47         8.67 o
   8  -7   2         61.25         41.10        15.95 o
  -8  -6   2         21.57         17.70        23.83 o
  -7  -6   2         17.17         23.82         9.20 o
  -6  -6   2         46.07         35.14        14.17 o
  -5  -6   2         41.65         49.36        14.83 o
  -4  -6   2        130.94        118.41        15.77 o
  -3  -6   2        536.58        550.03        23.76 o
  -2  -6   2         20.79         22.83         6.29 o
  -1  -6   2          1.04         10.81         5.70 o
   0  -6   2        513.46        530.10        18.66 o
   1  -6   2         14.94         17.45         9.76 o
   3  -6   2         86.85        110.34        15.58 o
   4  -6   2         22.44         18.66         6.68 o
   5  -6   2         59.62         60.75         9.00 o
   6  -6   2          0.50         -0.38         7.69 o
   7  -6   2          6.83          9.60         8.61 o
   8  -6   2         24.14         26.36        10.46 o
  -8  -5   2         11.00          2.39        14.36 o
  -7  -5   2         90.57         87.66        10.86 o
  -6  -5   2          0.88         -7.16         7.16 o
  -5  -5   2         62.65         54.65        12.07 o
  -4  -5   2        189.79        162.47        12.28 o
  -3  -5   2        253.17        266.03        15.06 o
  -2  -5   2        407.62        448.75        16.61 o
  -1  -5   2         59.97         70.96         7.14 o
   0  -5   2        355.72        388.18        17.35 o
   1  -5   2          0.98          6.19         9.20 o
   2  -5   2        489.19        525.46        30.78 o
   3  -5   2         39.62         41.29         9.76 o
   4  -5   2         33.73         29.09        10.14 o
   5  -5   2        726.26        665.46        38.29 o
   6  -5   2         18.41         21.73         8.14 o
   7  -5   2         48.46         38.48        10.08 o
   8  -5   2         40.93         28.71        12.11 o
  -9  -4   2          0.05         37.84        14.00 o
  -8  -4   2        343.12        321.11        21.19 o
  -7  -4   2         26.52         41.28        10.64 o
  -6  -4   2          5.99         12.45         8.26 o
  -5  -4   2         42.02         57.65         9.89 o
  -4  -4   2        649.14        645.53        26.21 o
  -3  -4   2       1695.51       1685.90        58.00 o
  -2  -4   2         88.31         89.75         7.50 o
  -1  -4   2       1089.19       1106.35        24.36 o
   0  -4   2          9.15         10.94         3.75 o
   1  -4   2        288.23        312.18        14.27 o
   2  -4   2         51.19         61.93         6.84 o
   3  -4   2         63.06         89.34        11.07 o
   4  -4   2          5.47         12.33        10.04 o
   5  -4   2        512.06        476.17        20.83 o
   6  -4   2         19.31         19.49         8.15 o
   7  -4   2         48.46         27.79        12.20 o
   8  -4   2        108.01        104.80        13.35 o
   9  -4   2         46.19         78.02        11.72 o
  -9  -3   2        262.07        255.60        20.09 o
  -8  -3   2         96.69        115.85        17.64 o
  -7  -3   2          0.52         -7.84         7.84 o
  -6  -3   2          2.01          6.04         8.92 o
  -5  -3   2        930.13        904.01        27.94 o
  -4  -3   2          8.66          2.10         4.94 o
  -3  -3   2        288.56        307.03        14.64 o
  -2  -3   2          4.07          5.32         2.67 o
  -1  -3   2       2275.23       2278.79        47.63 o
   0  -3   2        591.12        621.30        18.53 o
   1  -3   2       5068.85       4865.66       158.31 o
   2  -3   2          2.73          2.25         6.01 o
   3  -3   2        374.70        424.32        24.96 o
   4  -3   2        465.60        458.48        27.40 o
   5  -3   2        158.29        171.94        15.77 o
   6  -3   2        248.70        236.61        15.53 o
   7  -3   2         36.49         45.69         9.94 o
   8  -3   2         19.09         46.18        11.17 o
   9  -3   2         43.27         79.92        14.03 o
  -9  -2   2        205.65        210.04        18.49 o
  -8  -2   2        223.20        260.49        18.85 o
  -7  -2   2        143.87        147.50        18.02 o
  -6  -2   2        120.12        128.38        11.89 o
  -5  -2   2        306.30        324.77        18.81 o
  -4  -2   2         31.95         40.31         7.12 o
  -3  -2   2        141.14        150.82         6.24 o
  -2  -2   2        326.62        305.00         8.25 o
  -1  -2   2        765.49        728.92        14.66 o
   0  -2   2       8056.68       7864.76       254.05 o
   1  -2   2          0.06         -3.58         3.58 o
   2  -2   2        836.20        756.11        37.54 o
   3  -2   2        269.12        280.20        19.33 o
   4  -2   2         23.91         21.02         9.57 o
   5  -2   2         63.57         81.36         8.94 o
   6  -2   2         94.03        114.81        11.08 o
   7  -2   2          3.93          5.20         8.98 o
   8  -2   2          0.34         10.76         9.96 o
   9  -2   2         56.33         53.69        17.55 o
  -9  -1   2         11.49         12.07        12.08 o
  -8  -1   2        300.52        295.92        20.04 o
  -7  -1   2        134.52        152.44        18.67 o
  -6  -1   2          0.09          2.11         7.80 o
  -5  -1   2          4.07         -3.63         6.28 o
  -4  -1   2        169.71        192.48        12.25 o
  -3  -1   2        202.02        191.01         7.99 o
  -2  -1   2       5216.40       4705.40       108.12 o
  -1  -1   2       3241.97       2877.33        59.32 o
   0  -1   2         18.14         20.39         3.00 o
   1  -1   2       1713.04       1483.71        34.58 o
   2  -1   2        143.78        143.02         6.79 o
   3  -1   2          6.43          3.68         3.69 o
   4  -1   2        254.61        267.81        19.89 o
   5  -1   2        106.29        124.13        10.48 o
   6  -1   2         24.97         30.07         8.75 o
   7  -1   2         28.24         15.91        17.45 o
   8  -1   2         14.34         15.64         9.99 o
   9  -1   2        145.26        181.55        35.85 o
  -9   0   2          6.77         17.81        11.61 o
  -8   0   2        268.04        295.04        20.42 o
  -7   0   2          6.77         10.92         9.46 o
  -6   0   2        318.51        295.02        17.36 o
  -5   0   2          3.95          0.22         6.67 o
  -4   0   2       4475.29       4705.21       154.13 o
  -3   0   2         12.48         15.81         3.87 o
  -2   0   2        111.69        118.64         6.32 o
  -1   0   2          0.00         -2.13         2.13 o
   0   0   2      17201.22      17067.34       411.38 o
   1   0   2          2.49          2.44         2.32 o
   2   0   2        407.54        380.49        10.58 o
   3   0   2          5.13          4.10         3.38 o
   4   0   2         32.08         39.32         6.97 o
   5   0   2          6.36          5.96         6.29 o
   6   0   2        693.14        738.61        41.01 o
   7   0   2          7.89          1.31         9.01 o
   8   0   2         50.75         61.77        14.08 o
   9   0   2          5.47          3.13        11.08 o
  -9   1   2         13.85          3.33        11.80 o
  -8   1   2        168.41        187.81        28.25 o
  -7   1   2         78.49         84.55        12.06 o
  -6   1   2          0.97          2.16         7.86 o
  -5   1   2         55.64         54.81        13.79 o
  -4   1   2         20.74         18.26         6.68 o
  -3   1   2         43.31         40.47         5.19 o
  -2   1   2       1848.73       1684.55        39.95 o
  -1   1   2       3456.48       3013.81        80.54 o
   0   1   2        363.57        338.18        10.20 o
   1   1   2         39.71         42.75         3.05 o
   2   1   2         76.07         69.94         3.67 o
   3   1   2          0.71         -1.78         3.74 o
   4   1   2         64.00         57.41         6.16 o
   5   1   2        188.69        174.49        21.68 o
   6   1   2         81.23         72.40        10.27 o
   7   1   2         19.96         22.47         9.54 o
   8   1   2          0.51         -0.80        10.34 o
   9   1   2          8.85          8.27        12.25 o
  -9   2   2         49.47         43.76        13.70 o
  -8   2   2         16.40         25.01        10.98 o
  -7   2   2         38.06         30.59        11.45 o
  -6   2   2          5.94        -13.91        18.21 o
  -5   2   2         66.21         82.80         9.19 o
  -4   2   2         97.11         90.07         8.52 o
  -3   2   2       1530.67       1564.00        43.99 o
  -2   2   2       1855.01       1765.32        48.69 o
  -1   2   2       3550.65       3273.88       107.88 o
   0   2   2          0.37          0.90         3.78 o
   1   2   2        390.39        364.99         8.82 o
   2   2   2         15.10         18.27         2.91 o
   3   2   2         78.65         85.19         5.56 o
   4   2   2         19.16         25.54         6.24 o
   5   2   2        303.53        311.81        23.82 o
   6   2   2        214.46        243.92        15.84 o
   7   2   2          0.04         -3.97         9.15 o
   8   2   2          5.23        -10.22        10.22 o
   9   2   2          0.12         -1.27        11.41 o
  -9   3   2         56.97         63.83        20.27 o
  -8   3   2         16.58         10.62        10.37 o
  -7   3   2          2.98         -2.81         9.28 o
  -6   3   2         76.95         67.44        10.33 o
  -5   3   2        376.69        333.62        17.05 o
  -4   3   2         73.67         93.81         9.85 o
  -3   3   2        728.64        664.87        21.30 o
  -2   3   2         21.21         39.16         5.62 o
  -1   3   2        317.49        354.82        16.39 o
   0   3   2        247.92        252.45        10.60 o
   1   3   2        546.90        504.94        13.99 o
   2   3   2        225.82        232.01         6.62 o
   3   3   2        211.41        231.14        13.35 o
   4   3   2        626.38        602.83        20.00 o
   5   3   2        561.52        527.98        19.19 o
   6   3   2         35.78         30.15        10.91 o
   7   3   2        185.95        185.58        15.57 o
   8   3   2         26.68         13.39        11.07 o
   9   3   2          0.03          4.69        11.92 o
  -9   4   2          9.45         10.33        11.54 o
  -8   4   2         22.36         17.43        12.29 o
  -7   4   2        341.07        331.14        20.47 o
  -6   4   2          9.68         18.16         8.52 o
  -5   4   2        276.61        279.32        16.91 o
  -4   4   2        139.41        133.84        11.17 o
  -3   4   2        245.87        248.52        28.72 o
  -2   4   2        841.06        916.00        49.55 o
  -1   4   2       1964.47       2147.86       104.33 o
   0   4   2         77.95         77.59         7.50 o
   1   4   2         23.59         22.36         5.79 o
   2   4   2        165.99        189.93         9.81 o
   3   4   2        673.69        646.29        21.29 o
   4   4   2         43.69         38.49         7.88 o
   5   4   2         69.12         58.36         9.59 o
   6   4   2          0.31         -0.95         7.71 o
   7   4   2        220.48        228.50        14.81 o
   8   4   2        102.71        107.46        14.95 o
  -8   5   2         13.51         29.20        11.27 o
  -7   5   2         84.36         85.37        29.36 o
  -6   5   2         13.74         14.07         8.69 o
  -5   5   2        144.05        154.94        19.71 o
  -4   5   2        166.99        158.15        12.61 o
  -3   5   2       2404.20       2384.91        81.73 o
  -2   5   2        278.63        307.58        24.77 o
  -1   5   2        212.13        220.89        21.58 o
   0   5   2         69.97         90.09        10.68 o
   1   5   2        432.23        488.68        32.28 o
   2   5   2       1624.43       1585.22        45.25 o
   3   5   2        676.80        683.60        27.00 o
   4   5   2         35.31         37.29        14.45 o
   5   5   2         19.73         19.42        20.65 o
   6   5   2         15.71         22.42        10.09 o
   7   5   2        120.01         93.77        14.02 o
   8   5   2         18.38         12.43        12.12 o
  -8   6   2         30.32         26.93        11.68 o
  -7   6   2         17.91         22.91        16.05 o
  -6   6   2          5.36          4.64         8.92 o
  -5   6   2          5.27          6.01         8.49 o
  -4   6   2          0.74         11.02         7.56 o
  -3   6   2        279.44        271.76        24.11 o
  -2   6   2        290.07        301.01        25.71 o
  -1   6   2        429.61        370.64        28.53 o
   0   6   2         61.77         44.99         9.53 o
   1   6   2         62.33         79.39        16.33 o
   2   6   2        300.18        338.74        27.97 o
   3   6   2         39.46         43.03         7.46 o
   4   6   2          6.58          5.53         8.63 o
   5   6   2          7.01         -8.84         8.84 o
   6   6   2        701.88        636.25        29.82 o
   7   6   2         89.22         70.81        13.04 o
   8   6   2          4.20         17.35        12.29 o
  -8   7   2         16.61          5.88        11.01 o
  -7   7   2        147.71        122.41        21.77 o
  -6   7   2        119.39         92.96        12.87 o
  -5   7   2          1.82          6.30        10.98 o
  -4   7   2        663.52        622.49        28.34 o
  -3   7   2        127.66        164.39        22.15 o
  -2   7   2        576.61        582.90        39.04 o
  -1   7   2        990.05        974.41        38.87 o
   0   7   2       1345.86       1387.55        52.22 o
   1   7   2         52.50         53.30        15.20 o
   2   7   2        116.62        109.21        19.89 o
   3   7   2         26.90         28.04         7.65 o
   4   7   2        189.34        193.50        14.61 o
   5   7   2          9.33          1.48         9.47 o
   6   7   2         86.16         78.84        12.80 o
   7   7   2          3.09          7.30        13.42 o
  -7   8   2         11.45          2.36        10.29 o
  -6   8   2          0.83         -9.01         9.01 o
  -5   8   2          3.42         15.21         9.75 o
  -4   8   2         61.78         53.70        11.79 o
  -3   8   2        289.41        295.76        29.09 o
  -2   8   2       1892.74       1801.65        67.75 o
  -1   8   2       1295.54       1252.04        61.46 o
   0   8   2         21.11         28.30        10.75 o
   1   8   2          8.33         13.70        14.26 o
   2   8   2        256.70        260.11        28.72 o
   3   8   2          6.76         -1.88        16.89 o
   4   8   2        128.70        118.12        14.23 o
   5   8   2          3.10         -8.19        12.67 o
   6   8   2          1.03        -10.09        10.09 o
   7   8   2          4.69         -8.50        11.14 o
  -6   9   2          0.89         -8.56        10.61 o
  -5   9   2         37.94         24.71        11.03 o
  -4   9   2          7.02          6.10        10.75 o
  -3   9   2         20.61         25.90        13.89 o
  -2   9   2        417.01        431.64        24.91 o
  -1   9   2        629.05        614.45        30.46 o
   0   9   2         26.83         23.06        11.94 o
   1   9   2         26.58         12.10        11.73 o
   2   9   2         75.86         76.95        21.96 o
   3   9   2         10.11         25.15        19.89 o
   4   9   2         87.54         66.08        14.37 o
   5   9   2          8.66          5.22         9.54 o
   6   9   2          1.99         -5.63        10.59 o
  -6  10   2         16.88         16.46        12.47 o
  -5  10   2          6.57          4.35        11.07 o
  -4  10   2          1.45         -1.45        11.08 o
  -3  10   2         44.44         31.12        12.14 o
  -2  10   2         55.58         74.94        14.20 o
  -1  10   2         59.69         73.97        14.60 o
   0  10   2        215.12        234.99        21.78 o
   1  10   2        392.83        419.60        29.94 o
   2  10   2        248.66        245.32        22.69 o
   3  10   2         12.86         32.87        12.36 o
   4  10   2         48.47         23.36        13.29 o
   5  10   2         42.35         37.27        15.07 o
  -5  11   2          1.61         -9.66        11.64 o
  -4  11   2        142.10        152.89        19.16 o
  -3  11   2          2.58         -3.61        11.64 o
  -2  11   2          4.84         20.44        12.81 o
  -1  11   2        193.68        223.22        29.00 o
   0  11   2         63.64         67.30        16.39 o
   1  11   2        158.17        178.06        21.83 o
   2  11   2         43.49         58.00        16.03 o
   3  11   2        137.05        139.11        33.50 o
   4  11   2         10.00          8.13        19.57 o
  -3  12   2          2.99         11.51        13.25 o
  -2  12   2         35.37         43.97        15.28 o
  -1  12   2         76.02         63.39        16.41 o
   0  12   2          0.03         -4.76        13.27 o
   1  12   2         87.50        101.94        34.24 o
   2  12   2          4.30         10.29        14.52 o
   3  12   2         20.56         37.75        17.32 o
   0  13   2         70.07         67.48        18.07 o
  -3 -13   3         32.24         25.71        24.59 o
  -2 -13   3         11.87         23.12        13.65 o
  -1 -13   3        231.64        310.58        41.67 o
   0 -13   3         51.63        103.77        26.65 o
   1 -13   3          6.37         12.57        18.02 o
   2 -13   3          0.34          2.82        17.83 o
   3 -13   3         32.68         44.86        23.46 o
  -4 -12   3         17.16          3.86        14.20 o
  -3 -12   3         18.91         22.99        12.94 o
  -2 -12   3         19.04         31.53        19.14 o
  -1 -12   3         93.24        118.79        26.84 o
   0 -12   3        132.77        221.83        33.22 o
   1 -12   3        155.88        136.80        26.84 o
   2 -12   3         11.65         19.52        17.27 o
   3 -12   3        153.21        221.45        32.28 o
   4 -12   3         37.92         65.81        19.80 o
  -5 -11   3        313.11        261.80        31.16 o
  -4 -11   3         90.71         53.20        14.62 o
  -3 -11   3          0.73        -11.42        21.21 o
  -2 -11   3          0.00         -4.96        10.35 o
  -1 -11   3        402.98        400.22        24.88 o
   0 -11   3          1.10         15.95        15.58 o
   1 -11   3        339.85        303.45        31.72 o
   3 -11   3          5.55          2.44        15.58 o
   4 -11   3        204.81        231.06        31.91 o
   5 -11   3        428.02        437.27        19.44 o
  -6 -10   3         74.56         43.54        19.89 o
  -5 -10   3         42.95         35.10        19.33 o
  -4 -10   3         73.20         57.17        13.56 o
  -3 -10   3        226.97        216.99        19.12 o
  -2 -10   3        265.30        299.23        20.64 o
  -1 -10   3        862.22        885.96        38.35 o
   0 -10   3        974.99        986.76        61.56 o
   1 -10   3        356.94        331.60        32.47 o
   2 -10   3        212.56        263.68        32.66 o
   4 -10   3         48.32         54.61        15.67 o
   5 -10   3         90.22         67.96        11.53 o
   6 -10   3         33.03         28.44         9.89 o
  -7  -9   3          1.00         -7.88        18.02 o
  -6  -9   3         67.59         37.91        19.71 o
  -5  -9   3          0.00         -6.19        15.39 o
  -4  -9   3         13.91         -0.94        14.08 o
  -3  -9   3         12.88         15.29        10.58 o
  -2  -9   3       1067.63       1091.87        43.90 o
  -1  -9   3        137.34        149.44        15.20 o
   0  -9   3          2.34          7.11         9.33 o
   1  -9   3         90.36        119.16        22.90 o
   4  -9   3        904.30        803.84        33.75 o
   5  -9   3         48.67         47.02         9.42 o
   6  -9   3          4.35          4.32         8.36 o
   7  -9   3         21.48         19.85         9.41 o
  -7  -8   3         16.65          7.13        19.33 o
  -6  -8   3          9.56         17.83        16.89 o
  -5  -8   3          0.09         -6.01        13.89 o
  -4  -8   3        408.81        335.17        28.90 o
  -3  -8   3        148.28        149.60        14.74 o
  -2  -8   3        294.84        315.88        15.98 o
  -1  -8   3        308.19        292.87        15.06 o
   0  -8   3         72.40         85.16         9.05 o
   1  -8   3         87.17        121.74        12.22 o
   4  -8   3        191.94        184.57        13.40 o
   5  -8   3        129.88        122.63        12.95 o
   6  -8   3         63.09         62.50        14.64 o
   7  -8   3         98.54        114.66        18.58 o
  -8  -7   3          0.96         29.84        20.83 o
  -7  -7   3         98.84         89.53        21.58 o
  -6  -7   3         65.19         15.58        16.89 o
  -5  -7   3          4.55        -10.51        13.70 o
  -4  -7   3        106.78        108.22        11.94 o
  -3  -7   3        117.46        109.44         9.66 o
  -2  -7   3        740.73        773.85        26.13 o
  -1  -7   3        151.23        162.85        10.83 o
   0  -7   3         94.88        159.11        12.52 o
   1  -7   3         47.07         76.03        11.64 o
   2  -7   3         12.89         24.02        11.26 o
   4  -7   3          0.67         -3.38         9.38 o
   5  -7   3        191.16        171.49        12.99 o
   6  -7   3        167.50        152.57        19.14 o
   7  -7   3        112.45         99.45        17.27 o
   8  -7   3         41.39         23.42        11.67 o
  -8  -6   3         27.24         20.51        18.77 o
  -7  -6   3          0.07         -2.63        11.67 o
  -6  -6   3        131.93        163.89        32.47 o
  -5  -6   3        107.96        107.00        18.48 o
  -4  -6   3        675.73        676.58        28.33 o
  -3  -6   3         10.80         12.08         9.57 o
  -2  -6   3          8.42         13.31         6.03 o
  -1  -6   3        648.65        628.61        25.34 o
   0  -6   3        171.92        190.34        16.52 o
   1  -6   3        305.76        311.17        15.96 o
   2  -6   3        206.92        278.13        23.46 o
   3  -6   3        177.42        179.03        17.83 o
   4  -6   3          4.52         -1.31         9.20 o
   5  -6   3         52.81         64.38        13.33 o
   6  -6   3         32.17         21.40        12.01 o
   7  -6   3         91.91         96.45        17.27 o
   8  -6   3         40.31         23.16         9.41 o
  -8  -5   3          0.10         -2.05         9.19 o
  -7  -5   3          7.15         -6.77        13.61 o
  -6  -5   3         32.07         14.62        10.67 o
  -5  -5   3         52.65         76.84        14.36 o
  -4  -5   3         13.07          9.23         7.69 o
  -3  -5   3        230.15        243.64        11.77 o
  -2  -5   3        213.78        208.48        20.36 o
  -1  -5   3         17.00         20.67         6.17 o
   0  -5   3          1.59          7.19         5.50 o
   1  -5   3       1937.04       2033.56        97.77 o
   2  -5   3        591.47        607.29        34.16 o
   3  -5   3        397.27        337.61        21.96 o
   4  -5   3        189.66        204.75        17.83 o
   5  -5   3         91.05        103.96        14.83 o
   6  -5   3         72.05         81.64        15.01 o
   7  -5   3        120.95         84.08        16.33 o
   8  -5   3          9.86          6.43        11.21 o
  -9  -4   3          0.53          5.74        11.99 o
  -8  -4   3          0.86         10.02        10.96 o
  -7  -4   3         15.51          3.73         9.65 o
  -6  -4   3         43.90         44.85         9.60 o
  -5  -4   3          4.82         -2.23         7.89 o
  -4  -4   3        125.08        125.90        10.48 o
  -3  -4   3       1669.34       1838.27        44.29 o
  -2  -4   3         22.73         21.91         4.41 o
  -1  -4   3       2385.62       2308.82        48.67 o
   0  -4   3        483.52        548.45        17.47 o
   1  -4   3       2134.49       2318.58        77.49 o
   2  -4   3       1777.97       1804.69        60.91 o
   3  -4   3         28.43         31.16         8.26 o
   4  -4   3          0.01         -5.82         8.26 o
   5  -4   3       1141.91       1045.48        54.99 o
   6  -4   3        686.82        669.59        40.35 o
   7  -4   3         35.37         41.85        15.01 o
   8  -4   3         20.30         21.62         9.10 o
   9  -4   3        228.19        280.32        23.02 o
  -9  -3   3          1.27         47.64        12.79 o
  -8  -3   3         31.21         20.55        10.76 o
  -7  -3   3         78.41         64.39        11.54 o
  -6  -3   3         17.47         33.81         9.00 o
  -5  -3   3          8.65         22.52        11.45 o
  -4  -3   3          1.47          4.97         6.37 o
  -3  -3   3       3254.67       3236.53        88.14 o
  -2  -3   3       1397.31       1406.42        25.63 o
  -1  -3   3         14.29         12.07         2.52 o
   0  -3   3          3.06         11.92         4.64 o
   1  -3   3       1027.86        999.35        34.64 o
   2  -3   3       1622.26       1629.22        54.81 o
   3  -3   3        183.48        193.67        16.33 o
   4  -3   3          1.71          0.00         8.45 o
   5  -3   3        731.05        714.44        40.16 o
   6  -3   3        104.00        104.71        15.95 o
   7  -3   3         73.88         62.79        12.44 o
   8  -3   3        235.48        301.50        22.05 o
   9  -3   3        215.83        268.37        24.58 o
  -9  -2   3         32.10         58.18        13.31 o
  -8  -2   3         52.55         70.47        12.66 o
  -7  -2   3         96.43        105.94        15.94 o
  -6  -2   3         45.38         46.72        17.92 o
  -5  -2   3         17.35         21.26         7.32 o
  -4  -2   3        195.70        200.62        18.21 o
  -3  -2   3       1473.09       1547.09        73.94 o
  -2  -2   3        459.85        479.16        10.62 o
  -1  -2   3       3673.06       3269.15        57.06 o
   0  -2   3         92.06         96.03         6.73 o
   1  -2   3        702.88        626.92        22.36 o
   2  -2   3         26.32         36.39         4.07 o
   3  -2   3         58.12         75.62         6.42 o
   4  -2   3         43.58         63.87         8.15 o
   5  -2   3        319.31        323.48        17.48 o
   6  -2   3        320.81        346.82        24.40 o
   7  -2   3          8.50          9.06        10.23 o
   8  -2   3         63.96         85.50        17.19 o
   9  -2   3         11.06         22.35        20.65 o
  -9  -1   3         20.06         35.30        13.14 o
  -8  -1   3          0.42         24.40        12.57 o
  -7  -1   3          4.75          6.31         9.32 o
  -6  -1   3         25.05         18.55         8.47 o
  -5  -1   3          0.86          1.93         6.71 o
  -4  -1   3         10.67         26.80         5.84 o
  -3  -1   3        139.63        136.61        12.22 o
  -2  -1   3        295.44        262.40         8.70 o
  -1  -1   3        601.87        560.78        16.90 o
   0  -1   3       1466.80       1347.71        45.39 o
   1  -1   3       1007.40        893.84        30.86 o
   2  -1   3       1438.58       1316.91        36.30 o
   3  -1   3        225.58        226.05        10.25 o
   4  -1   3        848.34        873.87        32.64 o
   5  -1   3         55.85         46.63         8.71 o
   6  -1   3        184.32        169.42        13.92 o
   7  -1   3        246.60        236.47        27.38 o
   8  -1   3          0.96         -7.05        11.03 o
   9  -1   3          6.48          6.15        15.01 o
  -9   0   3          0.37          7.22        16.42 o
  -8   0   3        102.80        115.00        14.04 o
  -7   0   3          0.71        -12.39        17.64 o
  -6   0   3        877.56        924.76        36.14 o
  -5   0   3          0.04         14.84         6.90 o
  -4   0   3          0.55         -1.63         5.21 o
  -3   0   3          9.97          7.64         3.94 o
  -2   0   3       9657.92       8958.32       219.16 o
  -1   0   3         10.98          8.36         2.39 o
   0   0   3        181.92        180.39         5.75 o
   1   0   3          5.00          5.30         2.56 o
   2   0   3       4360.54       4167.63        85.86 o
   3   0   3          1.71         12.95         8.07 o
   4   0   3        172.53        215.44        18.02 o
   5   0   3          0.40         20.27         9.95 o
   6   0   3       1062.93       1048.68        56.31 o
   7   0   3          4.21         -3.42        13.04 o
   8   0   3          0.07        -14.08        14.08 o
   9   0   3          0.69         16.33        17.08 o
  -9   1   3          6.26         -6.06        11.92 o
  -8   1   3         22.79         34.24        11.45 o
  -7   1   3         34.04         27.83        10.18 o
  -6   1   3        175.13        195.19        14.32 o
  -5   1   3         37.84         34.18         7.80 o
  -4   1   3        231.57        251.66        11.71 o
  -3   1   3        890.38        843.00        26.05 o
  -2   1   3          5.32          9.88         3.37 o
  -1   1   3          3.74          8.25         3.40 o
   0   1   3       4359.59       4114.94        77.38 o
   1   1   3       1879.06       1715.99        33.11 o
   2   1   3       1302.42       1226.21        26.74 o
   3   1   3         27.38         27.97         8.45 o
   4   1   3       1415.63       1414.81        69.63 o
   5   1   3         14.24         16.52        10.51 o
   6   1   3         31.90         30.41        12.57 o
   7   1   3        156.32        153.22        14.27 o
   8   1   3          0.70          4.56        10.55 o
   9   1   3          6.59         -1.35        11.28 o
  -9   2   3         38.38         44.90        13.47 o
  -8   2   3          6.98          4.61        11.01 o
  -7   2   3        104.62         87.65        12.56 o
  -6   2   3        180.51        168.86        14.13 o
  -5   2   3        298.04        328.09        17.10 o
  -4   2   3        699.13        668.30        32.93 o
  -3   2   3         18.70         20.21         5.89 o
  -2   2   3          0.91          3.53         4.31 o
  -1   2   3        176.48        144.77         7.85 o
   0   2   3       3906.29       3676.19        76.32 o
   1   2   3        844.65        789.44        20.34 o
   2   2   3         67.15         71.46         5.28 o
   3   2   3        116.98        145.21        10.20 o
   4   2   3         48.37         44.04         9.67 o
   5   2   3         26.56         21.16         7.34 o
   6   2   3         75.69         57.77        12.57 o
   7   2   3          1.25         13.04         9.48 o
   8   2   3        210.38        229.15        18.01 o
   9   2   3          1.38          8.94        11.94 o
  -9   3   3          0.21         15.78        12.53 o
  -8   3   3         20.34          2.78        31.81 o
  -7   3   3        254.02        220.82        16.77 o
  -6   3   3        411.60        380.67        20.27 o
  -5   3   3          3.20         -6.51         7.61 o
  -4   3   3         13.01          7.94         7.84 o
  -3   3   3         28.55         24.58         7.41 o
  -2   3   3       1870.12       1919.18        65.67 o
  -1   3   3         29.26         34.44         7.50 o
   0   3   3         78.94         76.50         5.51 o
   1   3   3         14.20          8.35         3.49 o
   2   3   3       1398.83       1405.00        34.60 o
   3   3   3          0.18          1.50         6.10 o
   4   3   3        121.06        117.53        16.80 o
   5   3   3        260.89        270.28        13.54 o
   6   3   3          9.37          6.41         7.36 o
   7   3   3        200.98        251.07        18.01 o
   8   3   3         22.69         32.36        12.07 o
   9   3   3          2.55         18.08        12.81 o
  -9   4   3         14.72          1.32        13.79 o
  -8   4   3         12.14          9.64        11.14 o
  -7   4   3        290.96        305.14        20.01 o
  -6   4   3        220.38        214.09        15.37 o
  -5   4   3        213.54        206.13        22.62 o
  -4   4   3          4.82          7.99         7.27 o
  -3   4   3        838.88        885.12        33.81 o
  -2   4   3        251.74        254.30        22.15 o
  -1   4   3          4.03         15.01        10.89 o
   0   4   3        971.68       1131.77        41.87 o
   1   4   3       3779.65       3936.97       161.39 o
   2   4   3          0.34         -4.75         4.75 o
   3   4   3         68.72         68.53         8.43 o
   4   4   3        145.24        142.99        11.49 o
   5   4   3       1603.37       1600.58        57.44 o
   6   4   3        910.50        776.59        58.75 o
   7   4   3         56.76         55.74        17.27 o
   8   4   3          0.58         11.07        15.95 o
  -8   5   3         47.71         45.23        22.62 o
  -7   5   3          3.56         -9.01        13.04 o
  -6   5   3        214.08        195.43        12.99 o
  -5   5   3         48.13         34.71         9.94 o
  -4   5   3        115.53        110.37        11.49 o
  -3   5   3        788.99        818.23        32.60 o
  -2   5   3          1.39         12.57        10.70 o
  -1   5   3        753.85        866.08        48.80 o
   0   5   3          4.11          8.08         7.76 o
   1   5   3         71.18         79.68        10.98 o
   2   5   3         34.30         36.97         6.80 o
   3   5   3         17.51         29.07         6.85 o
   4   5   3        552.60        529.50        23.72 o
   5   5   3       1109.53       1057.54        40.97 o
   6   5   3         12.03          9.62        10.19 o
   7   5   3        111.68        116.33        14.54 o
   8   5   3         23.68         41.85        17.45 o
  -8   6   3         91.08         95.07        14.61 o
  -7   6   3         47.38         43.15        10.98 o
  -6   6   3         20.20         11.24        10.08 o
  -5   6   3          3.49         -7.19         8.39 o
  -4   6   3          0.52          3.49         7.66 o
  -3   6   3         25.14         20.47         8.77 o
  -2   6   3         23.58         23.65        12.95 o
  -1   6   3        504.07        512.51        34.72 o
   0   6   3        239.05        233.26        16.59 o
   1   6   3         27.64         30.58         9.55 o
   2   6   3         16.35         14.54         9.42 o
   3   6   3          0.78          0.75         6.31 o
   4   6   3         96.79        108.90        11.78 o
   5   6   3         24.70          9.95         9.70 o
   6   6   3         79.64         90.89        13.33 o
   7   6   3         26.23         17.81        11.63 o
   8   6   3         17.16         24.32        25.43 o
  -7   7   3         12.13         12.20        10.73 o
  -6   7   3         66.22         80.70        13.34 o
  -5   7   3        111.79         88.50        18.67 o
  -4   7   3        616.12        619.07        28.74 o
  -3   7   3         48.43         39.98        16.14 o
  -2   7   3         40.48         40.16        15.20 o
  -1   7   3          7.32          9.50         8.82 o
   0   7   3        100.85         92.95        12.84 o
   1   7   3        148.21        145.61        15.00 o
   2   7   3        163.53        190.82        17.25 o
   3   7   3         45.26         23.84        17.83 o
   4   7   3         70.20         69.55        10.86 o
   5   7   3         10.89         11.08        10.32 o
   6   7   3         90.86         93.75        13.60 o
   7   7   3         24.70         42.77        12.79 o
  -7   8   3          2.29          1.01         9.06 o
  -6   8   3        193.08        171.62        22.05 o
  -5   8   3          0.40         -4.22        12.86 o
  -4   8   3         44.06         46.25        17.17 o
  -3   8   3         88.66        102.65        20.65 o
  -2   8   3       1256.25       1263.48        49.82 o
  -1   8   3        253.74        249.89        19.33 o
   0   8   3         81.57         74.00        13.14 o
   1   8   3        198.72        201.49        30.22 o
   2   8   3         29.25         25.79        12.47 o
   3   8   3         83.45         73.54        11.24 o
   4   8   3          1.46         -4.28        11.63 o
   5   8   3          0.92          2.26         9.83 o
   6   8   3          0.26         -6.29        10.40 o
   7   8   3         41.03         37.38        25.24 o
  -6   9   3          4.59          1.27        11.35 o
  -5   9   3          1.56          4.97        11.92 o
  -4   9   3         41.48         46.11        12.96 o
  -3   9   3          0.00         10.82        10.88 o
  -2   9   3         90.54         99.39        14.70 o
  -1   9   3         52.14         42.14        12.84 o
   0   9   3         63.69         38.39        13.19 o
   1   9   3         60.62         66.17        14.60 o
   2   9   3          2.02          0.71        19.05 o
   3   9   3         12.82          3.88        13.67 o
   4   9   3          0.24         -3.72        10.29 o
   5   9   3          4.64         14.50        11.66 o
   6   9   3        104.67         87.29        20.52 o
  -5  10   3         15.08          3.42        12.10 o
  -4  10   3         20.99         23.99        15.77 o
  -3  10   3        281.61        281.30        28.99 o
  -2  10   3         40.22         46.63        14.02 o
  -1  10   3        273.81        310.05        23.21 o
   0  10   3          0.45         -1.20        11.74 o
   1  10   3         71.28         51.61        15.26 o
   2  10   3          0.56        -11.95        12.67 o
   3  10   3          8.92         12.63        15.52 o
   4  10   3        170.52        163.47        36.99 o
   5  10   3          2.14         -1.03        12.42 o
  -4  11   3         32.98         46.06        15.38 o
  -3  11   3        338.72        327.18        24.44 o
  -2  11   3        213.26        224.83        28.81 o
  -1  11   3          4.37         -3.83        12.06 o
   0  11   3         82.51        105.99        27.21 o
   1  11   3        298.29        330.53        70.47 o
   2  11   3        135.25        152.84        21.00 o
   3  11   3         30.56         20.63        16.62 o
   4  11   3         30.51         13.14        12.50 o
  -3  12   3         43.85         27.69        15.26 o
  -2  12   3        214.92        183.42        21.70 o
  -1  12   3         80.17         79.49        17.48 o
   0  12   3        253.02        319.13        76.85 o
   1  12   3         57.73         53.52        28.34 o
   2  12   3        250.76        280.40        71.97 o
  -3 -13   4          8.22         -3.97        12.80 o
  -2 -13   4         39.38         46.58        14.88 o
  -1 -13   4         80.06         46.17        23.46 o
   0 -13   4         16.32         42.60        22.33 o
   1 -13   4        280.24        290.50        38.85 o
   2 -13   4         54.21         59.31        21.96 o
   3 -13   4         20.04         40.73        20.65 o
  -4 -12   4          1.97        -16.14        16.14 o
  -3 -12   4        183.02        204.97        23.27 o
  -2 -12   4         12.68         19.08        14.92 o
  -1 -12   4         19.84          5.62        11.92 o
   0 -12   4         67.21         73.95        23.84 o
   1 -12   4          9.68         10.89        16.14 o
   2 -12   4         16.86          8.63        16.70 o
   3 -12   4          5.55         44.48        18.02 o
   4 -12   4         42.10         30.83        21.21 o
  -5 -11   4         64.10         66.82        20.46 o
  -4 -11   4        190.39        174.74        20.55 o
  -3 -11   4         78.74         72.10        14.74 o
  -2 -11   4        197.99        242.03        21.27 o
  -1 -11   4          6.32          5.79        10.77 o
   0 -11   4        227.24        312.65        37.35 o
   1 -11   4        150.03        165.33        28.72 o
   4 -11   4         66.68         46.73        18.39 o
   5 -11   4         88.11         78.02        16.98 o
  -6 -10   4         57.00         14.64        19.52 o
  -5 -10   4          9.65         14.83        16.89 o
  -4 -10   4        125.84        123.85        21.96 o
  -3 -10   4         59.02         67.46        13.51 o
  -2 -10   4         20.04         16.75        11.25 o
  -1 -10   4         28.52         27.56        12.01 o
   0 -10   4         65.72         62.12        20.27 o
   1 -10   4        322.17        303.08        31.72 o
   4 -10   4         45.22         48.71        12.36 o
   5 -10   4         10.27         19.45         9.47 o
   6 -10   4        114.77        122.50        14.16 o
  -7  -9   4          1.01          0.56        19.14 o
  -6  -9   4         31.55         11.26        18.39 o
  -5  -9   4         20.08         10.14        15.77 o
  -4  -9   4        227.50        231.96        25.53 o
  -3  -9   4        159.27        175.28        13.64 o
  -2  -9   4        228.59        241.53        15.56 o
  -1  -9   4         27.47         27.82         8.64 o
   0  -9   4        113.86        130.07        11.81 o
   1  -9   4        117.04        134.67        13.73 o
   4  -9   4          4.82         14.84         9.02 o
   5  -9   4         33.05         14.39         8.99 o
   6  -9   4         14.06          5.06         9.51 o
   7  -9   4         12.09          7.13        16.52 o
  -7  -8   4          9.85         -1.88        17.83 o
  -6  -8   4        112.59         83.52        20.65 o
  -5  -8   4         18.97          9.20        14.64 o
  -4  -8   4        357.11        374.10        22.16 o
  -3  -8   4        514.78        502.94        27.12 o
  -2  -8   4        363.25        380.53        17.69 o
  -1  -8   4        123.69        151.36        11.63 o
   0  -8   4         57.18         56.97         9.97 o
   1  -8   4        637.83        576.14        37.54 o
   2  -8   4          0.58         -3.19        10.89 o
   4  -8   4        581.77        562.70        25.16 o
   5  -8   4         57.34         51.24        10.23 o
   6  -8   4        329.55        285.71        19.67 o
   7  -8   4          7.27          2.81        10.10 o
  -8  -7   4          0.13          3.28        14.23 o
  -7  -7   4         70.21         55.91        14.27 o
  -6  -7   4          0.00        -10.89        15.58 o
  -5  -7   4         63.81         48.76        10.94 o
  -4  -7   4       1155.48       1182.16        47.66 o
  -3  -7   4        845.88        890.30        29.48 o
  -2  -7   4          0.40          6.25         6.49 o
  -1  -7   4        190.85        218.84        14.33 o
   0  -7   4         45.61         60.07         8.56 o
   1  -7   4         15.27         29.05         7.35 o
   2  -7   4        119.09        132.49        17.83 o
   3  -7   4        110.91        135.49        17.45 o
   4  -7   4        185.10        190.57        13.65 o
   5  -7   4         72.08         72.09        12.11 o
   6  -7   4        118.73         98.94        32.93 o
   7  -7   4          0.14          5.92        10.18 o
   8  -7   4        349.23        330.60        23.84 o
  -8  -6   4         26.78         29.90        31.25 o
  -7  -6   4          5.34         -0.08        11.72 o
  -6  -6   4        246.25        217.00        18.11 o
  -5  -6   4        246.39        260.34        17.50 o
  -4  -6   4        598.96        557.28        20.41 o
  -3  -6   4        141.58        138.20        11.94 o
  -2  -6   4        276.06        273.55        15.79 o
  -1  -6   4         16.20         17.33         6.49 o
   0  -6   4         13.51          5.16         8.92 o
   1  -6   4       1005.26       1101.17        40.01 o
   2  -6   4        944.77       1005.71        52.93 o
   3  -6   4          3.84         -4.50         9.76 o
   4  -6   4         98.31        110.40        10.66 o
   5  -6   4        131.49        120.81        13.70 o
   6  -6   4        327.69        313.94        32.38 o
   7  -6   4        456.33        439.46        32.08 o
   8  -6   4         73.23         65.27        14.38 o
  -8  -5   4          0.00         -1.47        13.31 o
  -7  -5   4         58.19         57.06        19.14 o
  -6  -5   4        110.86         86.29        12.67 o
  -5  -5   4          0.49         -5.96         8.56 o
  -4  -5   4        360.62        351.22        18.58 o
  -3  -5   4         38.66         45.51         6.79 o
  -2  -5   4         53.71         54.88         8.08 o
  -1  -5   4         86.38         84.05         7.02 o
   0  -5   4        102.23        127.25        10.10 o
   1  -5   4       2047.44       2059.46        99.27 o
   2  -5   4        954.94       1018.85        52.55 o
   3  -5   4        422.05        435.96        25.71 o
   4  -5   4        422.89        447.47        20.70 o
   5  -5   4        849.96        815.79        32.88 o
   6  -5   4          0.12         -8.25         8.25 o
   7  -5   4          0.15         14.11        10.37 o
   8  -5   4          4.41          7.31        19.80 o
  -9  -4   4          0.00         -3.50        11.63 o
  -8  -4   4         54.34         61.42        12.54 o
  -7  -4   4        236.37        206.46        19.24 o
  -6  -4   4         45.48         30.22        15.01 o
  -5  -4   4        324.46        318.45        18.51 o
  -4  -4   4        400.45        409.81        19.31 o
  -3  -4   4       1097.77       1136.19        33.27 o
  -2  -4   4        501.50        520.37        17.41 o
  -1  -4   4       1849.04       1857.63        44.40 o
   0  -4   4         20.08         27.29         4.80 o
   1  -4   4       1019.94       1010.18        36.10 o
   2  -4   4          6.45          3.50         5.17 o
   3  -4   4        750.48        745.52        28.24 o
   4  -4   4        142.70        155.16        12.11 o
   5  -4   4        612.12        597.29        26.02 o
   6  -4   4        184.49        172.23        31.81 o
   7  -4   4        164.12        200.12        19.24 o
   8  -4   4        100.85        126.36        16.27 o
   9  -4   4         25.46         10.20        13.27 o
  -9  -3   4         97.96        110.38        15.20 o
  -8  -3   4          7.52         11.45        10.64 o
  -7  -3   4         37.53          8.15         9.74 o
  -6  -3   4         18.24         22.07        10.14 o
  -5  -3   4        248.88        266.12        23.46 o
  -4  -3   4        136.24        130.42        15.01 o
  -3  -3   4        235.91        215.87         8.73 o
  -2  -3   4        614.44        575.21        11.90 o
  -1  -3   4        166.31        172.43         7.30 o
   0  -3   4         69.18         75.99         8.35 o
   1  -3   4        209.04        178.77        11.73 o
   2  -3   4       2000.14       1901.04        98.53 o
   3  -3   4         60.89         56.34         7.51 o
   4  -3   4        457.47        437.59        20.03 o
   5  -3   4        126.31        132.14        11.94 o
   6  -3   4          3.97          1.06        17.64 o
   7  -3   4        247.74        262.93        27.86 o
   8  -3   4         66.43         63.59        14.16 o
   9  -3   4         30.43         27.49        13.96 o
  -9  -2   4         33.43         54.63        14.17 o
  -8  -2   4         32.04         34.42        11.68 o
  -7  -2   4        163.48        155.77        14.45 o
  -6  -2   4        151.00        150.96        13.98 o
  -5  -2   4        193.81        192.48        15.39 o
  -4  -2   4        841.18        843.20        45.23 o
  -3  -2   4         56.87         69.09         8.74 o
  -2  -2   4         85.08        110.11         6.23 o
  -1  -2   4        140.42        126.42         8.66 o
   0  -2   4       2942.17       2798.89        92.35 o
   1  -2   4        995.25        870.12        24.92 o
   2  -2   4         58.58         64.74         6.06 o
   3  -2   4         48.64         61.84        10.60 o
   4  -2   4          8.06         11.64         9.95 o
   5  -2   4         17.30         19.38         8.82 o
   6  -2   4         29.55         45.92        10.31 o
   7  -2   4          9.52          8.91        12.01 o
   8  -2   4        263.46        347.55        23.86 o
   9  -2   4         34.85         33.65        14.83 o
  -9  -1   4          0.53          8.19        11.89 o
  -8  -1   4         18.18         -0.87        10.66 o
  -7  -1   4         33.42         31.45        10.32 o
  -6  -1   4        117.56        143.53        12.56 o
  -5  -1   4        173.85        180.34        10.82 o
  -4  -1   4          2.81          1.32         7.55 o
  -3  -1   4        274.81        240.48        29.09 o
  -2  -1   4        545.46        556.66        16.01 o
  -1  -1   4         18.97         17.50         5.93 o
   0  -1   4       5307.22       4889.18       112.53 o
   1  -1   4        234.27        213.42        10.32 o
   2  -1   4        108.05        103.11         5.20 o
   3  -1   4        150.23        172.17        10.71 o
   4  -1   4       1140.95       1216.59        43.52 o
   5  -1   4          3.20         11.64        10.32 o
   6  -1   4          3.39          4.88        12.01 o
   7  -1   4         10.51         43.92        15.58 o
   8  -1   4          2.74         24.16        12.10 o
   9  -1   4          1.54         17.11        13.25 o
  -9   0   4          0.00          4.12        11.94 o
  -8   0   4         25.57         29.39        11.26 o
  -7   0   4          1.79         -4.49         9.47 o
  -6   0   4         47.17         63.60        10.01 o
  -5   0   4          1.55          4.50         6.16 o
  -4   0   4        861.19        915.12        34.84 o
  -3   0   4         24.15         23.43        12.07 o
  -2   0   4          6.72          6.67         2.90 o
  -1   0   4          7.50          7.27         2.77 o
   0   0   4       1904.03       1928.01        37.35 o
   1   0   4         15.74         18.47         2.91 o
   2   0   4       6939.21       6719.39       154.14 o
   3   0   4         94.73        100.07         8.54 o
   4   0   4         46.40         38.69        10.42 o
   5   0   4          0.09          5.44        10.32 o
   6   0   4         25.24         19.33        13.51 o
   7   0   4          7.50         12.76        14.83 o
   8   0   4          0.03        -15.39        15.58 o
   9   0   4          2.20         10.51        17.45 o
  -9   1   4          2.49         16.00        12.34 o
  -8   1   4         11.05         35.11        11.86 o
  -7   1   4         17.92          6.04         9.69 o
  -6   1   4        330.54        353.31        19.44 o
  -5   1   4         47.92         55.97        10.08 o
  -4   1   4        479.36        489.81        21.99 o
  -3   1   4         81.25         82.07        14.83 o
  -2   1   4        540.41        510.55        12.84 o
  -1   1   4        499.42        463.47        11.70 o
   0   1   4       1220.48       1160.97        21.50 o
   1   1   4        111.39        127.18         6.74 o
   2   1   4        348.15        374.49        10.38 o
   3   1   4       1627.53       1755.82        84.27 o
   4   1   4        331.40        361.45        24.02 o
   5   1   4         40.29         35.66        10.89 o
   6   1   4          3.20         11.07        11.82 o
   7   1   4        510.52        532.22        37.35 o
   8   1   4          2.14        -14.26        14.26 o
   9   1   4          1.16         -7.32        16.33 o
  -9   2   4         11.01          1.81        24.31 o
  -8   2   4         30.42         27.07        11.57 o
  -7   2   4        235.81        227.84        16.99 o
  -6   2   4         42.37         52.62        10.15 o
  -5   2   4        860.51        915.38        29.03 o
  -4   2   4          0.82          4.98         8.07 o
  -3   2   4       1897.07       1985.68        68.32 o
  -2   2   4      10333.14       9661.74       313.64 o
  -1   2   4        162.77        170.84         9.10 o
   0   2   4        129.97        111.78        10.90 o
   1   2   4          2.22          3.98         3.02 o
   2   2   4        781.75        805.30        40.79 o
   3   2   4        806.92        860.07        44.48 o
   4   2   4          4.64         -4.88         8.45 o
   5   2   4         97.86         91.59        14.45 o
   6   2   4         14.13         22.21         9.08 o
   7   2   4         77.25         91.03        17.83 o
   8   2   4          1.34         12.29        10.88 o
   9   2   4          0.32          0.24        11.81 o
  -9   3   4          2.97          2.19        11.95 o
  -8   3   4         40.71         36.28        12.33 o
  -7   3   4          2.71          2.20         9.99 o
  -6   3   4        233.50        225.76        13.80 o
  -5   3   4          2.76          9.09         9.76 o
  -4   3   4        181.87        198.44        14.69 o
  -3   3   4       1028.20        927.51        34.94 o
  -2   3   4        276.82        266.78        15.12 o
  -1   3   4        332.73        323.91        24.77 o
   0   3   4        163.42        180.56         9.19 o
   1   3   4          6.39         14.29         5.55 o
   2   3   4        650.01        705.79        28.32 o
   3   3   4        890.23        830.94        31.18 o
   4   3   4         34.14         25.22         7.67 o
   5   3   4        163.60        140.75        17.08 o
   6   3   4        192.28        224.64        22.71 o
   7   3   4          0.08         -4.69        14.45 o
   8   3   4         11.97         21.58        16.89 o
  -8   4   4          8.49         20.90        11.89 o
  -7   4   4         86.78         98.92        13.12 o
  -6   4   4         96.77        100.73        10.30 o
  -5   4   4        125.47        105.25        12.36 o
  -4   4   4          8.76          2.48         7.80 o
  -3   4   4          1.24          6.76         6.76 o
  -2   4   4        376.22        359.01        27.21 o
  -1   4   4        778.15        788.58        45.04 o
   0   4   4         66.11         69.41        18.67 o
   1   4   4        190.11        205.07        15.11 o
   2   4   4         62.64         70.22         9.37 o
   3   4   4          4.23          2.39         7.13 o
   4   4   4        415.27        418.66        27.50 o
   5   4   4        123.01        124.73        12.95 o
   6   4   4          0.41          3.16        10.04 o
   7   4   4          8.44         -0.75        14.64 o
   8   4   4        118.90        124.04        22.52 o
  -8   5   4         17.50          1.80        11.68 o
  -7   5   4         78.15         88.64        12.88 o
  -6   5   4         97.96         80.69        25.80 o
  -5   5   4         36.31         32.76        10.37 o
  -4   5   4         15.00         15.83         8.65 o
  -3   5   4        478.69        487.55        22.92 o
  -2   5   4        160.19        198.74        22.71 o
  -1   5   4       1755.89       1743.62        88.59 o
   0   5   4        116.93        116.00        12.12 o
   1   5   4         32.17         34.40         9.48 o
   2   5   4        129.36        119.55         9.55 o
   3   5   4          3.53          0.33         6.58 o
   4   5   4         38.02         45.12         9.57 o
   5   5   4         27.14         35.47        10.18 o
   6   5   4          1.98          3.51        10.13 o
   7   5   4          0.04         16.89        13.89 o
   8   5   4          5.16         -3.57        14.83 o
  -8   6   4         21.02         10.75        11.30 o
  -7   6   4         17.93         27.15        10.16 o
  -6   6   4         45.59         56.67        12.77 o
  -5   6   4         50.69         55.94        11.68 o
  -4   6   4          7.84          6.98        10.04 o
  -3   6   4        490.47        518.26        24.84 o
  -2   6   4        225.00        191.05        22.90 o
  -1   6   4        165.18        172.84        21.58 o
   0   6   4         32.65         40.27        10.28 o
   1   6   4         23.27         42.98        10.48 o
   2   6   4         50.48         63.59        11.97 o
   3   6   4          1.26         -0.27         6.09 o
   4   6   4         62.91         96.13        15.27 o
   5   6   4         11.95         18.45        16.80 o
   6   6   4          9.98         24.61        13.98 o
   7   6   4         13.49          4.34        18.39 o
  -7   7   4         11.36          8.31        11.58 o
  -6   7   4         11.13          7.93        10.61 o
  -5   7   4         37.65         46.83        12.13 o
  -4   7   4        408.61        381.59        22.63 o
  -3   7   4         63.20         49.26        13.51 o
  -2   7   4        193.71        200.62        24.77 o
  -1   7   4        390.10        347.96        35.00 o
   0   7   4         11.22         27.03        10.62 o
   1   7   4          0.11         -0.59        10.15 o
   2   7   4          0.77         -3.26        10.80 o
   3   7   4         22.79         30.79        14.08 o
   4   7   4         37.82         21.44        10.14 o
   5   7   4         64.98         74.94        12.21 o
   6   7   4         11.47         19.48        11.05 o
   7   7   4          5.72         24.18        14.45 o
  -7   8   4          1.75          8.73        12.46 o
  -6   8   4         80.29         80.25        14.40 o
  -5   8   4         51.43         61.65        13.39 o
  -4   8   4        182.10        177.68        17.52 o
  -3   8   4         14.25         15.77        16.89 o
  -2   8   4        223.46        211.15        18.89 o
  -1   8   4          0.08         -6.67        10.08 o
   0   8   4        173.47        168.65        17.77 o
   1   8   4         21.01         28.04        12.41 o
   2   8   4          0.13        -11.39        11.39 o
   3   8   4         92.25         98.82        16.72 o
   4   8   4         18.46         32.54        14.93 o
   5   8   4          4.87         11.18        14.83 o
   6   8   4         38.87         54.51        12.88 o
  -6   9   4        174.04        153.86        40.63 o
  -5   9   4          2.57         -6.77        11.46 o
  -4   9   4         95.09         91.86        17.54 o
  -3   9   4         24.51         34.31        12.78 o
  -2   9   4         11.03          4.97        11.55 o
  -1   9   4        129.09        135.24        16.59 o
   0   9   4         55.25         56.48        20.08 o
   1   9   4         15.14         28.69        13.20 o
   2   9   4          3.17         -4.60        13.14 o
   3   9   4          2.19         -7.59        21.58 o
   4   9   4         11.86          5.57        10.84 o
   5   9   4         46.96         48.69        13.11 o
   6   9   4          3.79         -6.22        15.27 o
  -5  10   4         11.89         -3.49        13.70 o
  -4  10   4         16.65          9.61        13.74 o
  -3  10   4          2.41        -10.68        11.47 o
  -2  10   4         37.62         35.31        13.65 o
  -1  10   4         23.33         16.39        12.94 o
   0  10   4        196.80        242.43        22.80 o
   1  10   4         64.90         78.83        35.09 o
   2  10   4         70.63         73.83        21.29 o
   3  10   4          2.39         -5.42        10.33 o
   4  10   4          3.86          6.17        11.32 o
   5  10   4         51.67         47.27        13.82 o
  -4  11   4          8.34         -0.98        11.26 o
  -3  11   4          0.84        -13.91        19.89 o
  -2  11   4         18.53         19.10        13.59 o
  -1  11   4         73.34         73.83        16.06 o
   0  11   4        103.55        125.31        19.61 o
   1  11   4          5.31          3.06        14.74 o
   2  11   4         50.65         42.48        13.91 o
   3  11   4          0.05         -8.52        10.36 o
   4  11   4         13.84         -0.57        11.90 o
  -2  12   4         15.72         20.12        28.43 o
  -1  12   4          2.20         -2.42        13.24 o
   0  12   4         17.64         10.03        24.31 o
   1  12   4        130.65         95.45        25.68 o
   2  12   4          0.28         -0.64        10.88 o
  -2 -13   5         21.03         20.57        17.36 o
  -1 -13   5         64.80         71.75        16.09 o
   0 -13   5          0.06         12.85        12.59 o
   1 -13   5         54.93         73.57        24.21 o
   2 -13   5        118.01        141.68        28.53 o
  -4 -12   5         94.86         40.73        20.83 o
  -3 -12   5          0.58         -7.31        12.21 o
  -2 -12   5          8.87         11.04        12.18 o
  -1 -12   5        390.11        394.25        26.30 o
   0 -12   5        106.75        125.05        17.36 o
   1 -12   5         71.39         78.83        24.02 o
   4 -12   5         20.31         10.51        16.70 o
  -5 -11   5        318.74        292.00        31.72 o
  -4 -11   5        303.57        297.07        32.66 o
  -3 -11   5        101.33        125.57        16.65 o
  -2 -11   5        231.02        297.74        23.61 o
  -1 -11   5         70.38         89.37        15.26 o
   0 -11   5          0.39          3.19        16.89 o
   1 -11   5         13.97         13.75        11.01 o
   4 -11   5          9.03          3.00        13.70 o
   5 -11   5         11.30         13.74         9.68 o
  -6 -10   5         26.96         15.58        19.14 o
  -5 -10   5        123.45        102.27        21.96 o
  -4 -10   5         36.25         36.41        18.21 o
  -3 -10   5         74.47        101.70        12.57 o
  -2 -10   5        843.52        869.35        31.67 o
  -1 -10   5         10.76         -0.24         8.44 o
   0 -10   5        154.88        169.68        14.92 o
   1 -10   5         12.90          0.56        14.64 o
   5 -10   5          0.02         -1.58         8.61 o
   6 -10   5         59.20         45.17        11.50 o
  -7  -9   5         12.47         -5.44        20.08 o
  -6  -9   5         52.15         37.72        19.71 o
  -5  -9   5         22.99         33.78        18.02 o
  -4  -9   5          4.43         13.12        11.14 o
  -3  -9   5         47.27         90.63        27.77 o
  -2  -9   5         10.75         15.44         8.90 o
  -1  -9   5        450.23        423.94        23.44 o
   0  -9   5        551.60        571.86        27.24 o
   1  -9   5          2.78         10.27         8.82 o
   2  -9   5         78.14        125.73        20.27 o
   3  -9   5          0.00         -7.32        12.76 o
   4  -9   5        258.36        283.37        26.84 o
   5  -9   5          4.70          6.46        20.83 o
   6  -9   5         31.17         26.92        12.57 o
   7  -9   5         86.02        103.58        18.01 o
  -7  -8   5          5.05         -6.76        18.21 o
  -6  -8   5          0.18         15.39        18.39 o
  -5  -8   5          9.43          2.13        10.81 o
  -4  -8   5        942.66        955.77        39.54 o
  -3  -8   5         59.83         57.32        11.28 o
  -2  -8   5        546.29        539.94        25.68 o
  -1  -8   5        653.08        645.93        28.13 o
   0  -8   5        228.31        259.98        16.99 o
   1  -8   5         44.86         69.99        11.45 o
   2  -8   5        417.06        435.80        22.07 o
   3  -8   5         81.84        104.90        17.45 o
   4  -8   5        150.31        172.28        21.02 o
   5  -8   5         68.21         59.82        14.45 o
   6  -8   5         50.76         47.46        11.18 o
   7  -8   5         30.50         23.17        13.23 o
  -8  -7   5         17.32         17.48        27.68 o
  -7  -7   5          5.37          8.32        12.61 o
  -6  -7   5          0.22         -1.31        11.54 o
  -5  -7   5        158.29        124.48        13.71 o
  -4  -7   5         45.87         55.75        22.15 o
  -3  -7   5         56.19         63.13        10.54 o
  -2  -7   5        341.41        332.78        18.76 o
  -1  -7   5         41.13         57.17         8.94 o
   0  -7   5        334.74        330.50        17.63 o
   1  -7   5         26.53         44.53         8.12 o
   2  -7   5        397.58        380.21        28.15 o
   3  -7   5        183.94        187.85        20.27 o
   4  -7   5        620.05        595.98        32.19 o
   5  -7   5        557.19        510.36        57.33 o
   6  -7   5        324.55        325.90        26.37 o
   7  -7   5          3.96         -2.42        10.82 o
   8  -7   5          0.93         -3.55        12.22 o
  -8  -6   5         10.48         -7.55        13.29 o
  -7  -6   5         52.39         16.70        17.08 o
  -6  -6   5         22.60          7.32        15.77 o
  -5  -6   5         61.59         55.17        11.21 o
  -4  -6   5        132.27        103.29         9.46 o
  -3  -6   5        288.63        291.26        18.10 o
  -2  -6   5        182.93        231.22        15.11 o
  -1  -6   5         20.37         11.65         7.08 o
   0  -6   5         63.68         77.15        18.57 o
   1  -6   5         69.49        104.15        15.01 o
   2  -6   5        194.46        220.89        20.46 o
   3  -6   5        105.22        124.79        15.58 o
   4  -6   5        180.68        199.12        17.83 o
   5  -6   5         20.19         10.28         8.71 o
   6  -6   5        459.55        481.82        25.55 o
   7  -6   5          6.41         -5.24        10.32 o
   8  -6   5         27.76         37.93        14.22 o
  -8  -5   5          5.35         -9.20        17.64 o
  -7  -5   5         41.37         38.38        12.87 o
  -6  -5   5         56.39         46.36        17.08 o
  -5  -5   5        123.83        135.45        13.20 o
  -4  -5   5        347.07        340.01        14.95 o
  -3  -5   5       2756.03       2831.86        77.83 o
  -2  -5   5         53.71         55.68        10.04 o
  -1  -5   5         39.67         35.77         7.23 o
   0  -5   5          0.18          0.38         5.64 o
   1  -5   5        810.46        852.94        45.80 o
   2  -5   5       1751.31       1745.31        85.40 o
   4  -5   5          8.47          8.07         9.76 o
   5  -5   5        395.56        389.00        20.84 o
   6  -5   5         16.95         30.11        10.34 o
   7  -5   5        233.19        264.93        20.33 o
   8  -5   5         15.37         12.10        12.65 o
  -9  -4   5          8.49          3.94        19.14 o
  -8  -4   5          9.65         15.39        18.39 o
  -7  -4   5         83.05         96.64        20.08 o
  -6  -4   5        135.15        115.22        19.52 o
  -5  -4   5         99.77         98.70        16.70 o
  -4  -4   5         39.01         19.90        10.60 o
  -3  -4   5        677.56        722.75        22.86 o
  -2  -4   5          1.16          0.55         5.14 o
  -1  -4   5        185.77        189.30        12.19 o
   0  -4   5       1398.69       1417.63        70.19 o
   1  -4   5       3451.17       3456.08       161.77 o
   2  -4   5         87.13         79.02        11.45 o
   3  -4   5          6.41         16.33         8.07 o
   4  -4   5         66.87         70.19         9.10 o
   5  -4   5       1656.17       1753.74        62.69 o
   6  -4   5       1566.59       1578.42        58.95 o
   7  -4   5        123.46        147.62        16.03 o
   8  -4   5         56.15         61.57        14.32 o
  -9  -3   5          3.54         -1.79        12.08 o
  -8  -3   5          9.66         -3.19        17.27 o
  -7  -3   5        150.12        119.35        21.02 o
  -6  -3   5        351.76        293.32        27.21 o
  -5  -3   5         24.50         11.45        12.39 o
  -4  -3   5          2.68         11.07        10.70 o
  -3  -3   5        224.19        213.23        13.20 o
  -2  -3   5       2352.43       2332.77        49.11 o
  -1  -3   5         79.04         77.88         5.85 o
   0  -3   5         16.14         15.51         4.48 o
   1  -3   5          1.94         -0.49         9.95 o
   2  -3   5        236.77        199.53        14.08 o
   3  -3   5         34.96         26.36         6.76 o
   4  -3   5        620.11        645.28        30.86 o
   5  -3   5        517.90        518.80        24.17 o
   6  -3   5         76.76         79.78        12.71 o
   7  -3   5         87.43         97.49        13.87 o
   8  -3   5          4.28          1.30        11.80 o
   9  -3   5          5.54          6.07        12.94 o
  -9  -2   5          0.46          4.08        18.58 o
  -8  -2   5         32.72         40.76        12.30 o
  -7  -2   5         94.81        107.51        16.60 o
  -6  -2   5          9.71          9.01        14.08 o
  -5  -2   5        642.34        672.97        39.98 o
  -4  -2   5        103.93        106.15        11.03 o
  -3  -2   5       1151.24       1201.04        35.05 o
  -2  -2   5      10418.27       9928.01       227.24 o
  -1  -2   5        607.28        624.91        19.86 o
   0  -2   5        193.36        164.13        10.33 o
   1  -2   5          0.72         -1.37         4.22 o
   2  -2   5        546.97        530.16        21.43 o
   3  -2   5       1033.64       1105.64        39.53 o
   4  -2   5          0.45          7.63        10.42 o
   5  -2   5         81.05         86.34        10.56 o
   6  -2   5          0.05          8.90        16.14 o
   7  -2   5         38.59         32.67        13.89 o
   8  -2   5          0.00        -11.27        11.27 o
   9  -2   5          0.00         18.70        13.46 o
  -9  -1   5          3.87         15.18        12.35 o
  -8  -1   5         16.29          6.56        13.70 o
  -7  -1   5          0.64          6.15         9.51 o
  -6  -1   5        168.87        177.32        11.99 o
  -5  -1   5        446.13        442.46        17.27 o
  -4  -1   5       1725.65       1762.17        67.28 o
  -3  -1   5       1219.18       1258.71        45.23 o
  -2  -1   5        718.81        711.56        19.12 o
  -1  -1   5        243.28        229.66        15.95 o
   0  -1   5        163.53        170.48         6.78 o
   1  -1   5        104.56        135.86         7.77 o
   2  -1   5       1175.72       1075.89        28.23 o
   3  -1   5       1428.45       1588.39        54.67 o
   4  -1   5        166.08        191.25        12.57 o
   5  -1   5          5.73          4.01         7.80 o
   6  -1   5         37.22         40.91        10.39 o
   7  -1   5        513.61        561.40        32.19 o
   8  -1   5         45.14         51.24        18.39 o
   9  -1   5          8.92          8.50        13.89 o
  -9   0   5          0.05         12.93        12.24 o
  -8   0   5         19.82         43.84        11.86 o
  -7   0   5         10.08         20.65        10.46 o
  -6   0   5        754.76        735.60        26.97 o
  -5   0   5         35.60         30.67         7.32 o
  -4   0   5          0.73         10.83         5.83 o
  -3   0   5         12.28         14.15         7.71 o
  -2   0   5          1.52          1.29         3.36 o
  -1   0   5          4.01          0.46         3.80 o
   0   0   5       3343.60       3425.39        65.32 o
   1   0   5         93.09        102.08         4.64 o
   2   0   5      11045.12      10658.38       218.20 o
   3   0   5          0.41          1.00         5.80 o
   4   0   5        195.95        250.36        14.69 o
   5   0   5          4.05          6.03         7.76 o
   6   0   5        578.83        557.56        36.41 o
   7   0   5          3.10         18.77        15.20 o
   8   0   5         68.99         60.62        19.89 o
   9   0   5          0.87         12.76        18.77 o
  -9   1   5          0.26         -1.64        12.22 o
  -8   1   5         10.91         16.03        12.39 o
  -7   1   5         16.07         21.94        10.55 o
  -6   1   5         40.04         43.04         8.89 o
  -5   1   5        189.98        219.58        12.54 o
  -4   1   5       1868.14       1806.04        63.48 o
  -3   1   5        401.46        395.94        18.70 o
  -2   1   5          0.10          1.27         4.94 o
  -1   1   5          5.33          6.85         4.32 o
   0   1   5       1173.44       1134.43        23.31 o
   1   1   5        271.29        308.89         8.69 o
   2   1   5        493.78        461.50        16.39 o
   3   1   5        155.10        197.05        16.89 o
   4   1   5         33.91         53.87        11.26 o
   5   1   5         42.56         53.68        12.76 o
   6   1   5        128.05        147.31        18.96 o
   7   1   5         16.29          8.82        14.45 o
   8   1   5         89.18        106.96        20.83 o
   9   1   5        142.53        144.50        24.59 o
  -9   2   5         66.75         50.84        13.30 o
  -8   2   5         12.64          0.35        13.14 o
  -7   2   5         30.20         18.25        10.78 o
  -6   2   5        589.52        565.40        22.01 o
  -5   2   5          7.03         10.32         9.11 o
  -4   2   5         39.36         61.47         9.86 o
  -3   2   5        763.00        760.07        34.44 o
  -2   2   5         99.55         93.23         9.48 o
  -1   2   5         67.95         75.21         8.88 o
   0   2   5       1465.91       1407.27        35.51 o
   1   2   5        192.73        159.56        17.64 o
   2   2   5         23.12         21.50         7.76 o
   3   2   5         74.30         79.95        11.64 o
   4   2   5         80.88         72.07        12.76 o
   5   2   5         37.48         36.22        12.57 o
   6   2   5        186.93        199.30        21.77 o
   7   2   5          3.68          3.19        14.45 o
   8   2   5         30.67         10.89        16.70 o
  -8   3   5         16.47         22.87        11.67 o
  -7   3   5        209.23        201.82        16.67 o
  -6   3   5        359.35        341.36        20.70 o
  -5   3   5         30.66         24.94         9.77 o
  -4   3   5        108.88        112.98        12.08 o
  -3   3   5        202.91        225.39        15.01 o
  -2   3   5        895.45        921.87        34.67 o
  -1   3   5        259.01        251.10        22.90 o
   0   3   5         10.81         16.66        11.35 o
   1   3   5       1008.50       1031.54        39.30 o
   2   3   5        144.52        176.07        13.01 o
   3   3   5       1104.60       1199.83        44.42 o
   4   3   5         31.78         37.91        11.45 o
   5   3   5        549.50        571.26        35.66 o
   6   3   5         73.69         64.38        15.95 o
   7   3   5         67.57         61.37        18.02 o
   8   3   5          8.82          9.20        16.33 o
  -8   4   5          0.01        -18.96        18.96 o
  -7   4   5        221.63        201.37        14.25 o
  -6   4   5        356.32        316.37        21.27 o
  -5   4   5         79.27         78.86        12.18 o
  -4   4   5          5.75         -4.57         8.42 o
  -3   4   5        607.20        565.24        24.77 o
  -2   4   5         26.41         35.44         8.87 o
  -1   4   5         32.32         34.91        13.14 o
   0   4   5        119.40        127.08        12.91 o
   1   4   5        679.28        678.15        28.78 o
   2   4   5        164.12        162.91        10.66 o
   3   4   5        312.00        306.05        14.43 o
   4   4   5        927.04        955.54        36.62 o
   5   4   5        115.19        118.41        17.08 o
   6   4   5         58.73         68.51        15.77 o
   7   4   5         22.63          6.01        15.01 o
   8   4   5          3.20        -11.64        15.77 o
  -8   5   5          6.61         -4.56        12.48 o
  -7   5   5          7.28          7.53         8.61 o
  -6   5   5          0.02         -8.56        10.39 o
  -5   5   5         22.74         20.76        14.83 o
  -4   5   5         18.21         -0.07         8.64 o
  -3   5   5         11.09          0.60         8.43 o
  -2   5   5         47.87         50.30        15.77 o
  -1   5   5         15.60         29.65        13.33 o
   0   5   5        140.19        143.39        13.94 o
   1   5   5        205.08        189.61        15.90 o
   2   5   5          9.88         18.51        10.98 o
   3   5   5       1086.24       1062.73        87.08 o
   4   5   5        247.82        220.38        13.65 o
   5   5   5        122.80        117.28        12.90 o
   6   5   5          4.30         19.52        14.26 o
   7   5   5         35.64         50.30        17.27 o
   8   5   5          0.27        -14.64        15.39 o
  -8   6   5          4.06          7.73        15.01 o
  -7   6   5          0.01         -7.74         8.22 o
  -6   6   5         54.69         59.70        22.05 o
  -5   6   5         24.44         24.17        11.27 o
  -4   6   5        199.81        158.51        15.00 o
  -3   6   5        348.48        335.73        20.76 o
  -2   6   5        190.77        218.26        26.09 o
  -1   6   5         28.95         19.87        12.11 o
   0   6   5         32.97         17.42        10.04 o
   1   6   5          0.04         -3.01         9.66 o
   2   6   5          1.63          9.89        11.20 o
   3   6   5         82.98        102.80        35.93 o
   4   6   5       1025.99       1022.23        55.74 o
   5   6   5          0.54         -5.04         9.72 o
   6   6   5          4.23         15.23        10.59 o
   7   6   5          4.72         26.09        15.39 o
  -7   7   5         14.20          1.25        12.28 o
  -6   7   5         41.75         33.28        28.43 o
  -5   7   5         20.94         18.54        11.35 o
  -4   7   5        156.98        147.81        15.32 o
  -3   7   5         94.03         76.79        12.77 o
  -2   7   5        105.85         98.89        21.40 o
  -1   7   5         29.26         17.39        13.14 o
   0   7   5        320.78        331.56        26.28 o
   1   7   5          0.20        -10.48        10.48 o
   2   7   5         45.51         38.84        12.82 o
   3   7   5        270.46        294.01        45.22 o
   4   7   5         99.71        107.15        10.14 o
   5   7   5         45.74         61.24        13.14 o
   6   7   5         34.43         56.39        12.62 o
   7   7   5         76.37         94.57        19.71 o
  -6   8   5          5.23         -3.96        12.02 o
  -5   8   5          0.36         -1.16        11.41 o
  -4   8   5          6.37         14.99        11.85 o
  -3   8   5        234.77        256.77        20.47 o
  -2   8   5        554.57        513.42        27.85 o
  -1   8   5        324.16        306.30        22.22 o
   0   8   5        122.89        122.98        18.39 o
   1   8   5         32.37         28.88        16.61 o
   2   8   5          5.95         -8.79        12.07 o
   3   8   5        138.90        140.23        33.67 o
   4   8   5        386.99        422.14        39.61 o
   5   8   5         12.61         -7.33         9.48 o
   6   8   5          0.03         -9.33        10.64 o
  -6   9   5          4.36          8.76        13.49 o
  -5   9   5         30.01         13.12        12.56 o
  -4   9   5         69.89         68.61        14.55 o
  -3   9   5          0.02         -8.07        18.02 o
  -2   9   5        108.98        104.80        20.92 o
  -1   9   5         50.21         40.92        13.59 o
   0   9   5          9.28         14.40        13.11 o
   1   9   5         29.56         42.76        14.33 o
   2   9   5        298.20        299.64        79.29 o
   3   9   5          1.91          5.64        11.28 o
   4   9   5         44.67         47.24        21.11 o
   5   9   5         46.27         32.73        13.17 o
  -5  10   5        141.33        112.69        17.96 o
  -4  10   5         13.41          2.31        20.74 o
  -3  10   5         12.96         11.69        13.58 o
  -2  10   5         20.22          6.47        13.14 o
  -1  10   5          6.40        -11.08        11.08 o
   0  10   5         34.34         14.81        13.12 o
   1  10   5          7.49          0.00        13.71 o
   2  10   5         42.87         39.27        10.47 o
   3  10   5         93.56         83.62        17.54 o
   4  10   5          0.04         -4.43        11.20 o
  -3  11   5        126.77        101.61        18.16 o
  -2  11   5          6.88         -8.34        13.18 o
  -1  11   5         31.84         39.81        15.33 o
   0  11   5         54.31         42.32        15.86 o
   1  11   5         70.22         77.21        27.39 o
   2  11   5        106.72        122.44        29.08 o
   3  11   5         49.20         25.21        11.83 o
   0  12   5         53.85         40.58        18.21 o
  -2 -13   6         18.08         16.06        13.47 o
  -1 -13   6          7.22          8.84        13.01 o
   0 -13   6          6.46          4.77        13.03 o
   1 -13   6          0.00        -10.14        17.64 o
   2 -13   6          2.20         -6.38        17.64 o
  -4 -12   6          1.45          6.19        19.14 o
  -3 -12   6          0.05        -16.44        17.45 o
  -2 -12   6          8.39         -6.97        12.14 o
  -1 -12   6        122.07        102.25        16.91 o
   0 -12   6         22.58         13.47        16.42 o
   1 -12   6         46.15         44.86        20.27 o
   2 -12   6        142.90        151.69        24.68 o
   4 -12   6         71.64         63.81        19.14 o
  -5 -11   6        169.03        152.76        25.53 o
  -4 -11   6         66.22         51.24        20.46 o
  -3 -11   6        160.21        181.04        22.46 o
  -2 -11   6        204.37        261.58        18.29 o
  -1 -11   6         41.95         36.51        10.80 o
   0 -11   6          0.00          9.06         9.26 o
   1 -11   6        110.40        157.74        37.16 o
   2 -11   6          1.38          1.50        14.08 o
   5 -11   6         16.69         18.58        16.14 o
  -6 -10   6         79.24         61.37        21.58 o
  -5 -10   6          0.38         -5.13        12.57 o
  -4 -10   6         46.59         50.67        30.41 o
  -3 -10   6         64.97         52.83        11.26 o
  -2 -10   6        230.48        263.94        17.17 o
  -1 -10   6        150.12        188.42        20.18 o
   0 -10   6          0.01          4.80        10.18 o
   1 -10   6        131.29        171.47        16.27 o
   2 -10   6          2.44         -2.94         9.65 o
   3 -10   6          3.93         16.33        14.83 o
   5 -10   6         15.73         18.96        15.95 o
   6 -10   6        234.38        237.20        18.61 o
  -7  -9   6          0.04        -18.39        18.39 o
  -6  -9   6         12.82        -17.64        17.64 o
  -5  -9   6         12.22         -7.62        16.61 o
  -4  -9   6         73.45         70.78        13.58 o
  -3  -9   6         16.23         21.49        11.24 o
  -2  -9   6          0.16        -10.89        10.89 o
  -1  -9   6         24.73         35.81        10.02 o
   0  -9   6        158.84        170.25        15.26 o
   1  -9   6          4.00         12.27         9.00 o
   2  -9   6         48.59         48.12        11.45 o
   3  -9   6         11.64          6.76        14.08 o
   4  -9   6         93.56        100.14        12.90 o
   5  -9   6         62.60         75.36        17.64 o
   6  -9   6          4.26         -0.49        10.24 o
  -7  -8   6         40.74         56.49        21.40 o
  -6  -8   6          1.97          2.25        17.45 o
  -5  -8   6          9.30         -8.89        10.88 o
  -4  -8   6          1.02         21.38        23.84 o
  -3  -8   6        906.46        970.00        39.35 o
  -2  -8   6        780.35        839.44        34.76 o
  -1  -8   6        327.73        362.50        20.43 o
   0  -8   6         10.90          4.97         7.70 o
   1  -8   6        124.05        140.67        14.45 o
   2  -8   6          3.00          5.07        11.82 o
   3  -8   6          1.33         -9.57        12.01 o
   4  -8   6        273.96        270.93        18.51 o
   5  -8   6          7.29          0.48         8.64 o
   6  -8   6          0.79         -4.45         9.58 o
   7  -8   6         40.14         35.12        12.17 o
  -8  -7   6         28.57         47.30        18.58 o
  -7  -7   6        145.76        104.90        21.77 o
  -6  -7   6         16.55         15.53        12.01 o
  -5  -7   6          1.84          0.50         8.66 o
  -4  -7   6        657.85        714.91        53.30 o
  -3  -7   6         20.21         33.08         9.75 o
  -2  -7   6        745.15        776.10        32.05 o
  -1  -7   6       1179.56       1219.91        45.39 o
   0  -7   6        958.53        973.24        37.35 o
   1  -7   6         75.89         87.40        12.75 o
   2  -7   6         56.96         80.89        15.20 o
   3  -7   6         67.64         58.37        14.08 o
   4  -7   6         90.76        104.71        18.02 o
   5  -7   6         29.78         26.07         9.60 o
   6  -7   6        196.80        173.41        16.01 o
   7  -7   6          1.11          2.88        14.45 o
  -8  -6   6         91.94        101.14        22.90 o
  -7  -6   6         42.13         41.48        18.21 o
  -6  -6   6          3.52          6.94        16.70 o
  -5  -6   6         42.84         28.34        11.54 o
  -4  -6   6         19.70         16.28         7.76 o
  -3  -6   6         18.19         28.25         9.29 o
  -2  -6   6         55.58         53.42         8.94 o
  -1  -6   6       1636.49       1631.58        57.66 o
   0  -6   6         11.82         18.13         7.11 o
   1  -6   6        258.47        283.56        24.21 o
   2  -6   6        141.92        153.70        17.83 o
   3  -6   6          9.14          8.26        10.51 o
   4  -6   6         52.84         62.14         9.38 o
   5  -6   6         59.75         43.28        10.14 o
   6  -6   6        502.73        476.24        25.97 o
   7  -6   6         87.80         67.76        14.02 o
   8  -6   6         28.59         31.16        13.89 o
  -8  -5   6         21.38         28.53        18.58 o
  -7  -5   6          3.42         -5.44        15.39 o
  -6  -5   6         80.23         71.51        17.83 o
  -5  -5   6          0.03         -9.00         9.00 o
  -4  -5   6         53.70         70.22         8.56 o
  -3  -5   6        240.94        250.87        23.16 o
  -2  -5   6          0.04          4.22         5.34 o
  -1  -5   6       1326.37       1377.57        48.71 o
   0  -5   6          0.94         -5.37         5.37 o
   1  -5   6         23.86         28.15         9.76 o
   2  -5   6          6.90          5.44         9.20 o
   3  -5   6        127.23        172.84        17.45 o
   4  -5   6        473.02        457.71        21.59 o
   5  -5   6        941.16        940.73        37.63 o
   6  -5   6          2.19         -7.33         9.85 o
   7  -5   6         94.50        106.97        19.60 o
   8  -5   6         33.13         40.27        20.74 o
  -8  -4   6         25.98         48.24        19.71 o
  -7  -4   6        180.77        174.34        24.02 o
  -6  -4   6          4.27         10.51        15.39 o
  -5  -4   6        267.15        243.22        23.84 o
  -4  -4   6          1.28         -3.89         7.55 o
  -3  -4   6         53.47         70.70         9.22 o
  -2  -4   6        333.54        337.50        13.41 o
  -1  -4   6        646.70        604.60        24.20 o
   0  -4   6        524.90        563.56        33.03 o
   1  -4   6        832.51        791.34        30.39 o
   2  -4   6          9.22          3.75         9.01 o
   3  -4   6         21.17         15.77        11.07 o
   4  -4   6        215.47        265.91        16.38 o
   5  -4   6        260.89        278.17        17.73 o
   6  -4   6         97.53        120.76        22.15 o
   7  -4   6         25.63         24.48        11.68 o
   8  -4   6        126.35        115.46        16.41 o
  -9  -3   6         16.87         26.97        38.29 o
  -8  -3   6         38.87         28.98        25.43 o
  -7  -3   6         49.68         38.10        17.45 o
  -6  -3   6         36.90         28.72        15.77 o
  -5  -3   6        166.36        175.66        20.46 o
  -4  -3   6          4.19          1.13        10.89 o
  -3  -3   6        238.12        221.01        13.93 o
  -2  -3   6        174.61        178.54        28.72 o
  -1  -3   6         73.31         84.27        12.57 o
   0  -3   6        541.59        536.64        22.55 o
   1  -3   6        216.83        218.82        18.77 o
   2  -3   6        780.78        700.56        37.72 o
   3  -3   6       1685.71       1629.29        56.32 o
   4  -3   6          9.73          3.81         7.13 o
   5  -3   6         19.18         25.13        14.08 o
   6  -3   6         43.80         39.67        13.98 o
   7  -3   6          4.41          7.91        11.08 o
   8  -3   6         13.66         14.73        12.33 o
  -9  -2   6         78.68         69.81        28.61 o
  -8  -2   6          0.12         -1.25        10.77 o
  -7  -2   6         21.27         23.89        10.89 o
  -6  -2   6       1211.10       1082.46        60.25 o
  -5  -2   6         38.71         44.65        10.63 o
  -4  -2   6         12.02         13.15         8.36 o
  -3  -2   6        456.23        450.24        16.72 o
  -2  -2   6          5.40          0.70         3.95 o
  -1  -2   6        189.64        209.13        13.77 o
   0  -2   6       1469.73       1378.72        39.44 o
   1  -2   6        272.45        255.99        14.13 o
   2  -2   6          0.13          0.22         6.30 o
   3  -2   6         98.46         88.44         8.60 o
   4  -2   6        174.81        190.58        12.77 o
   5  -2   6         51.85         53.09         9.74 o
   6  -2   6        366.27        377.02        29.65 o
   7  -2   6          0.00         -6.98        10.20 o
   8  -2   6         42.42         52.19        14.22 o
  -9  -1   6          4.11          1.74        12.16 o
  -8  -1   6          4.42         14.52        10.91 o
  -7  -1   6          0.67         -0.60         9.41 o
  -6  -1   6        177.21        166.86        12.11 o
  -5  -1   6          1.01         11.66        12.57 o
  -4  -1   6        522.76        541.54        33.41 o
  -3  -1   6         30.38         44.94        12.20 o
  -2  -1   6        309.30        229.52        15.20 o
  -1  -1   6         16.23         10.57         5.96 o
   0  -1   6        979.72        921.78        21.92 o
   1  -1   6         15.58         20.65        10.14 o
   2  -1   6        134.38        156.21         8.08 o
   3  -1   6        468.32        490.69        20.73 o
   4  -1   6          3.38         -5.62         6.67 o
   5  -1   6         67.41         64.10        11.07 o
   6  -1   6        150.13        147.42        14.30 o
   7  -1   6        383.75        388.00        24.62 o
   8  -1   6         76.95         82.06        17.35 o
  -9   0   6          0.29         -6.13        15.30 o
  -8   0   6         73.82         85.35        13.80 o
  -7   0   6          2.66         -5.13         8.43 o
  -6   0   6        118.93        124.23        11.08 o
  -5   0   6          0.43         -2.43         6.78 o
  -4   0   6        644.17        697.22        29.20 o
  -3   0   6          0.84         -7.12         7.12 o
  -2   0   6        142.90        143.72        11.00 o
  -1   0   6          1.30         -8.30         8.35 o
   0   0   6         87.42        106.72         6.55 o
   1   0   6          2.24          4.08         3.95 o
   2   0   6       1508.48       1537.80        43.88 o
   3   0   6         47.08         47.67         9.95 o
   4   0   6        113.50        121.23        14.08 o
   5   0   6          1.58          5.26        10.89 o
   6   0   6        506.96        500.50        34.91 o
   7   0   6          3.77         11.82        15.58 o
   8   0   6          8.22        -15.58        15.58 o
  -9   1   6         31.22         37.86        13.36 o
  -8   1   6          2.73          0.25        11.00 o
  -7   1   6          6.48         13.46         9.07 o
  -6   1   6        498.95        501.79        33.00 o
  -5   1   6       1757.77       1864.07        67.19 o
  -4   1   6         16.70         22.92         9.85 o
  -3   1   6        228.45        249.76        14.99 o
  -2   1   6        158.63        174.78        37.82 o
  -1   1   6        242.43        236.07        15.62 o
   0   1   6        110.60        110.50        11.28 o
   1   1   6         16.54         10.76         6.14 o
   2   1   6        642.16        704.90        27.92 o
   3   1   6        933.17       1023.00        38.62 o
   4   1   6         22.75         18.02        10.51 o
   5   1   6         23.47         22.90        12.57 o
   6   1   6        196.09        225.77        22.71 o
   7   1   6        609.74        668.65        44.48 o
   8   1   6         12.54         15.20        17.27 o
  -8   2   6         34.06         28.24        12.30 o
  -7   2   6        167.48        181.45        13.87 o
  -6   2   6         70.76         87.27        10.44 o
  -5   2   6        910.07        905.05        37.09 o
  -4   2   6         10.46          7.34         9.20 o
  -3   2   6         27.87         33.42        14.64 o
  -2   2   6          8.42          8.67         7.36 o
  -1   2   6         63.04         57.23         7.10 o
   0   2   6         39.88         33.04        10.00 o
   1   2   6        713.73        722.69        22.21 o
   2   2   6        609.97        673.70        27.58 o
   3   2   6         87.59         92.90        12.76 o
   4   2   6         64.86         75.07        12.95 o
   5   2   6          0.83        -11.64        11.64 o
   6   2   6         83.82         64.19        16.70 o
   7   2   6         20.29         25.34        16.70 o
   8   2   6          0.12         -2.44        17.08 o
  -8   3   6          2.96         -2.16        11.54 o
  -7   3   6         57.46         61.99        11.14 o
  -6   3   6        187.82        184.50        17.13 o
  -5   3   6          0.69          5.70         9.74 o
  -4   3   6        140.87        141.09        13.57 o
  -3   3   6         12.55         14.42         8.32 o
  -2   3   6         94.06        102.35        11.14 o
  -1   3   6        254.48        264.40        15.95 o
   0   3   6          1.34          3.39         8.66 o
   1   3   6         39.43         54.98        10.36 o
   2   3   6         16.27         20.30         8.65 o
   3   3   6        122.26        132.05        12.65 o
   4   3   6        691.73        685.17        39.60 o
   5   3   6          5.65         11.07        12.39 o
   6   3   6         36.92         11.07        14.26 o
   7   3   6          9.89         -8.45        14.83 o
   8   3   6          0.02        -15.58        15.58 o
  -8   4   6          9.40          7.96        10.07 o
  -7   4   6          4.56          4.74         8.95 o
  -6   4   6          6.44         -3.94        10.77 o
  -5   4   6         25.40         15.36        10.63 o
  -4   4   6        311.08        301.46        19.57 o
  -3   4   6        571.10        603.21        32.66 o
  -2   4   6         68.22         78.86        10.64 o
  -1   4   6        158.20        187.67        22.15 o
   0   4   6        305.48        317.00        19.74 o
   1   4   6        312.51        304.50        19.21 o
   2   4   6         46.64         48.97         7.75 o
   3   4   6         43.79         77.70        13.51 o
   4   4   6        436.92        460.73        31.16 o
   5   4   6         48.12         34.72        14.08 o
   6   4   6         46.02         44.11        15.39 o
   7   4   6        347.39        360.88        32.66 o
   8   4   6         10.97         27.03        16.89 o
  -8   5   6          2.32         -0.12        17.92 o
  -7   5   6         36.52         53.02        10.52 o
  -6   5   6         11.18          2.15        11.08 o
  -5   5   6        121.21         92.34        13.56 o
  -4   5   6         64.27         48.51        16.14 o
  -3   5   6         18.72         26.82        14.17 o
  -2   5   6          2.05        -12.20        12.20 o
  -1   5   6        169.56        186.72        16.85 o
   0   5   6         64.97         88.76        13.50 o
   1   5   6          4.38         -2.43        10.00 o
   2   5   6        754.69        728.04        60.06 o
   3   5   6        795.35        750.86        43.92 o
   4   5   6         11.48          5.57        10.43 o
   5   5   6        289.66        313.59        27.21 o
   6   5   6        140.11        161.77        21.21 o
   7   5   6         27.01         69.82        17.64 o
  -7   6   6         60.37         42.99        14.33 o
  -6   6   6         22.21         14.05        12.04 o
  -5   6   6          2.79         -4.22        11.18 o
  -4   6   6        117.16        107.01        14.06 o
  -3   6   6         32.27         35.54        11.72 o
  -2   6   6        183.16        196.30        25.71 o
  -1   6   6         88.42        111.09        21.02 o
   0   6   6         24.61         25.12        16.80 o
   1   6   6         25.20         29.04        11.48 o
   2   6   6        140.37        158.02        45.80 o
   3   6   6         44.47         50.11        21.77 o
   4   6   6          8.33         13.39         8.43 o
   5   6   6        103.11        125.06        22.15 o
   6   6   6         93.82        106.21        19.33 o
   7   6   6         41.53         62.31        18.02 o
  -7   7   6         15.05          5.56        12.94 o
  -6   7   6        148.84        141.36        27.97 o
  -5   7   6         12.18         13.85        11.67 o
  -4   7   6          7.01          6.93        12.48 o
  -3   7   6          6.74          3.69        11.40 o
  -2   7   6        264.65        256.36        30.78 o
  -1   7   6         58.74         77.30        14.76 o
   0   7   6        157.53        154.83        17.45 o
   1   7   6         39.26         27.87        12.61 o
   2   7   6        269.37        164.96        26.28 o
   3   7   6         24.30         26.70         9.70 o
   4   7   6          7.82         16.10        10.92 o
   5   7   6         49.91         26.80        10.68 o
   6   7   6         21.26         42.23        16.52 o
  -6   8   6          3.41        -12.74        12.74 o
  -5   8   6         39.12         35.24        13.39 o
  -4   8   6         26.75         33.34        23.84 o
  -3   8   6         23.95         12.89        12.57 o
  -2   8   6         97.67        102.90        16.72 o
  -1   8   6        605.30        564.79        38.57 o
   0   8   6         29.04         31.28        13.34 o
   1   8   6         24.73         16.23        14.17 o
   2   8   6         12.81         -5.91         8.79 o
   3   8   6         97.00        109.40        28.52 o
   4   8   6         19.60         19.39        10.70 o
   5   8   6          0.25          2.09         9.05 o
   6   8   6          0.12         -6.52        10.54 o
  -5   9   6         52.46         48.65        14.55 o
  -4   9   6          5.11          8.31        12.90 o
  -3   9   6          1.09         -9.66        10.46 o
  -2   9   6          8.14         -0.79        13.75 o
  -1   9   6         80.29         71.05        16.11 o
   0   9   6        104.59        112.46        26.27 o
   1   9   6        134.51        128.55        46.07 o
   2   9   6         54.74         50.37        13.29 o
   3   9   6          0.80         -7.84         9.83 o
   4   9   6          6.56          0.62        10.72 o
   5   9   6         75.11         79.06        23.12 o
  -4  10   6          0.03          3.64        13.79 o
  -3  10   6         29.09         15.38        15.57 o
  -2  10   6          4.28         11.30        14.93 o
  -1  10   6          0.73          5.63        13.87 o
   0  10   6         10.55         -2.40        13.87 o
   1  10   6          1.08          7.69         9.31 o
   2  10   6         15.35         25.42        10.60 o
   3  10   6         52.11         34.83        11.66 o
   4  10   6         26.80         12.23        13.28 o
  -3  11   6         15.73         10.21        13.82 o
  -2  11   6          0.01        -13.76        14.91 o
  -1  11   6         31.54         22.21        15.06 o
   0  11   6          0.19         -0.17        14.33 o
   1  11   6        124.20        118.57        53.67 o
   2  11   6          3.74          1.07        10.34 o
  -2 -13   7          1.42         -9.99        12.87 o
  -1 -13   7          0.45         -0.21        13.47 o
   0 -13   7         30.94         43.55        14.70 o
   1 -13   7         71.50         63.60        15.69 o
   2 -13   7        126.36        104.90        26.28 o
  -4 -12   7        187.51        179.86        21.83 o
  -3 -12   7          0.13        -10.18        10.18 o
  -2 -12   7          0.02         -4.90        10.08 o
  -1 -12   7         90.80        108.93        14.12 o
   0 -12   7         16.44         23.84        10.38 o
   1 -12   7          2.04          2.55         9.65 o
  -5 -11   7         34.92          9.60        13.86 o
  -4 -11   7        130.47         92.33        16.35 o
  -3 -11   7         88.56         85.32        13.19 o
  -2 -11   7          1.11         -2.42         9.95 o
  -1 -11   7          7.26          7.03        10.11 o
   0 -11   7          0.10         -0.77        10.99 o
   1 -11   7         23.00         32.66        11.81 o
   2 -11   7        191.60        205.25        18.85 o
   3 -11   7          1.92         11.07        16.52 o
   5 -11   7          0.16          7.51        15.58 o
  -6 -10   7          0.07          4.37        14.92 o
  -5 -10   7         24.11         15.77        13.89 o
  -4 -10   7          4.30        -10.81        12.14 o
  -3 -10   7        104.91        114.81        15.87 o
  -2 -10   7         11.79          7.31        12.39 o
  -1 -10   7        362.17        356.01        30.41 o
   0 -10   7        126.25        144.84        15.46 o
   1 -10   7          0.39          1.36        10.53 o
   2 -10   7        216.59        187.27        26.56 o
   3 -10   7          9.16         25.71        13.33 o
   4 -10   7         36.01         27.03        15.20 o
   5 -10   7        155.43        165.90        24.21 o
   6 -10   7          0.38         -0.94        16.52 o
  -6  -9   7          0.95        -11.74        11.74 o
  -5  -9   7         25.60          9.62        20.55 o
  -4  -9   7         20.42         19.76        11.88 o
  -3  -9   7         41.94         14.69        11.51 o
  -2  -9   7        381.04        400.59        23.58 o
  -1  -9   7        555.58        530.44        26.92 o
   0  -9   7         14.98         29.08        10.56 o
   1  -9   7        103.28        114.15        13.12 o
   2  -9   7        133.66        158.84        15.04 o
   3  -9   7          6.93         34.16        16.33 o
   4  -9   7        156.56        146.55        14.70 o
   5  -9   7         32.61         26.46        16.52 o
   6  -9   7          9.56         11.26        10.20 o
  -6  -8   7         17.24          0.56        15.95 o
  -5  -8   7          7.96          7.38        11.32 o
  -4  -8   7          8.05         -2.13        10.82 o
  -3  -8   7          0.55         11.14        24.40 o
  -2  -8   7       2718.02       2837.65        98.00 o
  -1  -8   7        283.73        298.76        19.73 o
   0  -8   7         18.19         20.11         9.00 o
   1  -8   7        362.09        318.97        19.52 o
   2  -8   7        239.60        268.93        26.09 o
   3  -8   7        145.79        145.44        20.08 o
   5  -8   7          5.94         15.01        14.83 o
   6  -8   7          5.16          6.43        10.46 o
   7  -8   7         27.35         36.28        13.07 o
  -7  -7   7          1.65          0.57        17.17 o
  -6  -7   7         73.93         81.54        32.74 o
  -5  -7   7        101.74        105.47        11.59 o
  -4  -7   7        617.04        625.38        31.25 o
  -3  -7   7        342.14        388.62        21.82 o
  -2  -7   7         54.02         59.57        10.61 o
  -1  -7   7         29.11         30.38         9.05 o
   0  -7   7         92.71         93.55        11.28 o
   1  -7   7        299.19        259.55        25.15 o
   2  -7   7        195.19        227.08        22.71 o
   3  -7   7         39.39         51.05        14.45 o
   4  -7   7         86.90        109.16        12.33 o
   5  -7   7         27.49         30.97        15.95 o
   6  -7   7         70.14         75.88        13.16 o
   7  -7   7         59.06         51.53        13.87 o
  -8  -6   7          9.65         20.27        18.96 o
  -7  -6   7          7.97        -12.95        16.70 o
  -6  -6   7         79.24         86.34        19.89 o
  -5  -6   7         38.29         62.87         9.92 o
  -4  -6   7         45.67         37.14        12.91 o
  -3  -6   7        667.57        700.34        24.08 o
  -2  -6   7        328.90        323.63        22.33 o
  -1  -6   7         90.54         87.56        10.69 o
   0  -6   7         95.99         86.56         9.59 o
   1  -6   7         70.81         85.96        14.08 o
   2  -6   7         22.22         46.73        12.95 o
   3  -6   7         14.39         17.45        12.57 o
   5  -6   7         83.40         97.87        12.32 o
   6  -6   7          2.65        -10.20        10.20 o
   7  -6   7         14.18         21.70        12.27 o
   8  -6   7         21.11         16.49        13.20 o
  -8  -5   7          1.12         28.34        18.77 o
  -7  -5   7         58.58         61.94        19.33 o
  -6  -5   7         42.17         37.35        17.83 o
  -5  -5   7          3.96          7.09        10.04 o
  -4  -5   7         10.12          9.83         7.22 o
  -3  -5   7        495.03        575.13        20.33 o
  -2  -5   7          4.57         14.95         7.15 o
  -1  -5   7       1215.27       1141.78        41.79 o
   0  -5   7         74.18         79.20        13.89 o
   1  -5   7          0.00         -5.26         9.38 o
   2  -5   7         77.53         62.69        11.64 o
   3  -5   7         33.36         39.23        11.45 o
   4  -5   7        208.00        237.78        23.27 o
   5  -5   7          1.59          2.35         9.33 o
   6  -5   7          1.01         12.02        10.56 o
   7  -5   7          7.62         18.03        17.27 o
   8  -5   7         11.11         11.51        12.67 o
  -8  -4   7         49.87         34.91        19.14 o
  -7  -4   7        153.35        177.16        24.40 o
  -6  -4   7        494.95        422.82        33.41 o
  -5  -4   7        102.72         76.39        16.52 o
  -4  -4   7         11.66          6.77        11.73 o
  -3  -4   7        468.24        462.82        21.09 o
  -2  -4   7         22.39         21.13         7.27 o
  -1  -4   7         21.25         10.61         6.09 o
   0  -4   7         90.71         88.40        13.14 o
   1  -4   7        673.26        604.48        35.10 o
   2  -4   7        343.94        351.12        25.15 o
   3  -4   7        105.08        110.00        15.01 o
   4  -4   7        210.43        213.01        22.90 o
   5  -4   7         43.78         22.59         9.83 o
   6  -4   7         80.27         85.28        12.84 o
   7  -4   7          0.51          4.33        11.11 o
   8  -4   7         24.31         46.77        31.44 o
  -8  -3   7          6.99         13.33        17.64 o
  -7  -3   7        195.44        181.29        24.77 o
  -6  -3   7        343.06        324.10        30.03 o
  -5  -3   7          4.55          2.63        13.70 o
  -4  -3   7        351.50        366.43        18.97 o
  -3  -3   7        476.73        538.76        23.16 o
  -2  -3   7       1291.04       1384.43        69.44 o
  -1  -3   7        314.34        309.08        22.90 o
   0  -3   7          9.48         17.45         9.76 o
   1  -3   7        911.88        773.92        35.22 o
   2  -3   7        154.29        195.36        17.45 o
   3  -3   7        300.30        325.97        25.34 o
   4  -3   7        252.97        270.47        16.51 o
   5  -3   7        263.81        266.31        17.52 o
   6  -3   7         33.86         33.42        10.73 o
   7  -3   7         41.15         31.44        12.00 o
   8  -3   7          1.41         -6.04        18.11 o
  -8  -2   7         32.82         55.93        19.33 o
  -7  -2   7        107.59        127.23        22.52 o
  -6  -2   7        153.96        166.59        17.00 o
  -5  -2   7       1171.69       1182.80        45.81 o
  -4  -2   7         22.09         14.53         6.95 o
  -3  -2   7         22.29         37.81         7.05 o
  -2  -2   7         11.11         14.38         7.19 o
  -1  -2   7        133.50        133.43        16.89 o
   0  -2   7         26.98         23.09        12.20 o
   2  -2   7        562.79        654.93        26.08 o
   3  -2   7         59.13         60.22         8.03 o
   4  -2   7         31.52         32.36         8.47 o
   5  -2   7         39.31         51.16        10.04 o
   6  -2   7         88.69         77.90        12.77 o
   7  -2   7         64.34         67.09        13.70 o
   8  -2   7          0.10         12.28        12.67 o
  -8  -1   7         10.15         16.08        22.71 o
  -7  -1   7         24.91         34.42         9.52 o
  -6  -1   7        293.33        303.55        21.36 o
  -5  -1   7       1444.37       1438.43        53.90 o
  -4  -1   7        145.42        132.57        13.07 o
  -3  -1   7        204.54        227.78        15.52 o
  -2  -1   7          0.95          0.94        11.64 o
  -1  -1   7        224.26        232.71        15.56 o
   0  -1   7          5.95         12.37         7.83 o
   1  -1   7          9.54         10.70        10.32 o
   2  -1   7        519.44        566.73        22.77 o
   3  -1   7        193.13        205.69        13.55 o
   4  -1   7          1.46         -6.92         6.92 o
   5  -1   7         33.67         35.72         9.51 o
   6  -1   7        100.36         78.45        16.89 o
   7  -1   7        146.16        145.25        22.33 o
   8  -1   7         52.62         44.83        14.32 o
  -8   0   7          2.04         11.32         9.76 o
  -7   0   7          7.47         -3.91         8.86 o
  -6   0   7        618.10        662.54        24.46 o
  -5   0   7         20.40         21.59         7.69 o
  -4   0   7        570.99        604.54        27.32 o
  -3   0   7         31.89         33.44         9.05 o
  -2   0   7       1391.99       1386.49        49.94 o
  -1   0   7         20.09         15.86         8.35 o
   0   0   7        370.71        377.87        15.65 o
   1   0   7          0.11         -2.51         4.01 o
   2   0   7        718.23        733.89        23.67 o
   3   0   7          3.29          6.63         6.00 o
   4   0   7        919.37        973.72        36.95 o
   5   0   7         12.26         22.71        12.76 o
   6   0   7        507.80        539.60        26.83 o
   7   0   7          4.65        -14.45        14.45 o
   8   0   7          7.34         11.07        18.58 o
  -8   1   7          1.35        -12.20        12.20 o
  -7   1   7         42.76         37.94         9.92 o
  -6   1   7          2.20          3.96         8.71 o
  -5   1   7         22.31         30.48        11.57 o
  -4   1   7         29.08         22.67        13.14 o
  -3   1   7          5.57          3.49         7.57 o
  -2   1   7        355.15        369.31        31.44 o
  -1   1   7         23.91         25.38         9.20 o
   0   1   7          3.33          2.68         8.57 o
   1   1   7         40.41         37.24         5.41 o
   2   1   7        500.88        542.11        19.32 o
   3   1   7        564.17        622.70        52.07 o
   4   1   7         60.11         70.01        13.33 o
   5   1   7        204.07        224.27        21.58 o
   6   1   7         20.99         19.33        14.45 o
   7   1   7         38.99         39.98        18.39 o
   8   1   7         30.89         35.47        19.52 o
  -8   2   7         15.27         18.75        10.11 o
  -7   2   7          0.01          9.58        14.15 o
  -6   2   7         46.24         54.34         9.89 o
  -5   2   7         57.11         53.86        14.08 o
  -4   2   7       1875.61       1855.76        66.43 o
  -3   2   7          0.01         15.74         8.75 o
  -2   2   7        167.20        191.76        14.29 o
  -1   2   7        356.68        432.95        21.13 o
   0   2   7        221.81        202.18        11.96 o
   1   2   7         75.26         88.85         8.94 o
   2   2   7        206.36        200.29        14.75 o
   3   2   7         97.13         85.82        11.01 o
   4   2   7         32.75         51.05        12.95 o
   5   2   7        159.70        204.56        21.40 o
   6   2   7          3.22        -13.14        13.14 o
   7   2   7         14.39         -6.19        16.33 o
   8   2   7          0.01        -17.08        17.08 o
  -8   3   7         15.38          9.26        10.20 o
  -7   3   7         93.54        127.44        13.09 o
  -6   3   7         22.66         11.99        13.14 o
  -5   3   7        918.52        890.12        37.88 o
  -4   3   7          5.71          9.02        13.14 o
  -3   3   7         93.78         86.76        11.49 o
  -2   3   7          0.61          4.30         8.07 o
  -1   3   7          1.07         10.68         8.39 o
   0   3   7        165.91        155.79        14.62 o
   1   3   7        516.13        526.87        24.96 o
   2   3   7        201.70        202.27        14.85 o
   3   3   7          0.17          0.85        16.52 o
   4   3   7        508.26        478.80        33.02 o
   5   3   7        432.18        411.18        31.16 o
   6   3   7         51.20         45.23        15.95 o
   7   3   7          3.54          5.63        16.52 o
   8   3   7         28.98         36.41        19.33 o
  -8   4   7        162.87        151.33        14.57 o
  -7   4   7          2.19          6.55         9.31 o
  -6   4   7         86.01         72.56        14.55 o
  -5   4   7         30.37         35.93        12.58 o
  -4   4   7         20.93         36.61        11.53 o
  -3   4   7         82.77         84.69        12.38 o
  -2   4   7        115.63        108.69        12.35 o
  -1   4   7          9.29         21.40        14.83 o
   0   4   7         52.91         61.79        15.67 o
   1   4   7        473.47        495.89        45.32 o
   2   4   7         16.04          7.70        16.89 o
   3   4   7        447.77        450.12        66.34 o
   4   4   7        638.59        690.80        41.48 o
   5   4   7         91.24        108.65        18.02 o
   6   4   7         34.67         37.16        15.77 o
   7   4   7          3.92         12.20        15.39 o
  -7   5   7         39.35         27.34        22.80 o
  -6   5   7         14.92         10.01        18.39 o
  -5   5   7        138.95        149.01        17.00 o
  -4   5   7        229.75        196.99        17.27 o
  -3   5   7         78.43         68.09        11.72 o
  -2   5   7          8.71         14.70        10.10 o
  -1   5   7        166.82        154.26        21.77 o
   0   5   7          1.10         -2.57        10.98 o
   1   5   7          1.24         13.61        11.45 o
   2   5   7         48.78         50.24        13.52 o
   3   5   7        285.60        299.96        22.23 o
   4   5   7        462.56        514.02        34.72 o
   5   5   7         70.09        111.09        18.02 o
   6   5   7         24.00         21.96        14.83 o
   7   5   7         50.85         49.55        17.27 o
  -7   6   7         65.45         71.02        15.23 o
  -6   6   7         49.87         39.36        13.84 o
  -5   6   7        133.05        113.41        15.83 o
  -4   6   7        481.53        478.40        26.56 o
  -3   6   7        224.76        207.96        18.12 o
  -2   6   7         28.88         48.61        19.89 o
  -1   6   7        380.96        432.77        36.60 o
   0   6   7        161.63        183.55        22.33 o
   1   6   7        222.75        218.61        32.75 o
   2   6   7         31.70         51.10        14.48 o
   3   6   7        229.09        201.56        31.72 o
   4   6   7         34.38         15.24        14.92 o
   5   6   7          0.23         16.89        14.83 o
   6   6   7         54.30         67.00        17.27 o
  -6   7   7         50.66         58.09        55.08 o
  -5   7   7          9.91          2.91        12.58 o
  -4   7   7        294.18        315.11        32.08 o
  -3   7   7         32.56         22.48        21.58 o
  -2   7   7         21.17         32.47        19.71 o
  -1   7   7        355.26        358.77        27.97 o
   0   7   7        132.72         96.77        17.26 o
   1   7   7         62.49         46.40        14.40 o
   2   7   7        951.97       1010.97       210.85 o
   3   7   7         63.95         50.39        18.78 o
   4   7   7         64.09         70.57        27.59 o
   5   7   7         29.59         37.17        31.34 o
   6   7   7          7.89          4.13        14.83 o
  -6   8   7         22.51          7.00        17.64 o
  -5   8   7          0.18        -12.84        12.84 o
  -4   8   7         29.39         36.33        13.88 o
  -3   8   7         65.68         80.08        20.64 o
  -2   8   7         29.13         16.64        17.45 o
  -1   8   7          3.21         -7.21        13.05 o
   0   8   7        294.39        256.35        22.95 o
   1   8   7        162.09        143.22        41.56 o
   2   8   7         52.20         56.05        33.97 o
   3   8   7         26.99         17.27        10.38 o
   4   8   7         38.04         25.89        15.97 o
   5   8   7          5.73        -13.51        26.65 o
  -5   9   7          1.16         -4.94        13.01 o
  -4   9   7          0.93         -5.12        15.67 o
  -3   9   7         17.70         16.79        12.16 o
  -2   9   7          6.53         -6.78        14.21 o
  -1   9   7          7.20         21.85        19.33 o
   0   9   7          0.00        -12.22        13.86 o
   1   9   7          5.62         -6.95        13.86 o
   2   9   7          8.51         -2.80         9.43 o
   3   9   7          7.09          4.20        10.49 o
   4   9   7         42.99         21.72        12.00 o
  -3  10   7         17.13          8.31        12.44 o
  -2  10   7          2.72        -14.13        14.13 o
  -1  10   7          0.59         -2.55        14.73 o
   0  10   7         34.44         20.42        23.09 o
   1  10   7          0.14        -14.91        14.91 o
   2  10   7         44.48         26.96        10.80 o
   3  10   7          0.15         -8.92        10.43 o
  -1  11   7         26.76         22.54        16.72 o
   0  11   7          0.56        -14.99        14.99 o
   1  11   7         26.62          6.91        15.98 o
  -1 -13   8         11.91         -0.99        10.88 o
   0 -13   8        126.94        138.76        28.24 o
   1 -13   8          9.44         19.48        10.82 o
  -3 -12   8         83.67         79.38        13.71 o
  -2 -12   8         19.63         24.05        11.35 o
  -1 -12   8         38.30         36.55        11.41 o
   0 -12   8         37.93         55.76        13.53 o
   1 -12   8        168.28        176.54        29.28 o
   2 -12   8        425.40        404.00        26.80 o
   3 -12   8          7.97          7.32        16.52 o
  -5 -11   8         10.81        -13.02        16.33 o
  -4 -11   8        179.74        183.85        16.60 o
  -3 -11   8         20.39          6.54        10.77 o
  -2 -11   8          0.96        -11.87        11.87 o
  -1 -11   8        204.53        253.44        20.89 o
   0 -11   8         15.94          5.31        11.22 o
   1 -11   8        308.61        354.72        36.32 o
   2 -11   8         46.58         47.19        13.00 o
   3 -11   8        104.20         85.96        20.27 o
   4 -11   8         30.52         49.14        25.99 o
  -5 -10   8          0.00         -0.56        13.27 o
  -4 -10   8          5.22         14.06        12.87 o
  -3 -10   8          1.29          9.23        11.83 o
  -2 -10   8        108.74        106.42        18.57 o
  -1 -10   8        104.11        130.97        15.44 o
   0 -10   8        136.57        171.25        16.67 o
   1 -10   8        561.63        530.13        27.85 o
   2 -10   8        218.37        230.12        27.12 o
   3 -10   8          0.33         11.32        11.01 o
   4 -10   8        185.86        170.21        23.65 o
   5 -10   8          3.54          4.50        16.70 o
  -6  -9   8          8.87        -12.34        12.34 o
  -5  -9   8          4.05          0.01        12.63 o
  -4  -9   8         29.15         42.19        13.47 o
  -3  -9   8          1.88         -2.46        11.34 o
  -2  -9   8         13.50         24.31        16.05 o
  -1  -9   8         12.38         29.94        11.22 o
   0  -9   8        106.76         92.89        13.03 o
   1  -9   8         40.82         45.60        21.21 o
   2  -9   8          0.08          7.73         9.70 o
   3  -9   8         16.11         11.07        14.64 o
   4  -9   8          0.38        -10.89        14.45 o
   5  -9   8          3.30          6.19        16.89 o
   6  -9   8        131.80        116.53        23.46 o
  -7  -8   8         10.16         -5.44        20.46 o
  -6  -8   8        175.42        175.66        25.34 o
  -5  -8   8          1.45         -0.48        12.19 o
  -4  -8   8         59.63         69.97        13.93 o
  -3  -8   8          0.51         -9.15        13.04 o
  -2  -8   8         74.82         88.26        21.57 o
  -1  -8   8        291.41        304.73        20.07 o
   0  -8   8          4.33          2.27         8.61 o
   1  -8   8          9.19         -1.68         8.92 o
   2  -8   8          0.58          5.63        13.33 o
   3  -8   8          1.31          2.82        13.33 o
   4  -8   8          1.87         16.52        13.51 o
   5  -8   8         35.40         33.60        17.64 o
   6  -8   8         28.01         34.38        12.23 o
  -7  -7   8          0.36        -16.70        16.70 o
  -6  -7   8          0.12         15.95        17.27 o
  -5  -7   8         44.92         45.80        12.25 o
  -4  -7   8        227.60        259.57        19.80 o
  -3  -7   8         45.89         43.12        12.76 o
  -2  -7   8        128.29        131.68        13.60 o
  -1  -7   8        552.94        562.95        26.11 o
   0  -7   8          1.61         -0.62        10.60 o
   1  -7   8          0.66          0.38        12.39 o
   2  -7   8          0.64         -2.82        12.76 o
   3  -7   8          5.96         -7.32        12.57 o
   4  -7   8        155.99        142.09        13.58 o
   5  -7   8         92.80        101.71        19.71 o
   6  -7   8          1.16          3.96        16.89 o
   7  -7   8         21.47         11.84        12.37 o
  -7  -6   8          1.97          0.75        17.08 o
  -6  -6   8          1.33         -0.75        15.58 o
  -5  -6   8        110.51        100.52        13.93 o
  -4  -6   8        259.73        269.76        20.50 o
  -3  -6   8        221.78        234.57        13.14 o
  -2  -6   8          8.26          8.93         9.67 o
  -1  -6   8         52.53         52.14        12.76 o
   0  -6   8         22.40          1.33         6.69 o
   1  -6   8          0.52         10.14         9.57 o
   2  -6   8          3.31         12.20        11.07 o
   3  -6   8        210.72        215.63        21.21 o
   5  -6   8          3.38         18.58        15.58 o
   6  -6   8         10.68          4.07        10.80 o
   7  -6   8          2.69        -10.70        20.74 o
  -8  -5   8         11.26         27.03        19.71 o
  -7  -5   8         20.96         26.09        18.21 o
  -6  -5   8         41.39         35.10        18.21 o
  -5  -5   8         77.71         79.29        12.57 o
  -4  -5   8         97.04        102.33        17.45 o
  -3  -5   8          7.30          2.07         6.60 o
  -2  -5   8         28.03         44.00         8.88 o
  -1  -5   8         29.22         22.61         7.39 o
   0  -5   8         43.29         40.92        11.82 o
   1  -5   8        217.18        210.94        20.27 o
   2  -5   8         54.41         70.57        14.26 o
   3  -5   8       2008.01       1938.61        95.33 o
   5  -5   8         96.29         76.77        11.80 o
   6  -5   8          7.67         12.02        11.01 o
   7  -5   8        133.68        132.30        16.22 o
   8  -5   8         59.22         74.54        15.52 o
  -8  -4   8          0.04          4.13        17.64 o
  -7  -4   8         20.04         39.98        18.58 o
  -6  -4   8         11.72         21.77        16.89 o
  -5  -4   8         32.26         16.33        15.01 o
  -4  -4   8        153.14        155.37        35.19 o
  -3  -4   8        643.18        647.44        39.12 o
  -2  -4   8          8.48          3.19        10.14 o
  -1  -4   8        203.97        206.23        13.39 o
   0  -4   8        369.74        367.64        26.28 o
   1  -4   8        181.99        175.84        17.64 o
   2  -4   8         50.65         46.73        12.01 o
   3  -4   8        242.96        253.11        16.28 o
   4  -4   8       1447.20       1473.18        77.14 o
   5  -4   8        162.18        147.84        13.92 o
   6  -4   8         29.19         34.27        11.54 o
   7  -4   8        352.85        396.24        28.06 o
   8  -4   8         45.37         51.72        15.67 o
  -8  -3   8         54.54         50.30        21.02 o
  -7  -3   8          2.49          0.94        17.08 o
  -6  -3   8          6.51         21.58        16.89 o
  -5  -3   8         19.34         13.70        15.39 o
  -4  -3   8         58.89         74.06        10.73 o
  -3  -3   8        103.89        116.21        15.09 o
  -2  -3   8          7.83         11.00         7.83 o
  -1  -3   8        209.20        214.86        14.82 o
   0  -3   8         26.19         19.89        11.07 o
   1  -3   8        455.15        478.11        21.69 o
   2  -3   8        164.26        164.10        19.80 o
   3  -3   8        632.50        676.11        27.91 o
   4  -3   8        338.26        338.00        18.71 o
   5  -3   8         84.66         77.72        12.67 o
   6  -3   8        167.50        164.01        15.69 o
   7  -3   8          4.07         -2.87        11.30 o
   8  -3   8          5.66          5.72        13.61 o
  -8  -2   8         10.73         30.78        18.58 o
  -7  -2   8          9.95         -7.51        16.52 o
  -6  -2   8        211.07        206.78        18.26 o
  -5  -2   8          5.05          0.92        10.98 o
  -4  -2   8       1151.51       1168.05        51.75 o
  -3  -2   8         74.18         78.61        11.67 o
  -2  -2   8        381.92        390.08        19.98 o
  -1  -2   8        115.58        152.57        19.52 o
   0  -2   8        213.67        216.20        21.02 o
   1  -2   8         95.22        144.69        17.64 o
   2  -2   8        275.43        278.33        16.18 o
   3  -2   8        146.54        129.08        11.14 o
   4  -2   8          1.15         -7.70         7.70 o
   5  -2   8        109.41        123.02        13.09 o
   6  -2   8          6.40          0.39        10.04 o
   7  -2   8         11.57         12.65        11.84 o
   8  -2   8         14.61         20.63        13.46 o
  -8  -1   8         13.63         25.29        13.33 o
  -7  -1   8          5.12         -7.48        12.48 o
  -6  -1   8         31.81         29.17        12.47 o
  -5  -1   8        289.29        290.57        20.68 o
  -4  -1   8          2.05         -2.61         9.59 o
  -3  -1   8          5.16          6.24         8.70 o
  -2  -1   8        327.75        379.46        29.65 o
  -1  -1   8         48.97         42.66         9.46 o
   0  -1   8         17.57         17.12         8.20 o
   1  -1   8         55.12         68.60         9.93 o
   2  -1   8        577.66        574.99        23.61 o
   3  -1   8        759.24        803.96        31.21 o
   4  -1   8        280.33        340.45        18.79 o
   5  -1   8         26.74         30.06        10.29 o
   6  -1   8         15.16         24.21        15.77 o
   7  -1   8         42.81         44.74        12.80 o
   8  -1   8         12.75          2.75        13.09 o
  -8   0   8          6.88         13.51        11.19 o
  -7   0   8          0.65          2.94         9.38 o
  -6   0   8         46.49         54.38        13.78 o
  -5   0   8          5.26          6.10        13.79 o
  -4   0   8        528.68        564.22        27.07 o
  -3   0   8         10.64          7.30        14.26 o
  -2   0   8        444.33        458.19        23.45 o
  -1   0   8          2.46         -7.31         7.76 o
   0   0   8        547.80        564.74        24.94 o
   1   0   8         21.59         22.46         7.15 o
   2   0   8        192.10        243.63        12.59 o
   3   0   8         11.48         15.89         6.72 o
   4   0   8         83.41         80.74        10.61 o
   5   0   8          0.48         -8.26        12.76 o
   6   0   8        615.23        620.43        41.29 o
   7   0   8          3.29        -14.45        14.45 o
   8   0   8         40.78         23.18        14.30 o
  -8   1   8          0.03         11.53        12.98 o
  -7   1   8          5.04         -0.36         9.03 o
  -6   1   8         27.94         45.23         9.57 o
  -5   1   8        785.92        869.11        37.80 o
  -4   1   8          0.04         -1.19         9.78 o
  -3   1   8          0.05         -8.03         8.03 o
  -2   1   8        230.16        254.35        18.39 o
  -1   1   8          1.25          6.93        16.80 o
   0   1   8         13.04          9.41         6.72 o
   1   1   8        201.73        162.71        36.13 o
   2   1   8        376.32        391.53        16.25 o
   3   1   8        445.56        453.34        54.61 o
   4   1   8        103.87        108.65        15.77 o
   5   1   8        132.28        102.46        17.27 o
   6   1   8          6.56        -14.45        14.45 o
   7   1   8          0.36         -3.94        16.33 o
   8   1   8          2.57         11.26        19.52 o
  -8   2   8          1.18          2.75        11.69 o
  -7   2   8         41.53         54.97        10.66 o
  -6   2   8         19.89         38.66        19.80 o
  -5   2   8        106.37         99.73        14.93 o
  -4   2   8         82.03         90.52        25.42 o
  -3   2   8          0.56         -6.60         8.77 o
  -2   2   8        475.54        524.94        24.18 o
  -1   2   8         28.42         34.42        18.58 o
   0   2   8        343.60        385.62        17.04 o
   1   2   8        173.51        186.96        16.67 o
   2   2   8         81.69         62.92        26.08 o
   3   2   8         16.09         17.65         9.54 o
   4   2   8        340.25        411.56        29.28 o
   5   2   8         11.05         -0.94        13.33 o
   6   2   8          1.28         15.20        15.20 o
   7   2   8         18.87         31.72        17.64 o
   8   2   8          4.12        -11.82        17.64 o
  -8   3   8          0.10         -0.33        10.49 o
  -7   3   8         45.26         52.50        17.22 o
  -6   3   8        117.23        134.02        42.69 o
  -5   3   8         88.65         68.40        13.55 o
  -4   3   8         25.09         35.21        12.22 o
  -3   3   8        383.85        432.63        26.65 o
  -2   3   8         11.29          7.77         9.20 o
  -1   3   8        290.89        327.88        20.07 o
   0   3   8       1218.48       1157.83        54.80 o
   1   3   8        531.26        509.07        25.59 o
   2   3   8          2.43         10.63         8.70 o
   3   3   8        523.99        597.54        88.58 o
   4   3   8        188.83        196.86        21.02 o
   5   3   8         13.87         32.09        14.26 o
   6   3   8         11.94         12.20        15.77 o
   7   3   8          4.49         14.64        17.08 o
  -7   4   8        202.81        198.34        29.99 o
  -6   4   8         53.56         36.38        21.58 o
  -5   4   8         14.31          9.09        12.16 o
  -4   4   8         57.34         73.93        18.77 o
  -3   4   8         32.70         26.35        11.40 o
  -2   4   8        198.64        202.85        19.52 o
  -1   4   8        208.10        215.26        26.09 o
   0   4   8        562.69        579.46        49.55 o
   1   4   8          0.01          8.53        11.34 o
   2   4   8        107.55        144.63        34.82 o
   3   4   8        892.66        851.34       117.67 o
   4   4   8         34.84         39.92        12.13 o
   5   4   8         27.37         36.97        15.20 o
   6   4   8          1.63         -5.82        14.64 o
   7   4   8        163.72        204.75        25.90 o
  -7   5   8          0.15         10.95        13.34 o
  -6   5   8        265.71        261.86        21.75 o
  -5   5   8         25.82         27.21        13.17 o
  -4   5   8         69.67         48.77        28.06 o
  -3   5   8          1.92          3.52        11.43 o
  -2   5   8        149.52        151.43        16.52 o
  -1   5   8          0.77        -12.01        15.58 o
   0   5   8         97.39         97.51        27.02 o
   1   5   8        374.00        397.08        63.44 o
   2   5   8          9.29         28.35        13.49 o
   3   5   8         12.12         12.46        15.01 o
   4   5   8         20.90         30.41        14.45 o
   5   5   8          2.21          8.07        14.45 o
   6   5   8          0.19        -14.45        14.64 o
   7   5   8         48.14         69.82        18.77 o
  -6   6   8         22.03         24.21        13.63 o
  -5   6   8         26.89         36.63        18.39 o
  -4   6   8         10.14         14.14        12.97 o
  -3   6   8          3.40        -11.27        11.27 o
  -2   6   8          0.17        -11.22        11.22 o
  -1   6   8        247.63        297.07        33.41 o
   0   6   8         23.60         18.71        13.80 o
   1   6   8        213.53        225.22        42.04 o
   2   6   8        517.18        547.86        92.90 o
   3   6   8          1.87         14.26        21.96 o
   4   6   8         25.24         30.22        14.83 o
   5   6   8         35.47         37.41        26.75 o
   6   6   8         14.34         -2.06        15.01 o
  -6   7   8         46.07         41.40        26.65 o
  -5   7   8          1.43          2.92        14.08 o
  -4   7   8          3.72          1.74        12.80 o
  -3   7   8        157.02        187.91        32.56 o
  -2   7   8        166.54        197.99        31.53 o
  -1   7   8         68.18         65.48        20.55 o
   0   7   8         26.28         10.46        17.64 o
   1   7   8        228.18        260.19        67.93 o
   2   7   8         52.47         31.75        15.66 o
   3   7   8          6.44         -2.83        15.39 o
   4   7   8         22.37         14.64        23.46 o
   5   7   8          0.26         -7.26        12.94 o
  -5   8   8         23.10         10.20        14.65 o
  -4   8   8          7.32        -13.30        13.30 o
  -3   8   8         21.92          9.25        24.87 o
  -2   8   8          0.53          2.61        21.30 o
  -1   8   8        140.19        138.63        31.53 o
   0   8   8        109.54        124.81        37.43 o
   1   8   8         61.21         44.81        33.41 o
   2   8   8         15.29          7.68        15.72 o
   3   8   8         17.09         17.23        16.65 o
   4   8   8         30.51         45.97        19.31 o
   5   8   8         94.07         68.69        31.91 o
  -4   9   8          1.21          2.51        13.84 o
  -3   9   8         11.36         -2.38        12.05 o
  -2   9   8          1.24        -12.91        15.19 o
  -1   9   8         46.76         15.96        15.99 o
   0   9   8          0.42        -15.46        15.46 o
   1   9   8         15.53         22.71        27.59 o
   2   9   8         16.07          0.44        18.49 o
   3   9   8         12.04        -10.29        16.65 o
   4   9   8         10.87          0.56        18.18 o
  -2  10   8         14.43          3.68        16.00 o
  -1  10   8         57.75         43.14        19.43 o
   0  10   8          7.43          4.18        16.39 o
   1  10   8          0.24        -16.12        16.12 o
   2  10   8          9.59        -16.25        16.25 o
  -3 -12   9          0.80        -12.71        12.71 o
  -2 -12   9        142.45        165.49        16.09 o
  -1 -12   9         43.80         40.43        14.86 o
   0 -12   9         29.61         36.77        15.58 o
   1 -12   9          2.31        -11.78        11.78 o
   2 -12   9         78.24         64.59        14.75 o
   3 -12   9         28.92         22.53        13.49 o
  -4 -11   9         14.35          0.00        35.85 o
  -3 -11   9        227.05        261.63        29.64 o
  -2 -11   9        242.98        295.53        38.00 o
  -1 -11   9          0.21         -2.25        11.43 o
   0 -11   9         97.06        104.08        15.65 o
   1 -11   9        317.44        342.87        23.66 o
   2 -11   9        275.79        274.16        21.55 o
   3 -11   9         48.09         37.67        13.03 o
   4 -11   9         71.47         58.91        13.66 o
  -5 -10   9         23.42          4.57        13.67 o
  -4 -10   9         73.15         87.29        15.46 o
  -3 -10   9        197.69        172.37        27.68 o
  -2 -10   9          0.89         -7.94        14.08 o
  -1 -10   9        120.04        155.32        17.10 o
   0 -10   9        250.32        282.38        21.12 o
   1 -10   9         43.90         73.29        20.08 o
   2 -10   9         68.15         55.86        12.90 o
   3 -10   9         92.15        101.99        17.82 o
   4 -10   9         71.12         87.27        19.71 o
   5 -10   9          1.62          6.94        17.83 o
  -6  -9   9        146.84        151.68        17.97 o
  -5  -9   9         13.60         17.25        25.34 o
  -4  -9   9        181.71        173.39        18.03 o
  -3  -9   9         47.89         47.44        13.41 o
  -2  -9   9         32.89         27.55        11.79 o
  -1  -9   9        213.44        210.96        18.77 o
   0  -9   9         11.09          0.94         9.72 o
   1  -9   9         12.58         20.26        10.89 o
   2  -9   9         25.96         35.11        17.36 o
   3  -9   9          1.21         18.21        14.83 o
   4  -9   9          0.66         12.76        15.20 o
   5  -9   9         61.27         52.74        19.14 o
   6  -9   9         18.94          1.31        18.58 o
  -6  -8   9          1.67          3.34        12.73 o
  -5  -8   9         24.91         39.06        13.53 o
  -4  -8   9         68.46         81.06        18.10 o
  -3  -8   9         67.15         81.64        13.86 o
  -2  -8   9        761.82        768.49        34.26 o
  -1  -8   9        559.71        588.35        28.90 o
   0  -8   9        199.72        186.34        16.89 o
   1  -8   9         41.99         49.27        11.24 o
   2  -8   9         23.64         40.73        15.77 o
   3  -8   9        355.66        316.40        30.03 o
   4  -8   9        220.95        225.51        17.31 o
   5  -8   9         38.83         43.54        18.39 o
   6  -8   9         70.54         52.93        20.83 o
  -7  -7   9          1.63         -7.51        17.83 o
  -6  -7   9         70.54        121.41        22.90 o
  -5  -7   9         51.22         57.13        13.25 o
  -4  -7   9        164.25        160.60        16.37 o
  -3  -7   9        180.50        153.68        15.12 o
  -2  -7   9         34.84         43.57        12.76 o
  -1  -7   9          8.31         17.18         9.06 o
   0  -7   9        289.45        279.08        18.41 o
   1  -7   9          0.15          8.82        12.95 o
   2  -7   9         31.37         35.47        14.08 o
   3  -7   9        120.87        127.23        18.77 o
   4  -7   9        135.41        150.05        14.27 o
   5  -7   9         32.47         57.06        17.83 o
   6  -7   9         42.97         43.69        12.67 o
   7  -7   9        159.13        160.17        23.55 o
  -7  -6   9         16.52         26.84        19.14 o
  -6  -6   9         29.50         27.78        17.27 o
  -5  -6   9         55.54         29.56        11.94 o
  -4  -6   9         71.21         69.64        12.32 o
  -3  -6   9        260.83        255.42        25.71 o
  -2  -6   9        428.41        429.89        22.35 o
  -1  -6   9          6.08         -4.47        14.26 o
   0  -6   9         75.45         74.26        10.27 o
   1  -6   9          1.74         -3.38        11.45 o
   2  -6   9         43.39         48.05        13.51 o
   3  -6   9         27.20         51.43        14.45 o
   4  -6   9        173.00        194.42        20.46 o
   5  -6   9         99.86         99.27        20.27 o
   6  -6   9         65.08         56.38        22.99 o
   7  -6   9         22.55         19.06        12.45 o
  -8  -5   9          0.01         -9.38        18.02 o
  -7  -5   9          2.63         29.84        18.02 o
  -6  -5   9          8.46         20.27        17.64 o
  -5  -5   9         40.65         62.94        12.41 o
  -4  -5   9        126.92        116.21        13.60 o
  -3  -5   9         17.89         -1.88        13.70 o
  -2  -5   9          3.59         -3.38        11.82 o
  -1  -5   9        137.90        126.89        11.43 o
   0  -5   9        223.54        178.10        19.52 o
   1  -5   9         56.18         72.07        14.64 o
   2  -5   9        354.18        355.25        27.59 o
   3  -5   9        574.63        552.87        35.66 o
   4  -5   9         23.81         27.03        14.45 o
   5  -5   9        616.60        684.04        46.17 o
   6  -5   9         21.72         15.40        11.43 o
   7  -5   9          2.74        -11.72        11.72 o
  -8  -4   9         40.26         50.30        21.21 o
  -7  -4   9          2.97         14.08        18.21 o
  -6  -4   9        167.09        171.90        24.21 o
  -5  -4   9         84.57        108.06        13.47 o
  -4  -4   9         17.94         19.39        10.01 o
  -3  -4   9        157.40        180.91        19.71 o
  -2  -4   9         10.93         45.23        13.33 o
  -1  -4   9         14.27         13.51        10.51 o
   0  -4   9        108.99        104.15        15.77 o
   1  -4   9        722.52        664.33        39.41 o
   2  -4   9         33.29         42.46         8.96 o
   3  -4   9         40.65         47.48        12.76 o
   4  -4   9         81.38         87.84        17.45 o
   5  -4   9         11.14          7.11        16.52 o
   6  -4   9        189.10        195.29        17.17 o
   7  -4   9         12.02         21.60        12.32 o
  -8  -3   9          0.32         -3.38        18.39 o
  -7  -3   9        265.33        268.18        29.84 o
  -6  -3   9        132.70        133.24        21.96 o
  -5  -3   9        590.07        585.10        41.10 o
  -4  -3   9          0.32         -7.19         7.85 o
  -3  -3   9         56.17         40.82        10.19 o
  -2  -3   9         72.17         76.82        12.48 o
  -1  -3   9        103.63         88.65        11.06 o
   0  -3   9        300.94        293.50        24.21 o
   1  -3   9         36.23         55.93        13.33 o
   2  -3   9         91.19         95.39        14.16 o
   3  -3   9        212.94        239.25        16.05 o
   4  -3   9        951.74        929.67        36.73 o
   5  -3   9        100.75         98.75        20.17 o
   6  -3   9         11.26         -3.36        10.63 o
   7  -3   9         11.78          6.65        12.13 o
   8  -3   9          0.51        -10.97        14.45 o
  -8  -2   9         27.68         13.70        19.52 o
  -7  -2   9         48.27        127.42        23.09 o
  -6  -2   9          5.29         27.74        13.89 o
  -5  -2   9        380.45        393.72        18.88 o
  -4  -2   9        187.89        195.54        13.20 o
  -3  -2   9          0.17          0.13         8.56 o
  -2  -2   9        717.33        678.41        42.98 o
  -1  -2   9          0.01         -0.15         8.26 o
   0  -2   9        452.61        527.70        24.28 o
   1  -2   9        766.45        814.94        32.38 o
   2  -2   9         43.06         33.41        12.76 o
   3  -2   9         19.62         33.68         9.21 o
   4  -2   9        799.38        865.71        34.53 o
   5  -2   9         37.72         28.84        10.59 o
   6  -2   9         26.81         14.08        15.39 o
   7  -2   9         48.95         64.04        14.22 o
   8  -2   9         15.09         21.11        14.20 o
  -8  -1   9          5.38         32.21        17.74 o
  -7  -1   9          0.66         15.07        14.36 o
  -6  -1   9          1.32          3.32        12.58 o
  -5  -1   9        245.39        255.06        15.31 o
  -4  -1   9        108.68        107.61        19.13 o
  -3  -1   9         12.96         -1.69        13.51 o
  -2  -1   9          3.35         -0.41         8.52 o
  -1  -1   9        112.84        106.36        21.48 o
   0  -1   9        331.48        383.12        20.37 o
   1  -1   9         28.39         20.65         8.60 o
   2  -1   9        356.44        378.15        28.15 o
   3  -1   9          3.15          2.71         7.56 o
   4  -1   9          5.15          8.62         8.98 o
   5  -1   9        225.13        191.52        20.93 o
   6  -1   9          7.92          5.90        11.26 o
   7  -1   9          0.05         -6.38        16.52 o
   8  -1   9         25.70         -2.91        13.14 o
  -8   0   9         35.23         36.05        20.65 o
  -7   0   9          0.07          2.78        13.41 o
  -6   0   9        106.04        116.13        11.56 o
  -5   0   9          1.23         -6.89        11.52 o
  -4   0   9       1635.24       1716.33        62.97 o
  -3   0   9         22.84         21.38        10.48 o
  -2   0   9        180.12        177.15        19.71 o
  -1   0   9         13.93          9.85         9.09 o
   0   0   9        160.49        127.82        12.77 o
   1   0   9          0.59          8.16        11.92 o
   2   0   9          3.05         -0.47         7.34 o
   3   0   9          1.51         -7.64         7.64 o
   4   0   9         65.18         78.04        10.90 o
   5   0   9         11.13         21.77        14.08 o
   6   0   9         16.18        -12.20        14.83 o
   7   0   9          0.06         -9.76        17.08 o
  -8   1   9          1.08        -10.63        10.63 o
  -7   1   9         44.67         64.11        11.07 o
  -6   1   9         66.51         68.14        10.62 o
  -5   1   9        113.68        139.90        20.46 o
  -4   1   9         11.78          2.62        11.05 o
  -3   1   9        126.90        107.38        19.13 o
  -2   1   9         73.99         68.31        11.07 o
  -1   1   9         27.73         32.91         9.91 o
   0   1   9        108.68        106.11        10.08 o
   1   1   9         79.85         81.30        11.95 o
   2   1   9          0.17         -5.74         7.97 o
   3   1   9        129.07        132.11        10.63 o
   4   1   9        111.63        145.34        14.58 o
   5   1   9        116.20        106.21        17.27 o
   6   1   9          1.29         19.89        15.77 o
   7   1   9          4.52        -15.95        15.95 o
  -8   2   9         11.16         21.58        11.63 o
  -7   2   9          2.92         21.26        10.07 o
  -6   2   9          0.17          2.44        13.54 o
  -5   2   9        214.16        210.26        35.66 o
  -4   2   9        231.97        223.53        41.85 o
  -3   2   9          0.00         17.45        10.46 o
  -2   2   9          3.33         -4.69        13.51 o
  -1   2   9        492.14        524.34        26.10 o
   0   2   9        832.26        883.15        29.93 o
   1   2   9          0.00         -0.07        11.19 o
   2   2   9         25.80         24.96         9.25 o
   3   2   9          7.24         -9.46         9.46 o
   4   2   9          0.00         12.95        12.76 o
   5   2   9          7.89         14.08        14.45 o
   6   2   9          0.88          0.00        14.64 o
   7   2   9          1.11         22.52        16.52 o
  -7   3   9          2.79         13.04        10.09 o
  -6   3   9         85.05         69.30        15.22 o
  -5   3   9        141.47        149.33        17.39 o
  -4   3   9         23.16         20.28        12.22 o
  -3   3   9         71.29         72.58        14.92 o
  -2   3   9         97.51        123.31        13.80 o
  -1   3   9         89.85         76.68        12.62 o
   0   3   9          0.26        -14.28        17.08 o
   1   3   9        266.40        272.52        20.37 o
   2   3   9        172.46        148.44        24.40 o
   3   3   9          2.88          8.06         9.69 o
   4   3   9          5.59         17.57        11.37 o
   5   3   9          9.44         17.83        14.83 o
   6   3   9          4.28          2.82        15.20 o
   7   3   9         10.06         15.01        18.39 o
  -7   4   9        218.06        206.67        21.13 o
  -6   4   9         13.30         14.68        15.95 o
  -5   4   9         95.19         68.64        14.96 o
  -4   4   9         21.80         12.39        12.76 o
  -3   4   9        142.91        136.92        30.96 o
  -2   4   9          6.94         13.87        11.00 o
  -1   4   9         20.45         35.92        11.90 o
   0   4   9         21.54         30.15        13.14 o
   1   4   9        176.80        184.78        33.31 o
   2   4   9          1.41         -7.76        12.20 o
   3   4   9         20.22         20.16        13.70 o
   4   4   9          0.56         -0.94        13.33 o
   5   4   9          2.52          4.88        14.64 o
   6   4   9          1.16         -3.57        15.77 o
   7   4   9          0.46         19.14        18.21 o
  -7   5   9         77.95         86.68        17.30 o
  -6   5   9         42.13         48.68        14.74 o
  -5   5   9         22.89         49.08        18.96 o
  -4   5   9        100.59        104.70        15.92 o
  -3   5   9          0.07         12.08        12.97 o
  -2   5   9         26.78         35.76        13.17 o
  -1   5   9        145.88        176.03        26.84 o
   0   5   9        378.03        376.64        38.76 o
   1   5   9        772.63        787.36       101.34 o
   2   5   9         92.78         98.16        16.65 o
   3   5   9          3.83         15.20        22.15 o
   4   5   9          0.43         -3.19        11.24 o
   5   5   9          1.59        -11.82        14.45 o
   6   5   9          4.11        -15.39        15.39 o
  -6   6   9         54.66         80.51        16.83 o
  -5   6   9          1.74          3.28        13.39 o
  -4   6   9         27.67         30.00        14.43 o
  -3   6   9         22.82          9.97        13.09 o
  -2   6   9         24.14         22.98        21.30 o
  -1   6   9        181.63        180.53        28.53 o
   0   6   9          0.34         -3.40        13.24 o
   1   6   9        103.77         74.82        16.97 o
   2   6   9          0.76         -2.59        13.87 o
   3   6   9          1.25         12.76        22.52 o
   4   6   9          2.45        -13.70        21.96 o
   5   6   9          2.99          8.05        13.04 o
   6   6   9         41.79         61.94        18.58 o
  -5   7   9         21.79         -0.45        14.55 o
  -4   7   9          2.34         -7.12        14.34 o
  -3   7   9          5.03         22.86        18.49 o
  -2   7   9        142.08        141.88        18.11 o
  -1   7   9        153.40        142.13        20.20 o
   0   7   9        134.62        114.01        18.86 o
   1   7   9          0.22        -13.96        13.96 o
   2   7   9          0.86         -5.64        14.79 o
   3   7   9          4.04         17.13        15.66 o
   4   7   9          2.98         23.27        24.77 o
   5   7   9        126.09        136.24        34.16 o
  -4   8   9         13.39         -8.90        22.15 o
  -3   8   9         82.16         76.27        20.83 o
  -2   8   9          0.14         -0.18        11.93 o
  -1   8   9          2.78         -1.54        15.20 o
   0   8   9         30.64         29.56        21.02 o
   1   8   9          8.13         -9.71        15.16 o
   2   8   9        192.56        205.56        71.60 o
   3   8   9         17.18        -10.13        16.19 o
   4   8   9         62.98         49.33        26.65 o
  -3   9   9          0.20        -10.10        12.50 o
  -2   9   9         16.11         11.93        12.59 o
  -1   9   9         32.20         29.25        16.92 o
   0   9   9         15.28          1.75        16.39 o
   1   9   9         21.19         -1.54        16.30 o
   2   9   9          9.55         -2.83        16.99 o
   3   9   9          5.92          7.30        17.64 o
  -2 -12  10        146.21        130.73        18.68 o
  -1 -12  10        195.45        200.70        20.45 o
   0 -12  10        401.97        423.49        28.07 o
   1 -12  10         69.56         32.85        14.30 o
   2 -12  10        251.95        222.99        20.68 o
  -4 -11  10         83.68         92.18        27.11 o
  -3 -11  10          6.42         -4.55        12.91 o
  -2 -11  10          7.89         -8.00        14.26 o
  -1 -11  10        110.12        117.54        17.83 o
   0 -11  10         75.25         42.24        13.79 o
   1 -11  10         78.42         88.54        15.18 o
   2 -11  10         45.24         61.39        14.18 o
   3 -11  10          0.00         -0.64        14.92 o
   4 -11  10          7.33         15.70        15.11 o
  -5 -10  10         61.92         44.28        23.46 o
  -4 -10  10          0.25        -12.99        12.99 o
  -3 -10  10         45.84         51.45        34.35 o
  -2 -10  10         61.43        106.48        15.24 o
  -1 -10  10         14.83         32.55        12.74 o
   0 -10  10        155.06        134.39        16.41 o
   1 -10  10         20.90         30.32        12.19 o
   2 -10  10          0.37          9.34        11.19 o
   3 -10  10         28.21         38.66        17.83 o
   4 -10  10          3.98         -9.20        15.39 o
  -5  -9  10         52.84         69.36        26.45 o
  -4  -9  10         27.31         33.50        14.13 o
  -3  -9  10          7.17        -11.73        11.73 o
  -2  -9  10        107.68        120.09        15.61 o
  -1  -9  10        100.12        116.01        15.23 o
   0  -9  10          6.07         22.32        11.17 o
   1  -9  10         39.87         35.87        11.72 o
   2  -9  10        392.17        354.50        33.41 o
   3  -9  10          6.09          5.82        14.64 o
   4  -9  10         42.55         46.36        16.89 o
   5  -9  10         31.01         32.85        18.21 o
  -6  -8  10          1.18        -16.14        16.14 o
  -5  -8  10         25.45         58.56        21.58 o
  -4  -8  10         41.41         43.71        13.81 o
  -3  -8  10         76.53         81.88        23.26 o
  -2  -8  10          0.22          5.00        12.57 o
  -1  -8  10         43.07         36.57        11.23 o
   0  -8  10         73.32         87.14        21.11 o
   1  -8  10        130.77        117.10        45.79 o
   2  -8  10          9.18         25.90        15.95 o
   3  -8  10          4.63         21.40        15.01 o
   4  -8  10        406.84        414.55        24.61 o
   5  -8  10         36.75         31.16        18.39 o
   6  -8  10         21.85          3.19        18.96 o
  -7  -7  10          3.85          4.13        18.21 o
  -6  -7  10        116.87        132.04        16.45 o
  -5  -7  10          7.46          4.17        12.22 o
  -4  -7  10          1.57          3.13         9.32 o
  -3  -7  10         31.89         55.37        31.25 o
  -2  -7  10        376.30        384.78        22.56 o
  -1  -7  10        224.88        195.69        21.11 o
   0  -7  10        192.33        155.68        25.81 o
   1  -7  10          3.72         -4.32        12.20 o
   2  -7  10        377.52        374.96        31.53 o
   3  -7  10        275.80        283.93        26.46 o
   4  -7  10          0.17         17.08        12.01 o
   5  -7  10         40.39         36.22        18.77 o
   6  -7  10          8.97          1.69        18.39 o
  -7  -6  10        100.13        100.96        22.33 o
  -6  -6  10          1.80         -8.21        11.64 o
  -5  -6  10        120.70        147.44        17.64 o
  -4  -6  10        244.07        303.08        29.47 o
  -3  -6  10         19.11         29.67        10.63 o
  -2  -6  10         33.39         33.41        15.58 o
  -1  -6  10        776.61        701.76        47.76 o
   0  -6  10        209.21        179.44        14.28 o
   1  -6  10        177.26        178.85        21.21 o
   2  -6  10          0.50         30.78        13.33 o
   3  -6  10        513.02        513.08        34.91 o
   4  -6  10        168.32        152.38        18.58 o
   5  -6  10          3.82          9.76        16.70 o
   6  -6  10        136.68        119.68        15.32 o
   7  -6  10          1.30        -12.39        12.54 o
  -7  -5  10        101.44        156.14        26.09 o
  -6  -5  10          4.06         25.34        16.89 o
  -5  -5  10        180.50        247.99        34.44 o
  -4  -5  10        343.57        330.44        21.19 o
  -3  -5  10        112.62        117.66        19.52 o
  -2  -5  10         11.57         -7.51        12.76 o
  -1  -5  10        188.25        132.30        18.39 o
   0  -5  10          8.04         -1.69        11.64 o
   1  -5  10          8.17         18.77        12.95 o
   2  -5  10        454.32        433.14        31.72 o
   3  -5  10        589.47        563.75        37.35 o
   4  -5  10        270.05        320.67        20.36 o
   5  -5  10         28.24         41.29        18.21 o
   6  -5  10         17.17          7.36        16.70 o
   7  -5  10        108.27         96.28        23.17 o
  -7  -4  10         29.13         53.12        18.77 o
  -6  -4  10        184.05        205.50        25.71 o
  -5  -4  10         19.46         19.63        15.30 o
  -4  -4  10        123.36        167.77        21.02 o
  -3  -4  10          0.06         10.14        13.89 o
  -2  -4  10         24.05         12.01        12.95 o
  -1  -4  10        143.70        140.93        18.77 o
   0  -4  10        279.00        261.99        24.59 o
   1  -4  10         49.47         78.08        15.01 o
   2  -4  10        283.96        261.62        24.77 o
   3  -4  10       1439.42       1485.20        76.01 o
   4  -4  10        262.62        225.39        24.59 o
   5  -4  10          0.00        -12.01        12.39 o
   6  -4  10         12.12          6.86        12.57 o
   7  -4  10        196.78        203.48        19.01 o
  -8  -3  10          3.26         12.01        18.96 o
  -7  -3  10         15.73         33.97        19.71 o
  -6  -3  10        140.20        152.57        23.84 o
  -5  -3  10          4.81         10.93         9.61 o
  -4  -3  10         15.92         16.95         9.24 o
  -3  -3  10        302.79        274.98        19.61 o
  -2  -3  10        107.31         96.87        18.85 o
  -1  -3  10         66.02         54.74        10.55 o
   0  -3  10       1166.15       1177.99        62.69 o
   1  -3  10        602.26        609.92        38.10 o
   2  -3  10        162.87        176.02        29.94 o
   3  -3  10        467.34        516.66        25.12 o
   4  -3  10         63.01         50.11        17.27 o
   5  -3  10         17.43         36.79        14.64 o
   6  -3  10         15.05          9.02        11.24 o
   7  -3  10          6.19         10.55        12.80 o
  -8  -2  10          0.76         19.71        19.89 o
  -7  -2  10         10.47         32.91        14.64 o
  -6  -2  10          0.61         -8.62        12.40 o
  -5  -2  10         31.09         29.63         9.89 o
  -4  -2  10        108.97         96.01        11.47 o
  -3  -2  10         35.59         22.94        10.33 o
  -2  -2  10         47.12         12.76        14.83 o
  -1  -2  10        254.81        240.64        17.83 o
   0  -2  10        944.38        992.76        55.93 o
   1  -2  10         20.47         12.40         9.42 o
   2  -2  10         18.90         10.89        13.33 o
   3  -2  10        154.93        164.86        16.14 o
   4  -2  10          0.74          0.54         9.27 o
   5  -2  10         20.99         19.15        10.77 o
   6  -2  10         15.28          3.82        11.06 o
   7  -2  10         11.66         -1.07        13.20 o
  -8  -1  10          3.01         20.04        16.05 o
  -7  -1  10         24.13         71.22        16.01 o
  -6  -1  10        135.82        136.03        23.37 o
  -5  -1  10         58.78         62.64        14.23 o
  -4  -1  10         12.54         -1.20        11.57 o
  -3  -1  10        103.61         77.51        19.71 o
  -2  -1  10         63.49         66.00        11.94 o
  -1  -1  10        104.76        117.14        13.23 o
   0  -1  10         17.18         17.41        22.24 o
   1  -1  10        100.74        112.66        12.89 o
   2  -1  10         57.79         54.80        14.83 o
   3  -1  10          1.86         -8.07        10.70 o
   4  -1  10        127.33        132.53        13.14 o
   5  -1  10          1.21          4.34        10.18 o
   6  -1  10         13.12         -1.14        11.62 o
   7  -1  10         60.20         55.34        14.89 o
  -8   0  10         38.81         71.11        17.10 o
  -7   0  10          0.94         13.84        14.30 o
  -6   0  10          5.27         19.53        13.51 o
  -5   0  10          3.38          9.12        12.45 o
  -4   0  10        126.86        142.96        22.15 o
  -3   0  10         37.99         42.79        18.58 o
  -2   0  10         21.42         23.87        10.81 o
  -1   0  10          2.97         14.03        10.50 o
   0   0  10         50.38         56.85        11.63 o
   1   0  10          0.67          7.67         9.69 o
   2   0  10         35.19         19.04         8.41 o
   3   0  10          1.31         12.13         8.70 o
   4   0  10         28.35         34.72        13.51 o
   5   0  10          0.09         20.09        10.69 o
   6   0  10          2.62         -6.01        11.41 o
   7   0  10          0.21         11.82        19.14 o
  -7   1  10          0.76         -4.20         9.90 o
  -6   1  10         80.36        106.87        16.98 o
  -5   1  10          0.56         -8.70        13.03 o
  -4   1  10         14.21         -2.31        11.99 o
  -3   1  10          7.87         33.22        17.27 o
  -2   1  10         77.70         64.66        15.58 o
  -1   1  10         14.82         24.44        10.28 o
   0   1  10         82.59         73.31        10.27 o
   1   1  10         38.75         34.57         9.24 o
   2   1  10          0.39         -2.80         6.97 o
   3   1  10         33.90         33.12        12.32 o
   4   1  10         14.48         15.09        11.17 o
   5   1  10         22.80          5.07        13.89 o
   6   1  10         16.74         24.96        16.52 o
   7   1  10         16.34         32.85        18.77 o
  -7   2  10         20.81         27.80        10.41 o
  -6   2  10         29.48         37.11        14.97 o
  -5   2  10         41.54         56.79        14.83 o
  -4   2  10         34.84         29.22        13.03 o
  -3   2  10         78.18         70.29        13.28 o
  -2   2  10         56.23         46.92        18.58 o
  -1   2  10          0.30         -2.92        10.52 o
   0   2  10         65.17         62.58        10.34 o
   1   2  10        343.96        372.63        19.76 o
   2   2  10        500.92        414.94        36.41 o
   3   2  10        113.45         88.48        13.43 o
   4   2  10         55.85         62.73        19.24 o
   5   2  10          4.27         33.78        15.58 o
   6   2  10          6.73          8.63        15.77 o
   7   2  10         10.94         23.46        18.96 o
  -7   3  10        107.97        133.27        13.71 o
  -6   3  10          1.03          6.30        14.08 o
  -5   3  10         13.12         18.07        14.06 o
  -4   3  10        125.24         95.18        15.56 o
  -3   3  10          4.59          8.99        11.91 o
  -2   3  10         34.51         43.81        12.67 o
  -1   3  10         47.41         47.91        13.61 o
   0   3  10       1207.35       1212.40       106.13 o
   1   3  10         34.29         36.57        14.00 o
   2   3  10        260.12        179.78        27.78 o
   3   3  10          8.40         13.28        10.86 o
   4   3  10          0.74          8.73        11.82 o
   5   3  10         21.48         30.22        15.95 o
   6   3  10        183.80        231.96        25.34 o
  -7   4  10         61.68         57.47        17.29 o
  -6   4  10         23.70         19.48        14.50 o
  -5   4  10         94.59         99.37        22.98 o
  -4   4  10         37.86         41.23        18.86 o
  -3   4  10         22.63         38.13        23.18 o
  -2   4  10        116.02        115.45        28.89 o
  -1   4  10        521.55        488.68        41.85 o
   0   4  10        134.88        145.41        17.94 o
   1   4  10         10.49          7.97        13.92 o
   2   4  10        213.76        186.35        28.90 o
   3   4  10         59.30         33.60        22.15 o
   4   4  10         26.24         54.24        15.39 o
   5   4  10        131.33        192.36        23.46 o
   6   4  10         50.02         30.78        17.83 o
  -6   5  10          9.05         10.79        18.21 o
  -5   5  10          2.03         -3.61        14.25 o
  -4   5  10         91.43        110.35        18.95 o
  -3   5  10         39.51         49.95        14.78 o
  -2   5  10         99.98        133.58        17.09 o
  -1   5  10         58.97         46.02        15.69 o
   0   5  10          0.00         -5.66        13.33 o
   1   5  10         38.50         38.70        15.65 o
   2   5  10          3.16         10.06        23.09 o
   3   5  10         68.40         59.12        25.53 o
   4   5  10          3.44         13.59        18.58 o
   5   5  10         79.99        112.78        16.49 o
   6   5  10         20.52         18.02        17.27 o
  -5   6  10         35.84         31.44        15.83 o
  -4   6  10          1.92         20.12        14.97 o
  -3   6  10         40.99         30.10        14.74 o
  -2   6  10         26.74         41.03        15.10 o
  -1   6  10         15.68          1.91        14.47 o
   0   6  10         83.70         92.56        19.42 o
   1   6  10         76.39         79.60        23.17 o
   2   6  10          1.73        -16.05        16.05 o
   3   6  10         27.66         51.24        24.77 o
   4   6  10         38.08         60.62        25.90 o
   5   6  10         21.11         16.76        13.40 o
  -5   7  10          7.41         -6.65        17.92 o
  -4   7  10          3.10         -7.10        14.88 o
  -3   7  10         21.54          2.04        14.49 o
  -2   7  10          1.04         13.37        21.64 o
  -1   7  10         21.77         32.21        16.51 o
   0   7  10        280.32        305.30        41.00 o
   1   7  10         70.68         51.79        17.17 o
   2   7  10         52.41         58.28        17.78 o
   3   7  10          5.97         -2.72        16.36 o
   4   7  10         18.76         24.77        25.15 o
  -4   8  10          0.24         -6.20        15.35 o
  -3   8  10          9.47         -5.95        26.37 o
  -2   8  10          3.39         -9.40        12.37 o
  -1   8  10         53.60         40.20        17.31 o
   0   8  10          4.84        -13.75        15.17 o
   1   8  10          1.85         -3.62        15.77 o
   2   8  10         84.29         55.83        19.17 o
   3   8  10          0.00         -8.32        16.14 o
  -2   9  10          0.01        -12.70        12.70 o
  -1   9  10          0.15         -0.67        16.19 o
   0   9  10          1.55        -11.65        19.43 o
   1   9  10         28.13         -7.58        16.97 o
  -1 -12  11          7.45         -6.74        13.24 o
   0 -12  11          1.29          4.77        13.34 o
   1 -12  11         43.38         31.05        17.55 o
  -3 -11  11        204.71        198.87        20.32 o
  -2 -11  11         37.25         48.56        14.23 o
  -1 -11  11         12.25         11.79        12.80 o
   0 -11  11        131.21        148.46        17.88 o
   1 -11  11        192.32        191.59        33.31 o
   2 -11  11         79.05         59.19        15.01 o
   3 -11  11         92.84         82.50        18.29 o
  -4 -10  11         30.79         16.96        14.40 o
  -3 -10  11          8.15          5.63        19.05 o
  -2 -10  11         11.88         -8.83        12.07 o
  -1 -10  11         19.79         37.02        13.31 o
   0 -10  11          0.21         -4.65        11.45 o
   1 -10  11         12.67         32.24        14.08 o
   2 -10  11         18.60         16.13        15.01 o
   3 -10  11        112.39        111.65        22.90 o
   4 -10  11         67.91         37.16        18.58 o
  -5  -9  11         29.23         52.83        15.53 o
  -4  -9  11          0.03          2.03        13.14 o
  -3  -9  11          5.86          7.34        12.02 o
  -2  -9  11          4.35          9.71        12.04 o
  -1  -9  11        110.52        130.71        15.96 o
   0  -9  11         24.84         31.76        12.13 o
   1  -9  11         33.22         25.11        28.25 o
   2  -9  11        156.86        187.29        24.21 o
   3  -9  11          1.31        -14.83        14.83 o
   4  -9  11         13.00         20.43        11.68 o
   5  -9  11        101.53         89.25        18.95 o
  -6  -8  11          4.51         31.53        21.02 o
  -5  -8  11          5.21         17.64        21.02 o
  -4  -8  11         67.49        109.59        24.77 o
  -3  -8  11        215.48        231.80        29.47 o
  -2  -8  11         20.88         24.73        15.77 o
  -1  -8  11        397.29        432.33        25.73 o
   0  -8  11        253.38        252.70        18.84 o
   1  -8  11         82.23         53.32        20.74 o
   2  -8  11         23.03         19.33        16.33 o
   3  -8  11        101.62        146.56        21.58 o
   4  -8  11         40.73         59.05        12.84 o
   5  -8  11          2.19         -3.94        17.45 o
  -6  -7  11         34.50         30.56        14.23 o
  -5  -7  11          2.20         15.54        12.53 o
  -4  -7  11        250.00        287.12        32.28 o
  -3  -7  11          0.07         11.82        16.52 o
  -2  -7  11          0.43          8.24        16.99 o
  -1  -7  11         17.31          6.51        15.11 o
   0  -7  11        124.15         83.22        12.25 o
   1  -7  11        189.58        154.26        20.83 o
   2  -7  11        983.46        895.17        53.12 o
   3  -7  11         17.68         25.71        14.83 o
   4  -7  11         60.98         65.20        12.63 o
   5  -7  11         38.47         57.06        19.89 o
   6  -7  11          6.54         23.27        20.46 o
  -7  -6  11          5.57         13.33        19.89 o
  -6  -6  11        103.05        111.90        16.22 o
  -5  -6  11        159.83        171.34        17.37 o
  -4  -6  11        201.80        218.07        25.71 o
  -3  -6  11        137.17        151.44        22.52 o
  -2  -6  11          3.71          1.88        14.64 o
  -1  -6  11        118.25        133.86        37.62 o
   0  -6  11         83.29         54.24        16.89 o
   1  -6  11        710.77        634.51        41.85 o
   2  -6  11        259.08        301.57        28.72 o
   3  -6  11         42.64         27.78        15.01 o
   4  -6  11          2.59         -3.57        15.58 o
   5  -6  11         22.25         21.58        18.02 o
   6  -6  11          1.37        -17.27        17.64 o
  -7  -5  11         15.47         17.08        18.77 o
  -6  -5  11         66.71         53.36        13.80 o
  -5  -5  11         77.59         71.58        13.93 o
  -4  -5  11         97.27        100.58        20.46 o
  -3  -5  11          4.34         -0.38        14.83 o
  -2  -5  11         68.33         56.68        17.27 o
  -1  -5  11          0.05        -12.76        12.76 o
   0  -5  11         53.49         31.72        14.83 o
   1  -5  11        742.37        669.59        42.42 o
   2  -5  11         10.40         10.89        13.51 o
   3  -5  11          5.17          6.38        12.95 o
   5  -5  11          0.01          4.88        16.33 o
   6  -5  11          0.45          0.59        11.77 o
  -7  -4  11        140.94        158.76        25.34 o
  -6  -4  11         12.81         12.14        12.01 o
  -5  -4  11         37.25         46.63        12.87 o
  -4  -4  11         52.82         44.29        17.27 o
  -3  -4  11        252.03        223.52        24.96 o
  -2  -4  11          6.20          4.50        13.51 o
  -1  -4  11          0.05         16.52        13.33 o
   0  -4  11          1.57          0.00        12.76 o
   1  -4  11        267.25        303.64        27.40 o
   2  -4  11        140.20        141.49        17.17 o
   3  -4  11        124.34        125.61        16.80 o
   4  -4  11         33.00         26.09        16.89 o
   5  -4  11         33.07         21.58        18.02 o
   6  -4  11          3.39          8.56        17.92 o
   7  -4  11         10.49         10.77        13.12 o
  -7  -3  11         19.37         46.73        19.89 o
  -6  -3  11         14.39         29.26        12.10 o
  -5  -3  11         76.86         84.90        12.08 o
  -4  -3  11         68.67         66.73        13.73 o
  -3  -3  11         29.42         24.80        11.00 o
  -2  -3  11        150.41        155.10        15.20 o
  -1  -3  11          7.71         -0.07         9.78 o
   0  -3  11       1032.02       1004.20        73.94 o
   1  -3  11         38.04         21.29         9.87 o
   2  -3  11        144.74        136.99        18.77 o
   3  -3  11          1.35         -6.44         9.48 o
   4  -3  11         26.26         41.05        11.00 o
   5  -3  11          5.20         14.26        17.64 o
   6  -3  11          1.96        -11.43        11.43 o
   7  -3  11          0.55         20.08        31.53 o
  -7  -2  11         27.96         40.75        15.47 o
  -6  -2  11         27.21         33.86        14.25 o
  -5  -2  11         36.89         48.41        10.77 o
  -4  -2  11         79.61         76.25        10.95 o
  -3  -2  11        173.50        146.16        22.43 o
  -2  -2  11          2.10          3.00        15.58 o
  -1  -2  11          2.49         -5.59        10.42 o
   0  -2  11         68.64        116.72        20.65 o
   1  -2  11        479.74        528.22        26.33 o
   2  -2  11        141.00        143.75        20.46 o
   3  -2  11         25.54         11.86        10.47 o
   4  -2  11         52.02         27.83         9.91 o
   5  -2  11          0.21         -9.89         9.89 o
   6  -2  11         26.92         15.39        17.45 o
   7  -2  11          9.65         11.53        13.77 o
  -7  -1  11        109.12        133.21        19.20 o
  -6  -1  11         21.13          7.50         9.99 o
  -5  -1  11          9.24          8.40         9.92 o
  -4  -1  11          3.44        -10.14        16.89 o
  -3  -1  11        173.51        144.87        24.40 o
  -2  -1  11         42.62         55.43        12.47 o
  -1  -1  11          5.57         12.20        16.14 o
   0  -1  11        145.39        150.47        28.25 o
   1  -1  11          3.14         -1.34        10.28 o
   2  -1  11        136.80        123.29        19.14 o
   3  -1  11          0.15         -2.98         8.79 o
   4  -1  11         19.19         27.21        13.33 o
   5  -1  11          2.93        -13.14        13.14 o
   6  -1  11         12.39          3.19        15.95 o
   7  -1  11          0.02        -11.16        16.99 o
  -7   0  11          4.40         -4.89        14.49 o
  -6   0  11         48.94         79.25        16.11 o
  -5   0  11          4.72          1.52        19.99 o
  -4   0  11         52.61         60.38        13.80 o
  -3   0  11          0.19         -8.07        17.27 o
  -2   0  11        220.80        211.20        17.82 o
  -1   0  11          1.77          6.36        11.43 o
   0   0  11          7.33         -4.20        10.78 o
   1   0  11          1.56         -0.48        10.82 o
   2   0  11          0.14         -3.91        11.35 o
   3   0  11         17.99         22.55         9.92 o
   4   0  11          9.52          1.31        12.76 o
   5   0  11          3.88          2.44        14.64 o
   6   0  11         24.18         39.04        17.08 o
   7   0  11          9.74         14.37        16.05 o
  -7   1  11         86.21        108.38        12.86 o
  -6   1  11          0.71         33.34        14.45 o
  -5   1  11         76.97         96.54        16.41 o
  -4   1  11          0.06        -12.22        12.66 o
  -3   1  11        447.51        432.20        38.85 o
  -2   1  11          7.07          0.34        11.27 o
  -1   1  11          0.01         10.32        11.60 o
   0   1  11          1.06          7.64        14.92 o
   1   1  11         42.64         41.09        10.57 o
   2   1  11        309.46        253.08        19.97 o
   3   1  11        123.67        118.07        11.91 o
   4   1  11         16.65        -12.57        12.57 o
   5   1  11         14.88         42.60        15.39 o
   6   1  11          4.22         17.27        16.89 o
  -7   2  11          0.74          2.64        10.01 o
  -6   2  11         14.54         38.66        15.60 o
  -5   2  11          1.32          3.40        13.92 o
  -4   2  11         20.72         20.05        13.70 o
  -3   2  11         16.83          0.35        11.81 o
  -2   2  11         57.44         72.45        22.52 o
  -1   2  11          4.80         -6.74         9.55 o
   0   2  11          3.02         -9.57         9.57 o
   1   2  11         30.07         31.80        26.37 o
   2   2  11        158.29         98.52        22.33 o
   3   2  11        216.73        187.07        19.99 o
   4   2  11         14.03         10.57        11.38 o
   5   2  11          0.07         19.22        13.23 o
   6   2  11         33.85         60.81        19.14 o
  -6   3  11         45.96         35.81        16.46 o
  -5   3  11          1.77         -3.30        17.55 o
  -4   3  11         12.78         30.86        15.48 o
  -3   3  11         66.13         85.86        32.55 o
  -2   3  11          0.60          5.82        21.02 o
  -1   3  11         19.83         19.27        13.26 o
   0   3  11         15.39         28.89        14.83 o
   1   3  11        434.26        475.00        84.92 o
   2   3  11          6.15          8.63        19.14 o
   3   3  11         16.23         23.84        22.33 o
   4   3  11        106.77         97.16        23.26 o
   5   3  11          1.52        -12.39        14.83 o
   6   3  11          1.05         -6.38        16.52 o
  -6   4  11         56.61         56.83        16.83 o
  -5   4  11         12.35         18.76        14.78 o
  -4   4  11         14.72          9.35        14.32 o
  -3   4  11         21.36         19.01        13.98 o
  -2   4  11         79.31         90.56        15.60 o
  -1   4  11         44.88         43.92        23.09 o
   0   4  11         44.21         45.05        20.08 o
   1   4  11          1.17          5.78        28.62 o
   2   4  11         39.18         27.35        14.46 o
   3   4  11          0.03          5.26        20.08 o
   4   4  11         34.25         62.29        23.09 o
   5   4  11         13.29         -2.44        15.58 o
  -5   5  11          6.09        -14.20        14.48 o
  -4   5  11          1.30         13.31        15.46 o
  -3   5  11         42.73         60.97        15.69 o
  -2   5  11        135.45        189.43        19.39 o
  -1   5  11         17.26         15.77        23.09 o
   0   5  11          5.77         36.93        15.29 o
   1   5  11         30.94         39.44        19.43 o
   2   5  11         32.30         26.61        16.00 o
   3   5  11          3.03         13.51        20.27 o
   4   5  11         20.69         34.53        21.02 o
   5   5  11          3.66         29.47        35.10 o
  -5   6  11          6.57          8.72        15.90 o
  -4   6  11          0.18        -17.22        18.67 o
  -3   6  11         50.31         40.81        16.13 o
  -2   6  11        179.87        238.46        41.20 o
  -1   6  11          5.92         -2.16        11.88 o
   0   6  11         14.55         16.19        18.96 o
   1   6  11         17.28         18.47        16.03 o
   2   6  11          0.62        -12.55        27.40 o
   3   6  11          1.23         30.97        21.77 o
   4   6  11          0.70         13.89        22.33 o
  -4   7  11         18.30         12.77        16.23 o
  -3   7  11          0.52        -11.72        20.36 o
  -2   7  11         39.56         43.14        13.57 o
  -1   7  11         37.74         31.06        14.93 o
   0   7  11         10.70         -4.48        15.59 o
   1   7  11         33.72         58.18        18.45 o
   2   7  11         42.25         33.28        17.70 o
   3   7  11          6.78         10.70        22.90 o
  -2   8  11         78.62         87.54        15.25 o
  -1   8  11         21.31         20.65        13.69 o
   0   8  11          3.82        -18.49        18.49 o
   1   8  11         33.05          9.44        17.71 o
   2   8  11          6.10        -14.86        18.96 o
  -2 -11  12          5.46         -1.91        34.06 o
  -1 -11  12         59.47         57.15        14.75 o
   0 -11  12          9.41         -1.68        16.33 o
   1 -11  12        125.45        122.34        25.61 o
   2 -11  12          2.54          7.47        34.53 o
  -4 -10  12         55.56         40.06        27.03 o
  -3 -10  12          0.04        -11.95        12.84 o
  -2 -10  12          1.54         -1.36        12.03 o
  -1 -10  12         14.93          0.35        12.39 o
   0 -10  12         30.34         34.27        13.16 o
   1 -10  12          3.74         15.32        12.07 o
   2 -10  12        187.82        226.60        63.90 o
   3 -10  12          0.16         21.21        17.45 o
  -4  -9  12          1.75        -12.75        12.94 o
  -3  -9  12         11.70          9.00        14.02 o
  -2  -9  12          3.30          7.25        12.85 o
  -1  -9  12          0.42         19.48        12.46 o
   0  -9  12          2.14          1.27        18.11 o
   1  -9  12         11.41         10.47        11.40 o
   2  -9  12          3.30         10.89        18.21 o
   3  -9  12         25.02         43.36        17.64 o
   4  -9  12          6.03          5.59        12.12 o
  -5  -8  12         14.25          5.63        22.33 o
  -4  -8  12          9.92         -1.88        21.77 o
  -3  -8  12         20.92         12.93        20.36 o
  -2  -8  12          0.06         18.74        12.69 o
  -1  -8  12        191.18        179.32        17.18 o
   0  -8  12        724.48        637.72        30.53 o
   1  -8  12          7.03         10.79        10.82 o
   2  -8  12          1.04          9.57        15.77 o
   3  -8  12         17.15         23.46        16.52 o
   4  -8  12          0.59         12.77        11.98 o
   5  -8  12          1.16         -0.51        16.23 o
  -6  -7  12         59.45         57.67        15.52 o
  -5  -7  12          3.04         -3.37        12.90 o
  -4  -7  12         25.15         47.11        20.08 o
  -3  -7  12         46.40         35.10        19.14 o
  -2  -7  12        272.53        262.20        29.27 o
  -1  -7  12        298.80        285.98        20.82 o
   0  -7  12        106.33        100.56        21.11 o
   1  -7  12         62.19         64.00        18.02 o
   2  -7  12        116.41        101.14        19.33 o
   3  -7  12         49.94         59.31        16.70 o
   4  -7  12         29.58         36.89        12.31 o
   5  -7  12          1.25        -17.27        17.27 o
  -6  -6  12          1.04         -5.56        13.25 o
  -5  -6  12         36.37         48.66        13.65 o
  -4  -6  12          4.04          8.82        18.96 o
  -3  -6  12         72.42         71.51        20.08 o
  -2  -6  12          8.07          5.07        16.33 o
  -1  -6  12        501.28        469.58        66.90 o
   0  -6  12        115.35         91.03        19.52 o
   1  -6  12        134.61        141.12        21.58 o
   2  -6  12         15.05         33.60        15.95 o
   3  -6  12         10.20         29.09        15.01 o
   4  -6  12         40.05         21.92        11.41 o
   5  -6  12          0.39        -17.08        17.08 o
   6  -6  12         96.86         79.39        23.65 o
  -6  -5  12         11.19         15.21        13.05 o
  -5  -5  12         30.60         24.96        19.14 o
  -4  -5  12         79.21         88.02        21.02 o
  -3  -5  12          0.62         14.83        16.70 o
  -2  -5  12         60.76         82.21        18.02 o
  -1  -5  12        191.19        179.60        23.27 o
   0  -5  12        137.50        132.11        20.46 o
   1  -5  12        553.98        555.12        38.48 o
   2  -5  12        150.32        131.17        20.27 o
   3  -5  12          0.28         -0.59        10.34 o
   4  -5  12         19.23         17.45        14.64 o
   5  -5  12          3.18        -10.89        17.83 o
   6  -5  12          0.11        -18.02        18.02 o
  -7  -4  12         17.77         63.63        20.83 o
  -6  -4  12        202.30        218.74        26.18 o
  -5  -4  12         38.62         33.17        12.80 o
  -4  -4  12         23.33         27.97        18.02 o
  -3  -4  12          0.51          8.07        17.08 o
  -2  -4  12         15.45          5.26        14.64 o
  -1  -4  12        530.18        393.73        33.22 o
   0  -4  12        214.92        191.23        23.46 o
   1  -4  12          9.50          1.50        13.70 o
   2  -4  12        117.95        137.18        19.89 o
   3  -4  12         30.43         30.45        11.60 o
   4  -4  12         70.97         62.04        12.39 o
   5  -4  12         46.46         33.22        18.77 o
   6  -4  12          3.78         -2.05        12.32 o
  -7  -3  12         21.85         60.43        22.15 o
  -6  -3  12         49.68         59.01        14.40 o
  -5  -3  12          4.88          6.33        10.91 o
  -4  -3  12         59.97         65.19        13.70 o
  -3  -3  12         21.38         16.07        14.45 o
  -2  -3  12          5.61         11.84        11.27 o
  -1  -3  12          4.29          8.97        11.09 o
   0  -3  12        499.41        506.87        48.41 o
   1  -3  12        262.65        250.17        25.53 o
   2  -3  12        162.63        152.21        14.93 o
   3  -3  12          2.52          5.93        10.79 o
   4  -3  12          1.38         -1.48        10.15 o
   5  -3  12         60.33         60.50        13.10 o
   6  -3  12        128.61        143.14        17.41 o
  -7  -2  12         18.39         23.49        25.43 o
  -6  -2  12         11.68         25.86        11.53 o
  -5  -2  12         35.04         26.97        11.00 o
  -4  -2  12          7.59         21.67        12.69 o
  -3  -2  12         13.80         17.78        14.17 o
  -2  -2  12         26.71          5.44        18.96 o
  -1  -2  12         79.94         94.57        21.96 o
   0  -2  12        103.38        121.98        23.65 o
   1  -2  12         73.59         69.44        21.30 o
   2  -2  12        674.54        610.67        41.29 o
   3  -2  12        157.08        139.41        14.80 o
   4  -2  12          7.51          1.50        10.52 o
   5  -2  12         26.12         22.21        16.61 o
   6  -2  12         51.75         43.46        25.71 o
  -7  -1  12          5.09         33.27        22.80 o
  -6  -1  12         38.73         39.01        15.32 o
  -5  -1  12        211.14        227.99        24.01 o
  -4  -1  12          0.09         24.40        21.40 o
  -3  -1  12         75.99         76.95        23.09 o
  -2  -1  12         52.84         51.24        21.58 o
  -1  -1  12          7.77         14.45        18.02 o
   0  -1  12        102.78        121.49        15.58 o
   1  -1  12        599.65        603.73        41.85 o
   2  -1  12        152.88        130.61        20.46 o
   3  -1  12        176.72        169.27        23.09 o
   4  -1  12         18.12         -5.07        12.95 o
   5  -1  12          0.00          3.64        11.08 o
   6  -1  12         10.17         18.65        12.78 o
  -7   0  12          5.60         39.52        20.46 o
  -6   0  12         67.58         80.50        12.82 o
  -5   0  12         12.90         19.36        13.57 o
  -4   0  12          3.04         18.39        20.46 o
  -3   0  12         12.11        -12.57        18.96 o
  -2   0  12        312.86        337.61        35.28 o
  -1   0  12          9.26          0.29        12.56 o
   0   0  12         30.90         23.16        12.93 o
   1   0  12          0.67          2.20        11.94 o
   2   0  12        187.80        150.32        22.15 o
   3   0  12          1.08         -6.10         9.24 o
   4   0  12         35.96         50.86        15.39 o
   5   0  12          0.08         11.26        15.01 o
   6   0  12        183.09        230.65        26.28 o
  -6   1  12          3.74         30.71        15.10 o
  -5   1  12         32.28         13.06        13.96 o
  -4   1  12         31.49         34.15        14.88 o
  -3   1  12        293.40        321.28        36.22 o
  -2   1  12          1.45         -2.66        12.29 o
  -1   1  12         45.66         34.08        13.84 o
   0   1  12        425.48        501.61        27.98 o
   1   1  12          1.70          8.03        13.08 o
   2   1  12         10.55          5.82        15.95 o
   3   1  12         92.12         85.44        12.42 o
   4   1  12          0.54         -7.61        10.19 o
   5   1  12        114.88        112.97        20.27 o
   6   1  12         35.81         60.25        18.96 o
  -6   2  12         22.34         43.97        16.81 o
  -5   2  12          0.71          9.74        15.58 o
  -4   2  12         91.89        120.65        17.17 o
  -3   2  12         70.65         73.39        24.21 o
  -2   2  12        704.44        689.11        49.74 o
  -1   2  12        146.02        139.59        14.23 o
   0   2  12         22.94         29.88        14.27 o
   1   2  12        599.21        571.60        29.50 o
   2   2  12        103.57         77.63        19.89 o
   3   2  12          0.75          7.66         9.40 o
   4   2  12        105.05        108.09        18.02 o
   5   2  12          2.14         -1.88        15.20 o
   6   2  12         19.24         21.96        17.64 o
  -6   3  12          0.00          8.17        26.65 o
  -5   3  12         20.45         24.60        15.49 o
  -4   3  12         52.51         28.21        14.64 o
  -3   3  12        118.58        166.85        25.81 o
  -2   3  12          0.02        -12.01        19.89 o
  -1   3  12          1.84          3.80        10.31 o
   0   3  12         38.49         34.37        11.79 o
   1   3  12          0.08          7.25        14.06 o
   2   3  12        104.74         89.71        25.53 o
   3   3  12         90.03         61.75        21.96 o
   4   3  12          6.49         11.33        11.98 o
   5   3  12          1.38         17.11        23.27 o
  -5   4  12          8.01          4.83        15.44 o
  -4   4  12         57.64         66.99        16.93 o
  -3   4  12          3.16          8.40        14.64 o
  -2   4  12         61.70         73.57        27.40 o
  -1   4  12          6.36        -22.52        22.52 o
   0   4  12          0.00         -2.82        22.15 o
   1   4  12         41.93         62.02        17.32 o
   2   4  12         22.82         37.36        16.58 o
   3   4  12          0.70         37.35        21.96 o
   4   4  12          0.00         67.94        24.21 o
   5   4  12        102.34        131.33        41.10 o
  -5   5  12          5.33         21.56        16.27 o
  -4   5  12         39.08         34.36        20.74 o
  -3   5  12         41.35         49.80        16.50 o
  -2   5  12          0.78          9.28        14.82 o
  -1   5  12        331.54        394.56        28.16 o
   0   5  12         64.25         60.04        19.33 o
   1   5  12          4.42         11.79        21.40 o
   2   5  12         85.67         94.64        18.47 o
   3   5  12          1.06         25.34        20.46 o
   4   5  12          4.57         21.02        22.15 o
  -4   6  12         23.28         24.20        30.22 o
  -3   6  12          0.28         -6.45        25.99 o
  -2   6  12        217.06        284.89        42.69 o
  -1   6  12         28.61         51.25        24.68 o
   0   6  12          6.88         12.91        15.69 o
   1   6  12          4.57         -4.78        42.79 o
   2   6  12          0.45          2.38        29.56 o
   3   6  12          0.68         21.58        20.46 o
  -2   7  12         10.07         -0.24        12.56 o
  -1   7  12         89.87        114.91        20.45 o
   0   7  12          0.31        -11.42        29.09 o
   1   7  12         12.94          6.56        16.46 o
   2   7  12          2.93         -5.35        44.29 o
   0 -11  13         14.60          2.93        13.14 o
  -3 -10  13         12.18         17.21        14.47 o
  -2 -10  13          2.38         21.38        24.49 o
  -1 -10  13         56.27         43.85        21.21 o
   0 -10  13          0.43         -2.65        11.92 o
   1 -10  13          3.02         13.45        12.23 o
   2 -10  13          0.02         39.09        13.47 o
  -4  -9  13          0.31          8.54        35.00 o
  -3  -9  13         20.39         13.32        22.90 o
  -2  -9  13          1.23        -12.33        12.33 o
  -1  -9  13         30.89         17.38        13.22 o
   0  -9  13          2.28          8.78        12.51 o
   1  -9  13         29.97         34.83        12.54 o
   2  -9  13         39.95         33.97        19.89 o
   3  -9  13         34.02         41.10        19.33 o
  -5  -8  13         53.23        115.78        27.03 o
  -4  -8  13          0.60          6.01        23.65 o
  -3  -8  13          0.61          3.19        22.52 o
  -2  -8  13          4.75        -11.72        11.72 o
  -1  -8  13          2.19         -8.93        10.86 o
   0  -8  13          6.22         -1.48        15.20 o
   1  -8  13         74.29         67.10        12.42 o
   2  -8  13        125.10        150.13        24.59 o
   3  -8  13         26.35         29.28        16.89 o
   4  -8  13        153.24        150.33        34.63 o
  -5  -7  13          0.02         24.02        21.21 o
  -4  -7  13          1.62         11.82        20.27 o
  -3  -7  13          6.64          4.50        18.21 o
  -2  -7  13         14.99         18.77        19.33 o
  -1  -7  13         94.48        117.91        14.83 o
   0  -7  13        129.45        108.90        14.07 o
   1  -7  13         13.90         30.59        17.64 o
   2  -7  13          9.01         -8.26        15.01 o
   3  -7  13         38.45         82.96        19.33 o
   4  -7  13          0.00        -10.33        11.25 o
   5  -7  13        373.51        486.24        45.23 o
  -5  -6  13         11.57         -2.63        20.27 o
  -4  -6  13          0.42          8.26        20.27 o
  -3  -6  13         51.12         34.16        20.65 o
  -2  -6  13         55.27         19.33        18.77 o
  -1  -6  13          3.48          4.13        17.27 o
   0  -6  13         93.76         78.83        19.52 o
   1  -6  13        227.39        192.55        24.77 o
   2  -6  13         25.47         23.84        15.77 o
   3  -6  13         28.62         14.26        15.95 o
   4  -6  13         47.55         58.18        16.70 o
   5  -6  13         26.09         -7.88        19.14 o
  -6  -5  13          0.01         19.59        13.62 o
  -5  -5  13          4.20         -9.38        18.96 o
  -4  -5  13         11.86         17.08        18.77 o
  -3  -5  13         42.63         63.06        20.27 o
  -2  -5  13        121.43        116.72        22.71 o
  -1  -5  13         83.84         47.30        17.83 o
   0  -5  13         32.49         42.04        17.27 o
   1  -5  13         90.25         82.39        18.77 o
   2  -5  13         10.23         15.20        15.20 o
   3  -5  13         64.85         70.17        27.21 o
   4  -5  13         12.32         13.02        11.63 o
   5  -5  13        213.38        229.90        29.84 o
  -6  -4  13         77.15         55.62        14.21 o
  -5  -4  13         15.31         34.31        13.41 o
  -4  -4  13         12.33          0.75        18.77 o
  -3  -4  13        184.68        177.53        25.90 o
  -2  -4  13        117.97        115.41        21.77 o
  -1  -4  13         66.40         66.82        19.52 o
   0  -4  13          4.10        -13.70        13.70 o
   1  -4  13          0.12          3.75        15.20 o
   2  -4  13        118.27        130.99        20.65 o
   3  -4  13          4.45         -8.45        10.26 o
   4  -4  13          0.19         -6.12        10.69 o
   5  -4  13         29.35         12.01        18.96 o
   6  -4  13         91.23         60.62        23.27 o
  -6  -3  13         12.23         12.44        13.14 o
  -5  -3  13          5.86         14.03        14.48 o
  -4  -3  13         39.05         35.71        23.46 o
  -3  -3  13         43.53         40.35        17.17 o
  -2  -3  13         26.79         20.70        12.49 o
  -1  -3  13          0.01         -4.56        13.23 o
   0  -3  13         19.30         23.09        11.91 o
   1  -3  13        567.11        535.17        27.80 o
   2  -3  13          7.33          6.57        14.45 o
   3  -3  13        162.19        157.85        15.92 o
   4  -3  13          6.25          9.16        11.64 o
   5  -3  13         25.27         46.36        17.08 o
   6  -3  13         13.15          9.31        15.86 o
  -6  -2  13          3.46         15.40        11.72 o
  -5  -2  13          2.60         16.86        13.26 o
  -4  -2  13         69.64         66.17        25.24 o
  -3  -2  13        119.45        116.63        23.84 o
  -2  -2  13        526.48        467.49        40.35 o
  -1  -2  13         12.12         17.89        13.26 o
   0  -2  13         85.08        131.92        26.09 o
   1  -2  13        183.39        186.87        45.89 o
   2  -2  13          6.85         10.41        14.92 o
   3  -2  13         19.13         16.52        15.39 o
   4  -2  13        280.26        253.56        27.87 o
   5  -2  13          1.68        -10.64        11.14 o
   6  -2  13         15.40          1.27        12.88 o
  -6  -1  13          0.40          2.38        17.64 o
  -5  -1  13          1.22         -6.49        10.29 o
  -4  -1  13        117.72        102.08        25.90 o
  -3  -1  13        495.38        512.70        42.98 o
  -2  -1  13         20.22         36.97        21.40 o
  -1  -1  13         40.29         25.15        14.32 o
   0  -1  13        234.52        258.15        20.99 o
   1  -1  13         34.35         13.24        15.86 o
   2  -1  13         84.70         73.95        19.71 o
   3  -1  13         88.90         75.07        19.14 o
   4  -1  13         25.06         18.96        11.18 o
   5  -1  13         82.96        133.99        20.83 o
   6  -1  13         25.08         37.72        18.21 o
  -6   0  13         46.72         43.04        12.34 o
  -5   0  13          4.90         12.18        13.80 o
  -4   0  13          5.96         18.58        21.21 o
  -3   0  13         28.61         40.54        22.52 o
  -2   0  13         59.59         51.19        14.93 o
  -1   0  13         39.03         41.88        14.88 o
   0   0  13        147.74        202.55        25.81 o
   1   0  13          0.50          3.16        12.83 o
   2   0  13        135.69         66.82        19.71 o
   3   0  13         13.26         13.71        10.58 o
   4   0  13          0.91          3.19        11.35 o
   5   0  13          0.44         -4.05        12.30 o
  -6   1  13          0.05          3.82        27.31 o
  -5   1  13        141.24        164.91        19.88 o
  -4   1  13         18.88         51.24        24.02 o
  -3   1  13        117.35        173.97        29.28 o
  -2   1  13          2.16          8.76        14.13 o
  -1   1  13          4.44          2.55        13.73 o
   0   1  13         91.66        106.90        21.57 o
   1   1  13        274.53        259.14        49.35 o
   4   1  13          2.28         12.45        11.64 o
   5   1  13         15.09          2.38        12.53 o
  -5   2  13         22.82         34.05        16.48 o
  -4   2  13         20.14         31.53        23.84 o
  -3   2  13         25.96         48.24        22.71 o
  -2   2  13         20.18          4.13        21.96 o
  -1   2  13         15.07         32.19        14.52 o
   0   2  13        148.83        168.46        33.97 o
   1   2  13        112.92        126.61        19.51 o
   2   2  13          0.03         21.57        13.93 o
   3   2  13          2.21         11.01        19.33 o
   4   2  13          9.64         24.02        15.77 o
   5   2  13          0.33         10.14        16.70 o
  -5   3  13          3.52          4.86        15.27 o
  -4   3  13          0.00         -7.73        14.34 o
  -3   3  13          3.38         21.96        22.90 o
  -2   3  13          1.48         15.58        22.71 o
  -1   3  13         90.23        111.46        17.14 o
   0   3  13         65.18         54.32        12.92 o
   1   3  13         69.96         65.78        16.89 o
   2   3  13        131.71        130.05        27.78 o
   3   3  13          2.30          7.51        19.89 o
   4   3  13          2.42         39.23        24.96 o
  -4   4  13          0.03          3.09        27.59 o
  -3   4  13         66.62         97.89        17.63 o
  -2   4  13         36.94         45.42        27.78 o
  -1   4  13         32.80          7.88        26.09 o
   0   4  13         80.94         66.96        13.10 o
   1   4  13         46.62         82.71        18.57 o
   2   4  13          5.70         22.33        21.02 o
   3   4  13          0.07         24.77        21.21 o
   4   4  13          1.98         33.03        22.52 o
  -4   5  13         53.70         68.60        17.94 o
  -3   5  13          0.06        -22.33        24.59 o
  -2   5  13         16.60         15.01        27.78 o
  -1   5  13         46.40         43.73        27.78 o
   0   5  13        111.87        136.94        20.47 o
   1   5  13          3.91         23.76        35.10 o
   2   5  13          0.46          7.17        31.81 o
   3   5  13         24.84         71.32        24.96 o
  -2   6  13         37.28         -5.44        28.15 o
  -1   6  13         50.76         62.13        18.08 o
   0   6  13          1.49         16.06        16.97 o
   1   6  13          0.05          9.38        18.77 o
   2   6  13         34.77         43.76        17.72 o
  -1 -10  14         15.16         23.92        17.45 o
   0 -10  14         34.20         35.87        19.99 o
   1 -10  14          6.94          2.40        11.97 o
  -3  -9  14          7.60         -3.26        13.55 o
  -2  -9  14          0.08          7.88        23.84 o
  -1  -9  14         57.89         98.61        19.32 o
   0  -9  14         13.60         30.50        17.55 o
   1  -9  14          0.70         -4.76        11.12 o
   2  -9  14          3.30         21.77        18.77 o
  -4  -8  14          0.01         63.81        26.84 o
  -3  -8  14          9.02          1.69        21.40 o
  -2  -8  14          1.15         11.83        12.76 o
  -1  -8  14          0.12         -7.51        18.77 o
   0  -8  14          2.64          6.19        10.90 o
   1  -8  14         21.98         21.94        11.41 o
   2  -8  14        140.07        130.42        22.52 o
   3  -8  14          1.72          3.94        17.64 o
  -4  -7  14          3.42        -13.70        20.65 o
  -3  -7  14         50.72         57.06        23.27 o
  -2  -7  14          4.13         33.22        21.77 o
  -1  -7  14         69.03         62.33        23.27 o
   0  -7  14        172.90        147.65        15.61 o
   1  -7  14        258.33        179.22        24.96 o
   2  -7  14         69.29         43.92        18.02 o
   3  -7  14         38.04         42.79        18.02 o
   4  -7  14          0.52         13.06        23.84 o
  -5  -6  14         37.77         30.97        22.33 o
  -4  -6  14         22.90         41.10        21.77 o
  -3  -6  14          1.26         41.67        20.83 o
  -2  -6  14          0.06          4.88        19.14 o
  -1  -6  14        134.17        104.90        23.09 o
   0  -6  14         26.51          8.26        17.45 o
   1  -6  14          9.37         19.89        17.45 o
   2  -6  14         14.91         31.16        17.08 o
   3  -6  14          0.03        -13.70        13.70 o
   4  -6  14          0.58         -6.38        11.60 o
  -5  -5  14          0.31         -3.75        20.08 o
  -4  -5  14          2.10         -2.25        19.52 o
  -3  -5  14         61.19         61.37        20.83 o
  -2  -5  14          2.76        -17.45        17.45 o
  -1  -5  14         52.97         61.00        19.89 o
   0  -5  14          0.32         11.45        17.08 o
   1  -5  14          4.43         -1.88        15.77 o
   2  -5  14         15.67         22.71        15.77 o
   3  -5  14          0.15        -11.06        11.06 o
   4  -5  14          0.78         -2.71        12.07 o
   5  -5  14          2.34        -10.14        19.33 o
  -5  -4  14          0.67          1.31        19.52 o
  -4  -4  14        206.30        221.64        29.84 o
  -3  -4  14          1.08          0.38        19.14 o
  -2  -4  14         82.45         65.69        21.40 o
  -1  -4  14          1.97         -9.95        16.89 o
   0  -4  14         25.02         27.78        16.89 o
   1  -4  14         84.82        115.60        21.21 o
   2  -4  14        126.10        129.32        15.59 o
   3  -4  14          9.72          2.80        11.76 o
   4  -4  14         38.92         19.00        31.06 o
   5  -4  14        113.48        130.99        27.40 o
  -5  -3  14          9.41         22.07        16.22 o
  -4  -3  14         41.28         43.77        14.39 o
  -3  -3  14         15.19         43.13        30.31 o
  -2  -3  14          8.07         31.00        13.38 o
  -1  -3  14          6.55         13.98        12.39 o
   0  -3  14         36.20         24.21        15.39 o
   1  -3  14        105.94         67.37        13.84 o
   2  -3  14         33.26         33.41        16.70 o
   3  -3  14          7.58         -1.88        15.58 o
   4  -3  14          1.14          1.31        16.14 o
   5  -3  14         14.16         10.89        20.08 o
  -5  -2  14         26.29         19.66        14.98 o
  -4  -2  14          0.34          3.14        13.39 o
  -3  -2  14         13.66         25.66        23.74 o
  -2  -2  14          6.61         18.27        10.43 o
  -1  -2  14         43.00         31.72        22.71 o
   0  -2  14        256.52        249.46        38.84 o
   1  -2  14         88.63         76.39        21.21 o
   2  -2  14         74.21         97.95        19.71 o
   3  -2  14          0.08         -1.20        11.58 o
   4  -2  14         23.40         24.97        12.61 o
   5  -2  14         11.23          6.19        19.71 o
  -5  -1  14         41.13         35.68        18.67 o
  -4  -1  14         32.90         21.77        22.33 o
  -3  -1  14         44.75         67.19        24.77 o
  -2  -1  14         57.10         55.07        15.24 o
  -1  -1  14          6.46         -2.32        14.38 o
   0  -1  14        142.24        142.27        27.59 o
   1  -1  14        318.31        292.30        37.53 o
   2  -1  14          2.29          9.95        17.64 o
   4  -1  14          3.55          6.25        12.04 o
   5  -1  14         14.30         -7.53        12.29 o
  -5   0  14          4.38         14.67        14.94 o
  -4   0  14         10.05         33.03        22.33 o
  -3   0  14          0.15         17.08        20.46 o
  -2   0  14        592.17        590.40        46.92 o
  -1   0  14         25.27         28.57        14.46 o
   0   0  14         29.05         15.61        16.80 o
   1   0  14          6.29         36.04        22.15 o
   2   0  14         97.93         48.61        20.46 o
   3   0  14          0.89         13.89        18.02 o
   4   0  14          4.56         11.34        18.86 o
   5   0  14          2.52         13.33        15.95 o
  -5   1  14          1.02         -1.45        16.05 o
  -4   1  14         54.11         74.70        26.46 o
  -3   1  14        111.33        123.67        28.90 o
  -2   1  14         28.60         37.77        14.99 o
  -1   1  14         80.96        120.16        17.92 o
   0   1  14          0.18         -3.05        14.13 o
   1   1  14          1.61         10.61        15.58 o
   2   1  14          3.51         -2.44        18.96 o
   4   1  14          3.54         18.02        15.77 o
  -5   2  14          0.11         -9.52        22.43 o
  -4   2  14          5.43         50.11        26.65 o
  -3   2  14        116.79        160.26        30.41 o
  -2   2  14         97.17        116.35        29.28 o
  -1   2  14          1.44        -13.70        13.70 o
   0   2  14         38.79         42.23        23.84 o
   1   2  14          9.60          5.13        14.23 o
   3   2  14          4.47        -17.83        17.83 o
  -4   3  14          9.34         -8.95        14.74 o
  -3   3  14         15.37         -3.75        23.65 o
  -2   3  14         22.13         11.82        24.59 o
  -1   3  14        180.06        194.76        20.97 o
   0   3  14          1.80         14.60        15.33 o
   1   3  14         19.05         20.87        27.87 o
   2   3  14         71.74         67.56        16.78 o
   3   3  14          0.57          7.83        14.24 o
  -3   4  14          8.37         15.58        25.34 o
  -2   4  14         66.17         58.56        29.09 o
  -1   4  14         14.23         41.59        24.31 o
   0   4  14          3.46          9.80        11.92 o
   1   4  14          1.73         18.13        16.40 o
   2   4  14          3.51         36.79        23.27 o
   3   4  14         66.95        113.53        27.21 o
  -2   5  14          3.18         15.58        27.97 o
  -1   5  14          2.87         18.61        21.11 o
   0   5  14         83.04        132.12        26.28 o
   1   5  14          8.34         21.37        29.84 o
  -1  -9  15          4.23          8.62        13.19 o
   0  -9  15         31.64         28.25        13.75 o
  -3  -8  15        154.29        155.95        29.09 o
  -2  -8  15        174.43        148.41        17.62 o
  -1  -8  15         16.20         10.14        18.77 o
   0  -8  15          0.03          6.05        12.48 o
   1  -8  15          4.86          5.47        11.41 o
   2  -8  15         97.36        126.67        22.33 o
  -3  -7  15         30.64          8.26        22.71 o
  -2  -7  15         31.28        -16.52        22.33 o
  -1  -7  15         19.97         12.57        19.71 o
   0  -7  15          0.03         10.81        18.67 o
   1  -7  15         33.55         50.86        19.14 o
   2  -7  15         32.56         43.36        19.33 o
   3  -7  15         32.40         30.97        17.45 o
  -4  -6  15         12.22         37.54        23.09 o
  -3  -6  15         67.66         44.11        23.65 o
  -2  -6  15        233.76        214.51        30.41 o
  -1  -6  15         39.12         27.40        20.08 o
   0  -6  15          0.27         -8.18        16.61 o
   1  -6  15         39.30         23.27        18.58 o
   2  -6  15          0.00         13.70        16.52 o
   3  -6  15          0.81          6.38        17.83 o
  -4  -5  15         16.41          3.19        21.21 o
  -3  -5  15         87.51        122.16        26.65 o
  -2  -5  15         47.56          2.82        20.83 o
  -1  -5  15        393.90        323.72        35.66 o
   0  -5  15         15.68         -3.00        16.52 o
   1  -5  15          3.44         16.52        16.52 o
   2  -5  15         68.60         58.32        16.80 o
   3  -5  15          4.40          1.69        16.14 o
   4  -5  15         24.31         28.40        13.60 o
  -5  -4  15         13.98         31.16        22.71 o
  -4  -4  15         23.24         39.41        23.84 o
  -3  -4  15         10.03         12.01        22.33 o
  -2  -4  15        261.90        231.21        30.97 o
  -1  -4  15         17.30         -5.26        18.39 o
   0  -4  15          0.08          1.31        16.33 o
   1  -4  15         56.64         38.62        13.41 o
   2  -4  15          4.14        -13.70        15.77 o
   3  -4  15          5.75          3.10        12.54 o
   4  -4  15          0.01         -7.51        16.52 o
  -5  -3  15          0.04         57.94        21.87 o
  -4  -3  15          0.80          7.03        13.62 o
  -3  -3  15          8.48          9.31        13.48 o
  -2  -3  15          6.11         18.92        26.84 o
  -1  -3  15        200.78        206.86        57.06 o
   0  -3  15         48.93         26.65        16.70 o
   1  -3  15          2.83         -2.87        11.82 o
   2  -3  15         24.76         15.88        12.67 o
   3  -3  15          2.31        -18.39        18.39 o
   4  -3  15          2.79        -12.38        12.69 o
  -5  -2  15         10.90         41.57        15.51 o
  -4  -2  15          0.00         10.24        14.16 o
  -3  -2  15         54.75         55.46        15.00 o
  -2  -2  15         12.14          8.44        13.14 o
  -1  -2  15         34.56         33.11        29.65 o
   0  -2  15        140.14        144.09        15.98 o
   1  -2  15          5.11         18.29        17.27 o
   2  -2  15         49.55         37.46        14.17 o
   3  -2  15          3.94          0.75        18.21 o
   4  -2  15          0.94        -11.79        11.79 o
  -5  -1  15         21.62         15.48        14.73 o
  -4  -1  15         22.53         10.95        14.10 o
  -3  -1  15         84.53         94.57        26.46 o
  -2  -1  15         73.70         71.32        25.34 o
  -1  -1  15          8.19          9.85        14.92 o
   0  -1  15          7.39         -9.62        14.25 o
   1  -1  15         29.03         30.17        23.18 o
   2  -1  15          4.97          4.69        20.83 o
   3  -1  15          0.11        -17.45        17.45 o
   4  -1  15          3.37         -4.62        11.00 o
  -4   0  15         27.14         57.62        24.96 o
  -3   0  15          2.29         32.47        22.33 o
  -2   0  15         68.48         67.89        16.01 o
  -1   0  15          4.73         -8.63        19.05 o
   0   0  15         75.43         75.46        32.55 o
   1   0  15          2.94         27.69        14.83 o
   2   0  15         45.37          3.38        20.46 o
   3   0  15          7.44        -17.83        17.83 o
   4   0  15          6.00         -1.31        15.77 o
  -4   1  15          2.43         26.65        23.65 o
  -3   1  15         56.37         68.13        26.46 o
  -2   1  15         21.41         28.53        24.21 o
  -1   1  15          3.70          1.55        14.56 o
   0   1  15          6.44         13.27        15.25 o
   1   1  15         18.06         33.52        29.00 o
   2   1  15         22.64        -17.83        17.83 o
   3   1  15         39.25          0.94        19.71 o
  -3   2  15         18.28         28.15        23.84 o
  -2   2  15          1.13          7.70        24.40 o
  -1   2  15         11.64         22.25        18.11 o
   0   2  15         17.67         27.30        15.90 o
   1   2  15          1.52         48.61        24.40 o
   3   2  15         91.36         58.18        22.90 o
  -3   3  15          1.32         14.08        24.59 o
  -2   3  15         30.14         -6.01        24.77 o
  -1   3  15          2.28         30.65        15.37 o
   0   3  15        177.36        219.02        21.86 o
   1   3  15         11.61         33.41        24.40 o
   2   3  15         49.85         17.08        21.77 o
  -1   4  15         42.18         54.24        27.40 o
   0   4  15         10.47          8.96        21.66 o
   1   4  15          8.40         18.32        13.10 o
  -2  -7  16         14.12        -15.95        21.77 o
  -1  -7  16        147.35        139.99        26.65 o
   0  -7  16         18.02         19.13        12.17 o
   1  -7  16          4.67          0.38        18.02 o
  -3  -6  16          4.39         17.08        22.52 o
  -2  -6  16          2.99         17.83        23.27 o
  -1  -6  16         20.05          8.63        19.52 o
   0  -6  16          0.00          3.94        18.21 o
   1  -6  16         10.77         -4.88        17.83 o
   2  -6  16         35.94         38.48        19.14 o
  -3  -5  16          5.55         -2.82        22.52 o
  -2  -5  16         14.07         21.40        23.09 o
  -1  -5  16        116.52        146.19        27.40 o
   0  -5  16         31.46         49.36        19.71 o
   1  -5  16          2.96         17.64        17.27 o
   2  -5  16          2.90         25.90        18.21 o
   3  -5  16        102.67         85.21        22.15 o
  -3  -4  16         11.22        -10.32        22.33 o
  -2  -4  16         59.32          7.13        23.46 o
  -1  -4  16         62.50         64.94        22.15 o
   0  -4  16         19.32         -6.57        16.70 o
   1  -4  16          2.85        -12.58        15.20 o
   2  -4  16         27.01         23.09        18.02 o
   3  -4  16         51.93         47.22        14.82 o
  -4  -3  16         16.08         21.29        24.77 o
  -3  -3  16          5.69        -15.41        27.21 o
  -2  -3  16          4.83         15.04        44.58 o
  -1  -3  16        222.85        188.98        26.65 o
   0  -3  16         14.31          2.06        15.95 o
   1  -3  16          0.36         -4.50        12.39 o
   2  -3  16        101.10         80.89        21.02 o
   3  -3  16         50.08         48.61        18.96 o
  -4  -2  16         38.62         39.28        17.74 o
  -3  -2  16         23.30         12.34        27.03 o
  -2  -2  16          2.02          6.15        13.93 o
  -1  -2  16          2.06          6.43        13.02 o
   0  -2  16          0.12          4.87        10.60 o
   1  -2  16          0.00          8.50        11.07 o
   2  -2  16         11.38          5.48        19.14 o
   3  -2  16         48.61         30.97        14.46 o
  -3  -1  16         88.18        127.98        29.65 o
  -2  -1  16          7.11         12.57        23.84 o
  -1  -1  16          0.43         37.16        24.21 o
   0  -1  16          7.02          7.42        20.08 o
   1  -1  16         11.55         32.74        16.55 o
   2  -1  16         20.45        -20.27        20.27 o
  -3   0  16          7.46         25.71        24.02 o
  -2   0  16         11.51         34.72        23.65 o
  -1   0  16          0.06         11.36        16.23 o
   0   0  16        119.45        174.53        30.41 o
   1   0  16          5.16         13.68        15.84 o
   2   0  16         26.56         29.09        21.77 o
  -3   1  16         35.10         39.23        24.21 o
  -2   1  16          2.59         20.27        23.65 o
  -1   1  16         72.59        101.79        18.17 o
   0   1  16          3.21         19.18        30.59 o
   1   1  16          6.06         62.31        23.65 o
   2   1  16         17.79        -12.76        20.83 o
  -2   2  16          2.35         26.28        25.34 o
  -1   2  16         44.76         75.23        17.31 o
   0   2  16          5.17         29.71        31.34 o
   1   2  16          3.13         10.18        28.53 o
  -1  -5  17          5.24         -7.32        20.08 o
   0  -5  17         18.55         17.08        19.71 o
  -2  -4  17          4.62        -10.14        22.33 o
  -1  -4  17          0.43         -8.26        19.14 o
   0  -4  17         18.98          2.16        13.92 o
   1  -4  17          0.03          6.57        17.27 o
  -2  -3  17         72.24         44.86        21.21 o
  -1  -3  17         52.58         51.43        18.58 o
   0  -3  17         49.90         16.89        17.08 o
   1  -3  17         49.92         50.86        19.33 o
  -2  -2  17          0.00         21.03        16.23 o
  -1  -2  17         32.62         60.93        16.41 o
   0  -2  17          7.69          2.66        41.57 o
   1  -2  17          2.18          4.58        13.26 o
  -1  -1  17         60.42         45.39        17.23 o
   0  -1  17          2.01         12.82        16.72 o
                                                
