# Supplementary material for: Synthesis and crystal structure analysis of substituted bi­cyclo­[3.3.1]nona­nones
Source: Acta Crystallogr E Crystallogr Commun. 2025 Apr 17;81(Pt 5):405–11. doi: 10.1107/S2056989025003299 (PMC12054763; doi:10.1107/S2056989025003299)
Supplement: Supplementary file 8 [file e-81-00405-3sup8.hkl]

#
# h,k,l, Fc-squared, Fo-squared, sigma(Fo-squared), status flag
#
data_3
#sh5612_a
_shelx_title ' sh5612_a.res in P2(1)/n'
_shelx_refln_list_code          4
_shelx_F_calc_maximum      139.82
_exptl_crystal_F_000       752.00
_reflns_d_resolution_high  0.7792

loop_
 _space_group_symop_operation_xyz
 'x, y, z'
 '-x+1/2, y+1/2, -z+1/2'
 '-x, -y, -z'
 'x-1/2, -y-1/2, z-1/2'

_cell_length_a    14.1871
_cell_length_b     6.3306
_cell_length_c    22.4159
_cell_angle_alpha  90.000
_cell_angle_beta  101.702
_cell_angle_gamma  90.000

_shelx_F_squared_multiplier     1.000

loop_
 _refln_index_h
 _refln_index_k
 _refln_index_l
 _refln_F_squared_calc
 _refln_F_squared_meas
 _refln_F_squared_sigma
 _refln_observed_status
   2   0   0        280.47        253.37         7.83 o
   4   0   0      11655.29      10703.00       126.55 o
   6   0   0      11113.56      11486.13       136.39 o
   8   0   0        413.30        447.34        15.87 o
  10   0   0        413.35        379.50        14.78 o
  12   0   0          1.33          9.20         5.49 o
  14   0   0         70.15         73.07         9.14 o
  16   0   0        155.54        170.04        20.29 o
   1   1   0       6755.95       6296.40        62.20 o
   2   1   0        321.65        265.26         4.80 o
   3   1   0        247.41        240.13         5.88 o
   4   1   0        655.25        612.90         9.09 o
   5   1   0        173.88        162.57         5.79 o
   6   1   0        425.81        426.28         9.32 o
   7   1   0       2850.93       3025.27        31.38 o
   8   1   0         23.77         23.69         3.51 o
   9   1   0         49.69         49.46         4.35 o
  10   1   0          6.62          1.53         2.95 o
  11   1   0         66.06         58.49         5.46 o
  12   1   0        166.44        165.66         8.69 o
  13   1   0         69.89         50.38         5.83 o
  14   1   0          0.72          4.96         6.85 o
  15   1   0         10.43         19.02         5.61 o
  16   1   0         13.69         22.29         7.31 o
  17   1   0          5.03          2.83        12.13 o
   0   2   0       1254.75       1294.10        21.35 o
   1   2   0       5224.12       5055.36        73.44 o
   2   2   0       1448.47       1471.75        17.87 o
   3   2   0       2951.52       2924.23        26.44 o
   4   2   0         99.79         85.87         6.86 o
   5   2   0          3.92          2.56         2.63 o
   6   2   0        463.82        462.94         9.89 o
   7   2   0       2287.39       2373.46        26.79 o
   8   2   0          2.17          0.05         2.50 o
   9   2   0         64.08         55.55         5.57 o
  10   2   0         75.59         74.14         6.23 o
  11   2   0        391.00        416.84        12.24 o
  12   2   0        356.72        309.21        15.05 o
  13   2   0         75.05         53.12         6.09 o
  14   2   0         81.73         77.35         7.28 o
  15   2   0          3.58         -5.48         5.48 o
  16   2   0         20.75         11.03        14.68 o
  17   2   0        125.12         85.05        14.54 o
   1   3   0        759.09        886.98        14.50 o
   2   3   0        224.82        282.72         6.54 o
   3   3   0          3.21         20.10         3.13 o
   4   3   0         24.08         13.32         3.01 o
   5   3   0        104.24        101.30         5.49 o
   6   3   0       1310.66       1330.91        17.88 o
   7   3   0        254.78        270.83         8.30 o
   8   3   0          0.53          5.55         3.33 o
   9   3   0        324.71        282.53         9.65 o
  10   3   0         14.59         10.84         3.88 o
  11   3   0        981.40        948.56        18.62 o
  12   3   0        429.26        440.32        13.43 o
  13   3   0         10.76          7.78         4.48 o
  14   3   0          0.80          6.18         4.63 o
  15   3   0          1.72         -0.77         6.22 o
  16   3   0         80.95         74.81        14.04 o
   0   4   0          0.29         -4.75         4.75 o
   1   4   0       1849.38       1948.75        27.61 o
   2   4   0          0.15          9.71         3.10 o
   3   4   0        240.51        230.96         6.51 o
   4   4   0        885.11        910.86        16.63 o
   5   4   0        160.20        149.66         6.65 o
   6   4   0        847.78        812.22        15.14 o
   7   4   0        180.48        175.92         7.76 o
   8   4   0         80.48         88.15         6.31 o
   9   4   0        194.93        188.36        10.41 o
  10   4   0         11.02          5.18         4.21 o
  11   4   0        224.12        213.56        10.09 o
  12   4   0        143.93        154.42         9.29 o
  13   4   0         15.21         13.69         6.19 o
  14   4   0          0.91          3.08         6.13 o
  15   4   0         49.14         48.37        10.11 o
   1   5   0          0.00          8.66         4.31 o
   2   5   0        701.03        658.98        13.56 o
   3   5   0         45.77         49.54         4.84 o
   4   5   0        123.65        128.41         7.83 o
   5   5   0        379.29        365.98         9.64 o
   6   5   0        554.68        504.84        11.94 o
   7   5   0          8.60          6.47         5.34 o
   8   5   0         14.88         14.09         5.59 o
   9   5   0        307.69        312.93        11.86 o
  10   5   0        108.15        120.62         8.22 o
  11   5   0        177.25        200.72        10.82 o
  12   5   0          1.94          3.50         4.49 o
  13   5   0        110.15        151.85        12.84 o
  14   5   0          3.38         -8.78         8.78 o
   0   6   0        231.44        250.01        14.27 o
   1   6   0         10.35         12.35         4.88 o
   2   6   0          8.21         22.42         4.53 o
   3   6   0          3.03          6.73         3.41 o
   4   6   0        193.43        190.77        12.63 o
   5   6   0         39.85         41.98         7.22 o
   6   6   0         31.46         18.41         8.90 o
   7   6   0         19.46         16.53         3.69 o
   8   6   0          0.01          2.91         4.32 o
   9   6   0        177.65        160.96         9.57 o
  10   6   0         22.62         19.47         6.48 o
  11   6   0         21.93         13.69         4.98 o
   1   7   0        128.52        139.56         7.95 o
   2   7   0        143.43        149.09        14.15 o
   3   7   0         54.72         87.12        11.98 o
   4   7   0          9.59         22.33        14.07 o
   5   7   0          0.01          7.70         6.09 o
   6   7   0        278.91        290.50        17.01 o
   7   7   0         17.06         33.25        12.26 o
   8   7   0         29.42         24.65         8.24 o
   9   7   0          0.14         12.84         7.67 o
   0   8   0        504.34        652.41        61.07 o
   1   8   0         69.18         66.65         9.58 o
   2   8   0         63.08         85.35        14.09 o
   3   8   0          0.01          4.23        18.95 o
 -17   0   1         13.82         15.99        16.32 o
 -15   0   1        565.64        522.82        26.90 o
 -13   0   1        173.20        121.74        14.65 o
 -11   0   1       1108.36       1177.52        27.14 o
  -9   0   1         15.53          5.75         3.97 o
  -7   0   1      11811.68      12381.52       132.79 o
  -5   0   1        938.98        945.29        15.31 o
  -3   0   1        770.67        687.71        18.10 o
   3   0   1        739.98        721.11        15.48 o
   5   0   1         63.56         53.30         4.74 o
   7   0   1        352.59        334.99        11.96 o
   9   0   1          6.01         13.78         4.39 o
  11   0   1        182.11        168.88        11.38 o
  13   0   1        182.52        187.77        13.79 o
  15   0   1          1.35          1.65         6.07 o
  17   0   1        314.83        398.35       121.03 o
 -17   1   1        200.56        236.34        22.67 o
 -16   1   1          4.48         -1.38         5.72 o
 -15   1   1         56.02         58.89         6.30 o
 -14   1   1         52.08         67.61         6.79 o
 -13   1   1          7.61          8.37         4.12 o
 -12   1   1        110.62         88.62         6.74 o
 -11   1   1          3.55          2.18         3.35 o
 -10   1   1        141.87        150.09         7.66 o
  -9   1   1         27.25         22.72         3.56 o
  -8   1   1        525.77        571.37        11.22 o
  -7   1   1         34.44         33.12         3.49 o
  -6   1   1       1593.55       1747.61        18.77 o
  -5   1   1        432.18        423.93         7.09 o
  -4   1   1       1309.16       1272.66        13.73 o
  -3   1   1        156.61        135.85         3.69 o
  -2   1   1       2359.02       2162.92        17.83 o
  -1   1   1       1051.65        980.90        10.23 o
   0   1   1       6165.02       5893.96        59.29 o
   1   1   1       1774.54       1700.99        18.86 o
   2   1   1       3848.93       3646.66        36.78 o
   3   1   1        105.70        103.17         5.03 o
   4   1   1        494.45        427.41         7.66 o
   5   1   1         11.95         11.40         2.64 o
   6   1   1        176.30        188.81         6.51 o
   7   1   1          2.91          2.05         2.71 o
   8   1   1        377.18        417.82         9.71 o
   9   1   1        544.32        540.57        11.62 o
  10   1   1        382.18        393.87        10.70 o
  11   1   1        452.29        437.12        11.77 o
  12   1   1         54.25         62.12         7.41 o
  13   1   1        315.15        288.79        11.22 o
  14   1   1          7.64          4.29         5.01 o
  15   1   1         75.82         45.14         6.28 o
  16   1   1         34.76         17.69        10.10 o
  17   1   1         58.50         71.04        17.75 o
 -17   2   1         35.21         36.74        11.82 o
 -16   2   1         83.11         79.83        11.85 o
 -15   2   1        137.72        122.37         9.17 o
 -14   2   1         11.93          4.66         6.41 o
 -13   2   1        132.57        133.36         8.54 o
 -12   2   1        108.99        104.53         9.09 o
 -11   2   1        126.65        103.66         7.27 o
 -10   2   1         13.14         16.01         4.04 o
  -9   2   1        508.40        512.71        13.76 o
  -8   2   1        167.33        177.05         7.66 o
  -7   2   1         28.74         35.88         3.85 o
  -6   2   1       2362.78       2482.23        25.30 o
  -5   2   1         32.38         38.91         3.49 o
  -4   2   1        287.40        305.68         7.22 o
  -3   2   1       4727.36       4720.52        39.68 o
  -2   2   1       4459.72       4241.33        39.17 o
  -1   2   1       7407.37       7052.11        66.17 o
   0   2   1       3285.49       3221.67        31.77 o
   1   2   1        356.11        366.23         6.94 o
   2   2   1       1079.26       1109.92        14.74 o
   3   2   1       3165.04       3211.78        32.78 o
   4   2   1        341.13        349.47         8.73 o
   5   2   1        359.35        381.52         8.50 o
   6   2   1        209.02        229.45         7.59 o
   7   2   1       1854.06       1847.96        22.66 o
   8   2   1        700.78        738.35        13.98 o
   9   2   1         21.99         31.93         4.47 o
  10   2   1         21.85         10.71         3.75 o
  11   2   1         77.93         89.48         8.41 o
  12   2   1          0.07         -1.58         4.03 o
  13   2   1          5.53          5.60         4.05 o
  14   2   1         78.29         96.40         8.83 o
  15   2   1          0.05         -4.66         4.66 o
  16   2   1         45.61         73.33        13.63 o
  17   2   1         21.05         29.71        10.92 o
 -16   3   1          6.14          5.91         9.21 o
 -15   3   1         63.52         73.51        10.02 o
 -14   3   1          1.01          9.46         4.56 o
 -13   3   1        121.22        121.90         9.56 o
 -12   3   1        316.61        330.87        12.07 o
 -11   3   1          0.07          6.24         4.09 o
 -10   3   1          7.77          6.14         3.61 o
  -9   3   1        619.03        606.12        13.52 o
  -8   3   1        867.24        874.67        15.68 o
  -7   3   1         64.10         72.87         5.24 o
  -6   3   1        297.24        286.62        11.00 o
  -5   3   1        202.18        199.00         6.70 o
  -4   3   1        387.20        387.31        12.21 o
  -3   3   1        344.22        341.95         7.76 o
  -2   3   1       2817.43       2962.91        33.98 o
  -1   3   1       1413.07       1449.04        20.52 o
   0   3   1          7.35          9.85         3.68 o
   1   3   1         37.59         39.85         3.96 o
   2   3   1         56.11         57.07         5.62 o
   3   3   1        476.03        480.52        11.09 o
   4   3   1         76.65         74.65         4.40 o
   5   3   1        318.65        350.02         9.40 o
   6   3   1         13.47         11.88         3.04 o
   7   3   1          4.01          3.16         2.96 o
   8   3   1         44.12         45.32         4.94 o
   9   3   1        221.29        213.07         8.92 o
  10   3   1        171.38        160.05         8.34 o
  11   3   1         75.98         80.99         6.90 o
  12   3   1        121.18        106.39         7.94 o
  13   3   1         25.55         25.97         5.17 o
  14   3   1          2.65         -1.63         4.42 o
  15   3   1         67.91         89.04        12.65 o
  16   3   1          3.83         12.23        10.74 o
 -15   4   1          0.13         -4.24        16.88 o
 -14   4   1         40.99         38.09         8.25 o
 -13   4   1         28.92         24.54         5.68 o
 -12   4   1        294.99        310.47        12.23 o
 -11   4   1         19.20         12.29         4.18 o
 -10   4   1        220.96        210.88         9.76 o
  -9   4   1        223.07        224.67         9.89 o
  -8   4   1       1786.79       1751.23        24.94 o
  -7   4   1        142.58        153.86         7.44 o
  -6   4   1        876.23        840.96        15.57 o
  -5   4   1        779.90        811.97        15.08 o
  -4   4   1          0.08         -2.33         2.33 o
  -3   4   1        572.09        585.09        12.14 o
  -2   4   1       1612.45       1642.84        25.31 o
  -1   4   1        166.14        215.12        12.05 o
   0   4   1        284.99        321.48        10.78 o
   1   4   1         95.46        105.80         6.23 o
   2   4   1        492.65        556.03        25.07 o
   3   4   1        626.82        649.06        10.72 o
   4   4   1       1741.76       1670.12        21.64 o
   5   4   1        206.31        238.65        13.56 o
   6   4   1         12.37          7.30         3.95 o
   7   4   1         65.91         58.50         5.14 o
   8   4   1         11.21         13.02         3.76 o
   9   4   1        322.94        308.68        11.44 o
  10   4   1         21.23         20.31         4.53 o
  11   4   1        173.58        159.50        10.60 o
  12   4   1         44.64         44.80         5.96 o
  13   4   1         12.75          9.90         6.08 o
  14   4   1         55.35         65.63        10.13 o
  15   4   1        167.00        177.83        20.31 o
 -14   5   1         13.84         -1.61        19.70 o
 -13   5   1          1.12          1.00         8.10 o
 -12   5   1          8.09          4.24         4.98 o
 -11   5   1          2.81         -0.40         3.91 o
 -10   5   1          0.23         -2.96         3.47 o
  -9   5   1          7.17          1.02         4.29 o
  -8   5   1          6.78         10.12         3.69 o
  -7   5   1         31.00         30.51         4.58 o
  -6   5   1          0.57          1.17         3.25 o
  -5   5   1          1.58         -1.73         2.70 o
  -4   5   1        128.23        132.44         8.39 o
  -3   5   1         10.73          6.04         3.82 o
  -2   5   1        355.54        361.65        10.56 o
  -1   5   1          2.32          3.39         3.81 o
   0   5   1         20.34         18.26         4.77 o
   1   5   1          0.89         -3.56         3.56 o
   2   5   1         97.77        106.21         5.66 o
   3   5   1        150.18        118.37         9.69 o
   4   5   1          7.03          5.04         3.85 o
   5   5   1        150.98        175.67         6.89 o
   6   5   1         22.72         22.20         4.52 o
   7   5   1          7.42          8.76         3.41 o
   8   5   1         22.60         29.53         6.59 o
   9   5   1        329.73        307.05        10.68 o
  10   5   1        545.06        546.92        14.04 o
  11   5   1         54.35         54.84         5.91 o
  12   5   1          5.99          1.24         4.83 o
  13   5   1         26.96         24.72         7.23 o
 -12   6   1          6.17          4.39         7.25 o
 -11   6   1          7.01          4.09         5.55 o
 -10   6   1          0.20          4.49         4.44 o
  -9   6   1        211.04        211.54        10.88 o
  -8   6   1         62.51         64.52         5.43 o
  -7   6   1        177.04        165.75        10.39 o
  -6   6   1         33.59         37.68         6.78 o
  -5   6   1        119.48        139.75         9.56 o
  -4   6   1          8.72         -0.59         3.35 o
  -3   6   1         55.15         69.76         6.40 o
  -2   6   1        129.67        155.69         9.12 o
  -1   6   1         13.87         20.99         5.18 o
   0   6   1          1.40         -2.92         4.81 o
   1   6   1        118.14        136.35         7.63 o
   2   6   1         13.87         22.63         7.64 o
   3   6   1         21.96         30.48         6.13 o
   4   6   1        709.33        675.21        21.04 o
   5   6   1          6.60          2.29         5.15 o
   6   6   1         99.80        102.98        10.11 o
   7   6   1        393.45        381.23        13.94 o
   8   6   1        223.76        216.23        11.35 o
   9   6   1         92.33         99.15         7.96 o
  10   6   1        140.99        125.37         9.76 o
  11   6   1          6.40         13.61         9.70 o
  -9   7   1         25.19         30.37        14.86 o
  -8   7   1        143.20        135.82        13.19 o
  -7   7   1        274.77        294.44        18.37 o
  -6   7   1         33.62         39.48         9.00 o
  -5   7   1         19.38          9.86         7.19 o
  -4   7   1         15.40         22.11        11.18 o
  -3   7   1          2.84         -2.53         9.57 o
  -2   7   1         65.75         59.62         6.24 o
  -1   7   1         53.97         49.33         5.40 o
   0   7   1        195.30        204.30        10.48 o
   1   7   1         23.05         19.98         7.36 o
   2   7   1          3.26          8.29         6.65 o
   3   7   1         75.28         87.19        12.14 o
   4   7   1          4.20         13.75         8.20 o
   5   7   1         13.37         13.72         7.91 o
   6   7   1          2.30         -7.15         8.67 o
   7   7   1          0.13         13.14         7.42 o
   8   7   1         45.10         24.16         8.18 o
  -3   8   1          1.47         -3.45        16.13 o
  -2   8   1         18.17         21.90         6.92 o
  -1   8   1         29.68         43.29         8.63 o
   0   8   1         28.52         22.04        19.73 o
   1   8   1        105.48        121.73        12.73 o
   2   8   1          7.89          7.20         9.23 o
 -18   0   2          0.29         15.69        13.91 o
 -16   0   2         80.01         54.94         9.45 o
 -14   0   2          0.90          7.64         5.95 o
 -12   0   2        983.44       1048.14        26.39 o
 -10   0   2          4.89          2.63         4.37 o
  -8   0   2      11960.14      12313.35       121.94 o
  -6   0   2       2309.16       2380.85        30.85 o
  -4   0   2       6414.30       6187.19        62.48 o
  -2   0   2       1452.09       1360.60        16.93 o
   2   0   2        528.73        449.17         9.43 o
   4   0   2       6300.19       6022.57        74.23 o
   6   0   2       1146.23       1310.09        23.00 o
   8   0   2        678.26        739.93        18.34 o
  10   0   2         31.56         40.66         6.37 o
  12   0   2        374.94        354.45        16.33 o
  14   0   2         49.36         40.81         8.06 o
  16   0   2         23.99         10.30        14.01 o
 -17   1   2          1.98         27.45        11.64 o
 -16   1   2          3.49          8.47         5.74 o
 -15   1   2         33.76         45.89         6.50 o
 -14   1   2         83.11         67.96         6.94 o
 -13   1   2          1.46          0.44         3.85 o
 -12   1   2         64.14         77.00         6.31 o
 -11   1   2         64.74         69.37         5.41 o
 -10   1   2         98.11        115.97         7.69 o
  -9   1   2         49.07         45.03         4.03 o
  -8   1   2         57.97         61.98         4.05 o
  -7   1   2         14.08         18.11         3.14 o
  -6   1   2       1158.08       1219.76        13.88 o
  -5   1   2        293.77        272.61         5.78 o
  -4   1   2       3883.60       3756.32        29.60 o
  -3   1   2       1357.12       1310.53        13.03 o
  -2   1   2         50.31         47.94         2.46 o
  -1   1   2         98.14         71.25         2.71 o
   0   1   2      14294.12      13097.41       207.01 o
   1   1   2        701.44        641.51         8.58 o
   2   1   2       3299.08       3101.76        32.22 o
   3   1   2        139.94        154.62         5.56 o
   4   1   2        167.24        169.27         6.37 o
   5   1   2         20.72         13.14         2.94 o
   6   1   2       3553.73       3727.08        35.79 o
   7   1   2        148.36        158.46         6.74 o
   8   1   2        124.42        137.69         7.68 o
   9   1   2          7.48          7.07         3.16 o
  10   1   2        205.41        250.94         9.52 o
  11   1   2        253.33        238.21         9.63 o
  12   1   2         46.46         27.33         4.64 o
  13   1   2          1.04          3.39         3.72 o
  14   1   2          0.01         -0.68         4.90 o
  15   1   2         29.35         37.83         7.60 o
  16   1   2        119.10        117.07        15.31 o
  17   1   2          0.26        -11.67        11.67 o
 -17   2   2        149.39        151.26        25.54 o
 -16   2   2          9.49          1.47         9.65 o
 -15   2   2        100.94         98.79         8.54 o
 -14   2   2         13.43          8.78         5.07 o
 -13   2   2         39.85         32.14         5.43 o
 -12   2   2          5.42          4.97         4.09 o
 -11   2   2        174.89        175.65         9.27 o
 -10   2   2         39.18         38.11         4.74 o
  -9   2   2        759.82        723.75        14.75 o
  -8   2   2        723.38        666.46        12.36 o
  -7   2   2         27.62         22.06         3.37 o
  -6   2   2         11.42         38.89         3.71 o
  -5   2   2       2210.54       2284.91        22.37 o
  -4   2   2        151.43        187.59         5.19 o
  -3   2   2       1142.83       1140.78        12.85 o
  -2   2   2       2846.64       2646.84        24.58 o
  -1   2   2       3922.47       3664.81        34.00 o
   0   2   2        168.05        204.80         6.23 o
   1   2   2       1226.23       1227.29        25.10 o
   2   2   2         11.23          5.80         3.31 o
   3   2   2       1786.95       1637.03        19.56 o
   4   2   2        645.79        566.37        11.60 o
   5   2   2        129.74        115.08         7.20 o
   6   2   2         18.70         17.06         3.27 o
   7   2   2        315.63        316.82         8.75 o
   8   2   2         13.78         18.24         3.53 o
   9   2   2        293.36        280.50         9.42 o
  10   2   2         88.64        105.33         8.14 o
  11   2   2        142.38        163.95        10.65 o
  12   2   2        154.29        155.59        10.02 o
  13   2   2         14.39         -3.94         3.94 o
  14   2   2          1.04         -1.95         3.98 o
  15   2   2         16.44         24.38         9.05 o
  16   2   2          0.01         -5.65         7.10 o
 -16   3   2         19.30          4.89        10.24 o
 -15   3   2        131.04        159.23        13.52 o
 -14   3   2         79.20         89.92         8.34 o
 -13   3   2          3.65          5.34         4.74 o
 -12   3   2         12.21         12.42         4.97 o
 -11   3   2         79.48         82.01         7.38 o
 -10   3   2        246.03        261.29        10.06 o
  -9   3   2        312.50        296.46        10.51 o
  -8   3   2        288.49        283.44         9.29 o
  -7   3   2          5.82          7.55         2.79 o
  -6   3   2          3.35          3.69         2.42 o
  -5   3   2        708.14        708.58        14.38 o
  -4   3   2        101.50        121.73         5.81 o
  -3   3   2        913.51        951.11        13.90 o
  -2   3   2       6084.29       6034.86        69.69 o
  -1   3   2        250.08        303.47         9.66 o
   0   3   2        553.51        568.18         9.23 o
   1   3   2       1068.18       1103.98        14.33 o
   2   3   2          7.41         -1.98         5.41 o
   3   3   2       2395.52       2376.96        32.30 o
   4   3   2        688.76        651.82        10.92 o
   5   3   2        123.34        110.17         5.36 o
   6   3   2          0.01         -2.27         2.27 o
   7   3   2        131.21        136.98         6.47 o
   8   3   2        195.11        200.50         8.77 o
   9   3   2        483.53        469.25        12.12 o
  10   3   2         86.76         93.54         8.31 o
  11   3   2         72.52         65.99         6.11 o
  12   3   2         56.76         64.68         6.83 o
  13   3   2          1.41         -4.07         4.07 o
  14   3   2         10.54         16.74         5.11 o
  15   3   2          0.68         -2.69         6.47 o
  16   3   2         95.62        121.12        24.70 o
 -15   4   2        248.63        294.91        20.13 o
 -14   4   2         10.20         15.64         6.56 o
 -13   4   2          0.28          1.07         4.28 o
 -12   4   2         58.29         46.04         5.96 o
 -11   4   2        213.74        204.86        10.00 o
 -10   4   2          6.12          5.98         4.24 o
  -9   4   2        887.30        915.95        17.48 o
  -8   4   2        189.43        187.58         8.46 o
  -7   4   2        691.43        686.37        13.52 o
  -6   4   2        140.54        133.31         7.22 o
  -5   4   2        205.29        196.98        11.61 o
  -4   4   2        415.55        432.28         9.06 o
  -3   4   2        210.85        224.57         7.89 o
  -2   4   2       1409.46       1392.99        22.65 o
  -1   4   2        246.73        269.42        11.31 o
   0   4   2        188.75        199.38         7.02 o
   1   4   2          1.23         51.44        11.08 o
   2   4   2          4.72         18.26         4.51 o
   3   4   2        148.92        135.51         7.75 o
   4   4   2        512.65        473.81        16.15 o
   5   4   2        920.36        867.66        17.28 o
   6   4   2         28.23         23.77         3.86 o
   7   4   2         78.09         75.48         5.87 o
   8   4   2          2.99          3.15         3.48 o
   9   4   2          5.09          9.08         3.80 o
  10   4   2         11.33         12.06         4.26 o
  11   4   2        103.55        112.38         7.99 o
  12   4   2          6.64         10.85         6.23 o
  13   4   2         25.98         14.31         6.74 o
  14   4   2         26.39         22.39         8.32 o
  15   4   2         85.03         71.92        11.71 o
 -14   5   2          1.29         -1.77         9.07 o
 -13   5   2         13.10         15.05         9.97 o
 -12   5   2        111.48        115.94         8.76 o
 -11   5   2        113.26        118.07         8.07 o
 -10   5   2        259.07        240.94        11.51 o
  -9   5   2         94.52         87.79         6.66 o
  -8   5   2        120.65        103.56         6.80 o
  -7   5   2        358.67        340.49        10.40 o
  -6   5   2       1069.61       1014.27        17.42 o
  -5   5   2        624.80        638.39        14.95 o
  -4   5   2          0.33          4.69         3.60 o
  -3   5   2       1234.15       1228.03        23.04 o
  -2   5   2        787.29        731.80        18.64 o
  -1   5   2         68.41         73.81         6.59 o
   0   5   2          2.41          2.70         3.99 o
   1   5   2          6.18         10.79         3.36 o
   2   5   2          1.12          8.67         4.13 o
   3   5   2        144.60        144.39        12.95 o
   4   5   2         25.62         31.05         4.16 o
   5   5   2          4.83          7.85         4.21 o
   6   5   2        833.55        812.53        19.56 o
   7   5   2         35.84         26.25         5.17 o
   8   5   2         50.61         47.57         5.29 o
   9   5   2        317.15        294.96        11.73 o
  10   5   2         14.82         15.12         4.19 o
  11   5   2         39.61         39.10         5.58 o
  12   5   2        102.71         94.93         9.00 o
  13   5   2          2.14          6.68        10.38 o
 -12   6   2          6.45         16.29         7.75 o
 -11   6   2          5.56         13.73         6.10 o
 -10   6   2        330.71        303.15        13.64 o
  -9   6   2          2.04          1.35         5.02 o
  -8   6   2          3.37         -1.52         2.92 o
  -7   6   2        128.73        116.09         9.73 o
  -6   6   2         60.15         44.82         7.38 o
  -5   6   2        174.39        188.33         9.06 o
  -4   6   2         14.83         14.79         4.44 o
  -3   6   2         76.62         61.33         8.87 o
  -2   6   2          1.21         -3.83         4.54 o
  -1   6   2         47.03         37.40         6.05 o
   0   6   2         38.43         51.66         5.48 o
   1   6   2         33.86         36.87         8.71 o
   2   6   2         18.16          9.80         7.40 o
   3   6   2         25.93         12.46         5.50 o
   4   6   2          0.77         -4.67         4.83 o
   5   6   2         25.12         37.83         6.68 o
   6   6   2        306.41        295.55        10.32 o
   7   6   2         10.87         19.10         5.39 o
   8   6   2          0.01         14.38         5.45 o
   9   6   2         21.30         13.59         6.05 o
  10   6   2         14.76         18.80         5.66 o
  11   6   2         35.45         36.74         7.38 o
  -9   7   2         39.93         15.15         9.20 o
  -8   7   2          0.87         -0.23         4.77 o
  -7   7   2         30.91         19.39         8.22 o
  -6   7   2         14.61          2.82         9.19 o
  -5   7   2         11.35          8.07         3.91 o
  -4   7   2         94.18         84.93         6.82 o
  -3   7   2         19.19         23.23         4.88 o
  -2   7   2         33.46         39.87         5.51 o
  -1   7   2         14.17         27.83         7.41 o
   0   7   2          0.83         -4.98         5.96 o
   1   7   2          4.03          8.00         7.11 o
   2   7   2        128.61        131.40        18.75 o
   3   7   2          0.37          0.47         9.68 o
   4   7   2        218.13        198.73        18.46 o
   5   7   2         32.52         50.25        17.26 o
   6   7   2          1.21         -1.41         6.14 o
   7   7   2        298.00        310.68        18.03 o
   8   7   2         97.36        108.63        11.72 o
  -3   8   2         14.32         31.65        20.36 o
  -2   8   2          8.54         16.54         5.58 o
  -1   8   2         16.14         15.60         6.46 o
   0   8   2          4.69         14.03         6.55 o
   1   8   2          6.70         12.55         9.33 o
   2   8   2         46.00         32.62         8.75 o
 -17   0   3         12.58         23.62        12.91 o
 -15   0   3         13.24         11.58         6.15 o
 -13   0   3        519.65        504.06        19.25 o
 -11   0   3        364.61        343.70        14.59 o
  -9   0   3         12.89         10.80         3.64 o
  -7   0   3        731.61        762.59        16.06 o
  -5   0   3        135.20        144.32         7.58 o
  -3   0   3       1433.09       1488.82        23.50 o
  -1   0   3        254.66        243.99         4.51 o
   1   0   3      19550.11      19852.40       446.90 o
   3   0   3         10.58         22.48         3.33 o
   5   0   3       2355.67       2428.94        37.41 o
   7   0   3        386.40        438.78        13.53 o
   9   0   3        903.78        945.19        22.25 o
  11   0   3        291.90        267.58        14.28 o
  13   0   3        575.46        573.52        20.97 o
  15   0   3         15.38         29.37         7.60 o
  17   0   3          0.08        -15.02        15.02 o
 -17   1   3         26.38         35.94         9.64 o
 -16   1   3          8.53         12.64         5.76 o
 -15   1   3        323.14        351.13        14.45 o
 -14   1   3         16.47         10.16         4.96 o
 -13   1   3          4.21         -3.34         3.34 o
 -12   1   3          1.95          5.79         3.75 o
 -11   1   3        243.48        236.05         8.64 o
 -10   1   3         10.72          4.41         2.68 o
  -9   1   3          7.11         10.64         2.59 o
  -8   1   3        210.38        208.60         7.48 o
  -7   1   3         51.88         58.42         4.44 o
  -6   1   3       2554.89       2692.61        23.70 o
  -5   1   3        135.25        112.88         4.55 o
  -4   1   3       1217.57       1267.42        12.49 o
  -3   1   3       1555.06       1503.09        13.28 o
  -2   1   3       7849.25       7186.50        52.55 o
  -1   1   3       1208.93       1102.45        10.85 o
   0   1   3      18716.55      16447.73       200.90 o
   1   1   3       1281.89       1246.56        34.79 o
   2   1   3       7791.90       7493.02        71.25 o
   3   1   3      11105.56      10909.72       102.85 o
   4   1   3         92.36        103.20         5.41 o
   5   1   3       2805.99       2859.58        32.41 o
   6   1   3        496.52        460.86        10.75 o
   7   1   3         10.09          8.26         2.89 o
   8   1   3        242.04        278.03         8.76 o
   9   1   3       1966.00       1979.76        26.02 o
  10   1   3        327.67        345.73        10.58 o
  11   1   3          4.91         -0.30         3.54 o
  12   1   3        420.21        400.43        13.17 o
  13   1   3         25.55         16.40         4.75 o
  14   1   3         78.73         73.65        13.51 o
  15   1   3          8.01          8.09         5.17 o
  16   1   3         89.20         90.04        23.41 o
  17   1   3         16.28         30.49        20.18 o
 -17   2   3         59.86         55.47        14.06 o
 -16   2   3          0.36         -5.48         7.38 o
 -15   2   3         77.39         76.24         8.79 o
 -14   2   3         61.88         55.88         7.20 o
 -13   2   3        150.00        128.64         8.74 o
 -12   2   3        173.64        184.10        10.38 o
 -11   2   3        519.70        525.90        15.20 o
 -10   2   3        109.16        105.10         6.75 o
  -9   2   3        338.20        340.11        10.73 o
  -8   2   3        256.81        231.70         7.97 o
  -7   2   3         54.64         57.27         4.07 o
  -6   2   3       1009.07        958.96        12.83 o
  -5   2   3        147.94        164.09         5.44 o
  -4   2   3       2812.47       2822.68        24.28 o
  -3   2   3       1537.90       1605.41        17.47 o
  -2   2   3         30.34         12.23         1.92 o
  -1   2   3       5297.03       5114.89        46.01 o
   0   2   3        246.19        242.86         5.51 o
   1   2   3        158.11        176.27         9.27 o
   2   2   3         48.71         45.71         3.96 o
   3   2   3        324.96        336.14         8.16 o
   4   2   3         20.84         13.45         3.26 o
   5   2   3        189.94        172.59         6.98 o
   6   2   3        131.53        148.49        10.52 o
   7   2   3         47.89         51.25         4.56 o
   8   2   3        120.82        110.11         6.65 o
   9   2   3         13.54         15.97         4.41 o
  10   2   3         15.56         13.94         4.82 o
  11   2   3        902.21        856.57        17.68 o
  12   2   3       1185.26       1187.80        22.11 o
  13   2   3         84.54         82.24         7.30 o
  14   2   3         12.74          5.47         5.79 o
  15   2   3          4.19          1.59         6.31 o
  16   2   3        167.96        165.70        20.79 o
 -16   3   3         88.13         64.28        17.20 o
 -15   3   3         23.73         17.83         7.67 o
 -14   3   3         69.84         68.83         7.31 o
 -13   3   3         40.34         40.42         6.49 o
 -12   3   3        413.46        369.50        12.40 o
 -11   3   3         96.45        107.30         7.79 o
 -10   3   3        524.99        530.20        13.75 o
  -9   3   3        550.31        548.67        12.29 o
  -8   3   3         34.70         24.23         3.78 o
  -7   3   3         41.83         48.23         4.20 o
  -6   3   3         46.85         56.74         4.19 o
  -5   3   3        226.75        251.83         6.90 o
  -4   3   3         93.74         75.84         5.14 o
  -3   3   3       1062.03       1116.86        14.49 o
  -2   3   3        198.29        217.18         7.05 o
  -1   3   3       2003.94       1994.67        21.52 o
   0   3   3        515.76        686.64        25.79 o
   1   3   3        227.14        243.00        10.84 o
   2   3   3       2033.44       2158.86        47.27 o
   3   3   3       1989.26       2109.02        53.03 o
   4   3   3          1.30         -0.89         2.73 o
   5   3   3       1750.79       1725.31        23.07 o
   6   3   3          5.65         14.08         3.03 o
   7   3   3         46.91         61.50         5.47 o
   8   3   3          0.00         -0.93         2.91 o
   9   3   3        209.93        227.87         9.40 o
  10   3   3        135.20        170.22         9.00 o
  11   3   3          0.56         -3.47         3.47 o
  12   3   3          0.03          5.55         5.52 o
  13   3   3        116.03        120.39         8.50 o
  14   3   3         33.13         10.33         7.40 o
  15   3   3         14.45         20.90         9.92 o
  16   3   3         46.90         41.52        17.81 o
 -15   4   3        161.75        133.55        12.86 o
 -14   4   3         29.81         31.04         8.51 o
 -13   4   3         26.18         22.62         5.46 o
 -12   4   3        210.14        217.63        13.40 o
 -11   4   3         25.83         14.66         4.49 o
 -10   4   3        184.65        196.93         9.50 o
  -9   4   3         36.44         30.02         5.31 o
  -8   4   3          0.98          2.66         3.23 o
  -7   4   3         53.92         46.88         4.62 o
  -6   4   3          4.56          4.92         2.90 o
  -5   4   3         44.40         41.94         5.30 o
  -4   4   3        294.09        284.03         8.83 o
  -3   4   3         91.06         94.65         6.31 o
  -2   4   3        108.57        101.96         6.12 o
  -1   4   3          0.48         -1.76         2.62 o
   0   4   3       1155.03       1183.75        20.29 o
   1   4   3        157.80        167.97         7.25 o
   2   4   3         23.83         17.56         4.11 o
   3   4   3         34.21         24.01         4.57 o
   4   4   3         63.45         56.94         7.39 o
   5   4   3        458.74        424.13        13.53 o
   6   4   3         49.12         51.30         4.52 o
   7   4   3          1.51          3.32         3.53 o
   8   4   3         55.13         68.78         5.77 o
   9   4   3         47.62         40.48         5.31 o
  10   4   3        297.08        297.63        10.66 o
  11   4   3         72.44         72.26         7.49 o
  12   4   3        102.41        119.49         9.21 o
  13   4   3         23.80         30.51         6.80 o
  14   4   3          4.50          7.07         7.53 o
  15   4   3          2.63         -5.64        10.08 o
 -14   5   3         75.65         86.94        10.33 o
 -13   5   3          0.39         -0.06         5.82 o
 -12   5   3         26.12         16.81         5.31 o
 -11   5   3          3.62          0.36         4.20 o
 -10   5   3        392.37        389.71        12.84 o
  -9   5   3        258.92        239.96        10.56 o
  -8   5   3          0.41         -1.94         3.16 o
  -7   5   3          2.75         -1.44         5.36 o
  -6   5   3        166.49        144.74        10.31 o
  -5   5   3        276.04        323.89        11.25 o
  -4   5   3          5.42         10.33         3.97 o
  -3   5   3         20.88         11.88         4.54 o
  -2   5   3         10.16          9.53         4.21 o
  -1   5   3        330.57        348.30        13.50 o
   0   5   3         13.67          9.17         3.68 o
   1   5   3          3.61          0.47         5.90 o
   2   5   3        229.21        209.56        18.28 o
   3   5   3         36.37         46.14         6.71 o
   4   5   3         42.51         62.66         6.93 o
   5   5   3         51.75         56.48         6.46 o
   6   5   3        768.82        775.75        19.16 o
   7   5   3       1146.10       1084.90        24.46 o
   8   5   3         60.40         59.56         7.56 o
   9   5   3         53.65         61.67         5.57 o
  10   5   3        551.71        586.17        14.09 o
  11   5   3          0.08          1.96         4.49 o
  12   5   3          0.13          0.15         7.18 o
  13   5   3         86.63         90.55        11.07 o
 -12   6   3         34.17         36.89         7.98 o
 -11   6   3         97.86         91.36         9.49 o
 -10   6   3         87.76        101.29         8.66 o
  -9   6   3        528.59        526.28        13.96 o
  -8   6   3         27.88         29.23         6.29 o
  -7   6   3          1.33          3.45         4.70 o
  -6   6   3        203.43        223.91        14.90 o
  -5   6   3         72.46         64.84         7.14 o
  -4   6   3          3.43         -2.47         5.45 o
  -3   6   3        426.96        435.76        18.74 o
  -2   6   3          0.32         -4.91         4.91 o
  -1   6   3        188.12        178.73         9.59 o
   0   6   3          0.53         -2.16         5.69 o
   1   6   3        211.12        241.69        17.12 o
   2   6   3         16.91         17.50        14.39 o
   3   6   3        271.35        285.20        13.65 o
   4   6   3        108.49         88.77         8.25 o
   5   6   3         41.89         44.35         7.15 o
   6   6   3        188.37        176.38         9.15 o
   7   6   3        407.35        414.24        17.19 o
   8   6   3          9.41          1.24         6.53 o
   9   6   3          1.31         -3.85        10.00 o
  10   6   3         38.19         34.93         9.30 o
  11   6   3        656.43        720.92        19.36 o
  -9   7   3         63.85         58.10         8.56 o
  -8   7   3         32.48         28.51         6.95 o
  -7   7   3         11.57         17.01         5.95 o
  -6   7   3        323.24        305.77        11.71 o
  -5   7   3          4.46          3.37         4.80 o
  -4   7   3         24.48         21.08         5.48 o
  -3   7   3          2.77          5.14         5.99 o
  -2   7   3          5.07         11.16         6.62 o
  -1   7   3        192.07        210.39        20.54 o
   0   7   3        119.89        137.22        15.04 o
   1   7   3         85.98         89.86        14.50 o
   2   7   3         68.47         74.95        11.98 o
   3   7   3          6.46         28.72         9.30 o
   4   7   3          0.43         -4.98         7.96 o
   5   7   3        187.29        206.28        12.88 o
   6   7   3         15.11         -5.48         5.48 o
   7   7   3        222.86        234.99        15.31 o
   8   7   3        141.73        180.46        16.90 o
  -2   8   3          4.31          7.56         7.77 o
  -1   8   3         17.71         26.37         7.31 o
   0   8   3        134.26        151.06        16.60 o
   1   8   3        206.91        249.54        19.11 o
   2   8   3          6.72         -2.42        12.80 o
 -18   0   4         42.27          9.44        15.00 o
 -16   0   4          0.64          4.43         7.51 o
 -14   0   4         10.60          2.59         5.73 o
 -12   0   4          0.17          1.69         4.14 o
 -10   0   4        402.65        468.66        17.25 o
  -8   0   4         30.92         41.84         5.46 o
  -6   0   4        961.54       1062.25        17.90 o
  -4   0   4         28.35         32.65         3.28 o
  -2   0   4      12537.76      11541.26       105.44 o
   0   0   4      12360.82      11345.01       255.57 o
   2   0   4       8164.96       8151.36       210.94 o
   4   0   4        739.89        816.08        17.23 o
   6   0   4         90.65        106.32        10.50 o
   8   0   4        530.81        581.44        16.56 o
  10   0   4         57.49         66.45         7.96 o
  12   0   4        311.33        303.56        15.76 o
  14   0   4         67.24         78.54        10.52 o
  16   0   4        218.06        291.78        32.93 o
 -18   1   4         33.34         29.22        19.29 o
 -17   1   4        222.42        214.47        23.17 o
 -16   1   4          8.67          7.47         5.39 o
 -15   1   4          0.01         -3.35         4.45 o
 -14   1   4         14.32         12.11         4.33 o
 -13   1   4        160.85        119.14         7.61 o
 -12   1   4        129.29        151.63         8.33 o
 -11   1   4        947.60        987.76        16.39 o
 -10   1   4         45.67         49.07         4.30 o
  -9   1   4          0.01         -1.68         2.10 o
  -8   1   4        983.44       1049.80        14.00 o
  -7   1   4        131.51        160.20         5.89 o
  -6   1   4       1952.78       2054.60        19.59 o
  -5   1   4       1106.30       1099.06        12.30 o
  -4   1   4         12.73          2.65         1.72 o
  -3   1   4         45.61         44.91         2.59 o
  -2   1   4        499.35        449.81         6.98 o
  -1   1   4       9194.97       8480.89        68.63 o
   0   1   4       3449.47       3115.64        56.26 o
   1   1   4       2128.13       2020.59        24.65 o
   2   1   4       1988.52       2492.99        77.55 o
   3   1   4         11.66         15.98         2.98 o
   4   1   4        186.55        172.47         6.59 o
   5   1   4         47.83         62.09         7.08 o
   6   1   4        319.68        273.06         9.13 o
   7   1   4        100.48         92.33         5.97 o
   8   1   4        246.50        242.31         8.62 o
   9   1   4         32.60         26.12         4.49 o
  10   1   4         15.40         17.91         4.14 o
  11   1   4          0.55         -0.12         3.65 o
  12   1   4        169.25        151.30         8.94 o
  13   1   4         13.99         13.21         4.76 o
  14   1   4          3.69         -4.44         4.44 o
  15   1   4          8.60          1.81         5.24 o
  16   1   4          8.11          2.11        12.13 o
 -17   2   4          3.73         27.41        26.00 o
 -16   2   4         35.15         24.82        10.12 o
 -15   2   4          9.56         10.57         5.13 o
 -14   2   4         85.99         92.45         8.19 o
 -13   2   4          7.01         11.12         4.64 o
 -12   2   4        137.90        127.54         8.41 o
 -11   2   4        494.82        531.33        12.95 o
 -10   2   4        543.74        538.55        12.83 o
  -9   2   4        348.49        337.92         9.07 o
  -8   2   4        388.28        406.26         9.03 o
  -7   2   4         73.48         92.69         5.15 o
  -6   2   4        192.24        179.34         6.71 o
  -5   2   4       3009.38       3010.58        26.58 o
  -4   2   4       1870.09       1944.03        18.58 o
  -3   2   4          6.70         -0.44         2.17 o
  -2   2   4       1835.31       1803.38        19.15 o
  -1   2   4        117.86        133.15         4.30 o
   0   2   4       1832.93       1712.21        24.03 o
   1   2   4         13.07         13.41         4.50 o
   2   2   4        107.20        162.89        12.30 o
   3   2   4        609.41        650.11        11.87 o
   4   2   4         33.17         40.12         4.53 o
   5   2   4        674.25        698.44        14.91 o
   6   2   4        379.04        374.14         9.83 o
   7   2   4        396.90        416.26        10.87 o
   8   2   4          0.16         -2.79         2.98 o
   9   2   4        528.68        521.94        12.52 o
  10   2   4        106.78         95.20         7.29 o
  11   2   4         44.09         51.96         5.99 o
  12   2   4          1.16          7.66         4.41 o
  13   2   4         40.04         32.08         7.13 o
  14   2   4         68.02         63.23         7.41 o
  15   2   4        231.17        253.55        16.45 o
  16   2   4        137.78        145.53        18.70 o
 -16   3   4          0.77         -3.20        10.65 o
 -15   3   4        142.38        149.21        12.29 o
 -14   3   4         42.81         52.48         8.41 o
 -13   3   4         95.92         99.71         8.10 o
 -12   3   4        364.26        343.95        12.46 o
 -11   3   4        871.51        826.92        23.06 o
 -10   3   4        194.03        212.77         9.88 o
  -9   3   4         73.19         71.94         5.52 o
  -8   3   4        387.63        418.96        11.08 o
  -7   3   4       1224.58       1214.77        15.80 o
  -6   3   4        391.85        406.35         8.24 o
  -5   3   4         23.33         17.79         2.63 o
  -4   3   4         30.27         41.82         3.99 o
  -3   3   4       1046.15       1065.19        14.49 o
  -2   3   4        214.10        169.91         5.87 o
  -1   3   4       2056.08       2224.29        25.89 o
   0   3   4        904.53        929.25        37.54 o
   1   3   4         69.59         65.43         6.66 o
   2   3   4        212.50        224.61        13.99 o
   3   3   4        362.24        390.63        16.15 o
   4   3   4        224.03        197.71         5.55 o
   5   3   4        996.94       1007.68        16.42 o
   6   3   4        321.38        345.03        10.07 o
   7   3   4          9.64         10.52         3.22 o
   8   3   4          3.98          2.98         3.04 o
   9   3   4       1540.92       1511.75        22.47 o
  10   3   4         27.14         24.48         4.81 o
  11   3   4        185.98        186.60         9.53 o
  12   3   4        248.32        257.69        12.03 o
  13   3   4        102.43        120.06         9.16 o
  14   3   4         78.65         73.98         9.23 o
  15   3   4         56.55         53.29        10.73 o
 -15   4   4         62.06         54.05        12.26 o
 -14   4   4          7.04         11.51         6.93 o
 -13   4   4         20.83         22.04         5.42 o
 -12   4   4         32.41         32.48         5.84 o
 -11   4   4          0.12         -4.19         4.51 o
 -10   4   4        176.13        185.39         9.40 o
  -9   4   4         25.28         18.75         4.31 o
  -8   4   4        260.21        258.25         9.10 o
  -7   4   4        807.07        788.72        13.94 o
  -6   4   4        118.25        109.05         6.74 o
  -5   4   4         11.04          6.33         3.24 o
  -4   4   4          0.05          5.97         4.29 o
  -3   4   4        180.19        166.34         7.34 o
  -2   4   4        157.54        150.28         6.41 o
  -1   4   4        166.16        200.87         7.68 o
   0   4   4         19.51         22.89         3.90 o
   1   4   4          2.98          8.10         3.64 o
   2   4   4         56.11         59.93         5.94 o
   3   4   4        203.54        246.77        11.56 o
   4   4   4         48.13         74.26         8.62 o
   5   4   4        345.23        321.80        12.21 o
   6   4   4        220.25        226.46         9.55 o
   7   4   4         11.01          6.94         4.11 o
   8   4   4         98.99         87.43         5.89 o
   9   4   4        280.86        280.11         9.96 o
  10   4   4        259.17        271.31        14.03 o
  11   4   4          1.51          3.29         4.02 o
  12   4   4         22.28         15.26         5.52 o
  13   4   4         27.15         36.34        10.73 o
  14   4   4         63.76         73.00        10.86 o
 -14   5   4        111.16         92.39        10.54 o
 -13   5   4         93.23        112.20        10.45 o
 -12   5   4          3.59          0.47         5.74 o
 -11   5   4        284.07        289.18        11.68 o
 -10   5   4        254.43        270.06        17.07 o
  -9   5   4          0.61          7.99         4.30 o
  -8   5   4          8.67         17.81         4.64 o
  -7   5   4         94.87        104.70         6.51 o
  -6   5   4         79.77         86.69         6.82 o
  -5   5   4          5.17         -1.56         3.43 o
  -4   5   4        321.52        319.36        12.27 o
  -3   5   4          0.42         -1.91         3.34 o
  -2   5   4        441.53        442.15        13.41 o
  -1   5   4        798.96        795.54        14.91 o
   0   5   4          0.31         -3.88         3.88 o
   1   5   4        226.13        237.79        19.06 o
   2   5   4          9.79          9.95         3.73 o
   3   5   4        459.51        463.76        13.90 o
   4   5   4       2226.65       2120.05        35.03 o
   5   5   4        335.74        313.57        14.92 o
   6   5   4        437.84        397.02        15.20 o
   7   5   4         17.38         20.21         5.78 o
   8   5   4          5.26          5.39         4.16 o
   9   5   4        296.05        300.77        10.82 o
  10   5   4         83.01         88.60         6.41 o
  11   5   4         83.87         81.53         8.15 o
  12   5   4          6.19         -5.70         5.70 o
  13   5   4          4.17          1.47         9.91 o
 -12   6   4         10.75         16.69         6.89 o
 -11   6   4         71.01         59.11         9.56 o
 -10   6   4          0.77          1.01         4.78 o
  -9   6   4        110.38        123.92         9.24 o
  -8   6   4          9.92         14.28         5.10 o
  -7   6   4          3.96         -1.22         4.06 o
  -6   6   4         46.57         37.64         6.07 o
  -5   6   4        169.71        197.48        11.38 o
  -4   6   4         72.10         69.15         7.21 o
  -3   6   4          1.10          4.62         4.13 o
  -2   6   4        197.32        213.45        10.25 o
  -1   6   4         83.52         89.79         6.32 o
   0   6   4          0.00          0.02         6.11 o
   1   6   4          4.58          0.57         7.56 o
   2   6   4         86.47         87.67        12.28 o
   3   6   4        387.59        365.66        21.27 o
   4   6   4        155.65        153.70        15.49 o
   5   6   4        625.78        594.43        20.46 o
   6   6   4         20.46         19.50         4.74 o
   7   6   4          1.86          4.15         5.90 o
   8   6   4          0.83          4.71         8.57 o
   9   6   4         13.52         20.41         6.54 o
  10   6   4        239.60        241.25        18.44 o
  11   6   4        134.90        142.79        12.52 o
  -9   7   4         95.33         93.95        16.35 o
  -8   7   4          0.04         -1.16         5.97 o
  -7   7   4         70.12         62.06         6.85 o
  -6   7   4         12.56         18.32         5.57 o
  -5   7   4          2.25         11.83         5.23 o
  -4   7   4          5.61          3.19         4.79 o
  -3   7   4          0.30         -3.59         3.59 o
  -2   7   4         96.59        113.09         7.72 o
  -1   7   4         19.16         25.15         7.96 o
   0   7   4        190.36        188.29        17.68 o
   1   7   4        164.10        172.99        26.20 o
   2   7   4          7.03         27.19         9.01 o
   3   7   4         63.76         68.17        13.17 o
   4   7   4         65.42         48.38        14.39 o
   5   7   4          5.14         16.80        13.27 o
   6   7   4         70.78         69.89        15.63 o
   7   7   4         47.04         52.67        13.21 o
   8   7   4         15.19         13.03         5.27 o
  -2   8   4        240.44        238.81        19.87 o
  -1   8   4         88.26        103.29        17.97 o
   0   8   4         43.42         61.17        14.05 o
   1   8   4         31.25         46.90         9.68 o
 -17   0   5         90.43        131.44        18.48 o
 -15   0   5          6.06         -0.19         5.16 o
 -13   0   5         17.27          9.64         5.73 o
 -11   0   5        177.41        208.25        12.56 o
  -9   0   5        383.41        362.17        11.98 o
  -7   0   5        397.77        441.06        12.18 o
  -5   0   5       3111.41       3040.28        35.18 o
  -3   0   5        715.96        658.33        10.86 o
  -1   0   5       2655.50       2598.51        34.21 o
   1   0   5        539.16        551.25        18.45 o
   3   0   5      18929.84      18184.68       294.08 o
   5   0   5       1956.62       1986.64        33.30 o
   7   0   5       1904.46       1952.80        35.89 o
   9   0   5        650.65        683.37        21.76 o
  11   0   5         27.64         22.05         6.33 o
  13   0   5          2.80          4.30         5.84 o
  15   0   5        370.86        419.99        21.84 o
 -18   1   5         44.26         41.31        12.95 o
 -17   1   5          3.50         15.64         7.45 o
 -16   1   5         45.79         39.33         8.18 o
 -15   1   5        224.70        235.68        11.29 o
 -14   1   5          1.17         10.16         4.19 o
 -13   1   5         11.98         13.28         4.15 o
 -12   1   5        314.14        308.75        10.67 o
 -11   1   5          0.76         -2.57         2.57 o
 -10   1   5         53.50         53.54         4.29 o
  -9   1   5        148.47        156.93         6.53 o
  -8   1   5          9.92          4.16         2.48 o
  -7   1   5        275.63        294.70         7.19 o
  -6   1   5        342.75        346.64         7.88 o
  -5   1   5        553.85        507.27         8.60 o
  -4   1   5        269.74        242.73         5.13 o
  -3   1   5       8091.19       7425.60        50.92 o
  -2   1   5       1363.66       1181.09        12.90 o
  -1   1   5        375.51        363.11         6.28 o
   0   1   5       6295.81       5862.92        63.15 o
   1   1   5       7618.74       7307.37        97.24 o
   2   1   5        624.43        612.99        10.19 o
   3   1   5         74.09         70.56         6.27 o
   4   1   5        943.44        892.14        14.40 o
   5   1   5        167.92        194.91         7.61 o
   6   1   5        814.88        783.33        15.11 o
   7   1   5          0.32          1.98         3.25 o
   8   1   5       1517.93       1507.07        22.68 o
   9   1   5        170.69        170.02         8.55 o
  10   1   5        623.70        651.47        14.92 o
  11   1   5        400.01        422.19        18.27 o
  12   1   5         78.26         90.77         7.38 o
  13   1   5         34.46         40.67         6.00 o
  14   1   5          8.88         13.74         5.39 o
  15   1   5         33.84         43.63         8.06 o
  16   1   5         13.36          6.62        11.77 o
 -17   2   5        115.23        165.25        22.72 o
 -16   2   5          9.62          0.37         7.14 o
 -15   2   5         64.40         61.03         7.20 o
 -14   2   5        194.26        200.38        11.86 o
 -13   2   5          3.23          6.83         3.92 o
 -12   2   5        465.82        433.59        12.98 o
 -11   2   5        132.79        130.25         7.10 o
 -10   2   5        128.18        133.39         6.83 o
  -9   2   5        289.07        301.83         9.09 o
  -8   2   5          0.77         -1.00         2.22 o
  -7   2   5        192.07        205.09         6.95 o
  -6   2   5        539.29        550.52         9.65 o
  -5   2   5         54.32         35.83         3.33 o
  -4   2   5        833.31        852.52        11.08 o
  -3   2   5       3778.36       3818.80        33.53 o
  -2   2   5       2139.87       2107.51        22.14 o
  -1   2   5        718.30        649.18         9.88 o
   0   2   5        289.97        263.51         9.54 o
   1   2   5        579.97        573.25        10.12 o
   2   2   5          6.96          4.23        10.28 o
   3   2   5         36.62         37.01        11.68 o
   4   2   5        174.81        175.93         7.46 o
   5   2   5        764.21        807.35        17.84 o
   6   2   5        546.84        560.96        12.82 o
   7   2   5        390.86        409.08        11.02 o
   8   2   5        835.79        770.18        15.72 o
   9   2   5        126.08        137.30         7.84 o
  10   2   5        643.41        589.23        15.27 o
  11   2   5         39.22         23.49         5.16 o
  12   2   5        165.46        175.44        10.38 o
  13   2   5        200.01        221.21        12.19 o
  14   2   5         29.57         32.74         6.46 o
  15   2   5         24.69         35.04         9.70 o
  16   2   5        174.34        193.37        19.15 o
 -16   3   5          0.00         -4.96        19.35 o
 -15   3   5          3.23         -5.92         5.92 o
 -14   3   5         55.05         65.27         7.17 o
 -13   3   5         50.44         43.72         6.22 o
 -12   3   5        151.04        144.06         9.92 o
 -11   3   5        205.74        190.04        10.94 o
 -10   3   5         77.57         85.51         6.38 o
  -9   3   5       1013.84        990.10        16.40 o
  -8   3   5         18.07         15.97         3.29 o
  -7   3   5       1948.14       1921.68        33.51 o
  -6   3   5        545.55        541.46         9.69 o
  -5   3   5        409.23        411.85         8.30 o
  -4   3   5        637.12        644.68        11.01 o
  -3   3   5        647.60        643.77        11.10 o
  -2   3   5        134.06        142.49         6.51 o
  -1   3   5        427.02        451.29         9.65 o
   0   3   5        131.64        108.24         9.23 o
   1   3   5         78.94         76.87         7.27 o
   2   3   5        192.50        239.65        25.56 o
   3   3   5        877.70        878.39        32.12 o
   4   3   5        518.06        497.16        10.92 o
   5   3   5        166.54        161.32         6.59 o
   6   3   5        119.40        136.95         7.33 o
   7   3   5          2.30          0.24         3.29 o
   8   3   5        107.12        126.07         7.13 o
   9   3   5        583.08        565.32        13.43 o
  10   3   5         72.78         76.86         6.31 o
  11   3   5         18.16         16.14         4.78 o
  12   3   5         26.69         23.70         5.63 o
  13   3   5         56.53         57.59         6.63 o
  14   3   5         37.84         29.53         7.55 o
  15   3   5         34.06         33.48        10.95 o
 -15   4   5        148.40        168.80        15.69 o
 -14   4   5         81.05         66.26        10.08 o
 -13   4   5         24.25         27.39         5.43 o
 -12   4   5        179.86        185.43        10.67 o
 -11   4   5         30.69         30.39         4.89 o
 -10   4   5        170.57        200.79        16.31 o
  -9   4   5          3.56         -2.54         3.36 o
  -8   4   5        754.16        715.13        13.91 o
  -7   4   5        236.61        226.76         8.68 o
  -6   4   5          7.11         -2.23         2.63 o
  -5   4   5         69.53         68.93         5.83 o
  -4   4   5         47.23         38.10         4.62 o
  -3   4   5       1471.20       1451.47        20.85 o
  -2   4   5         61.48         59.72         3.96 o
  -1   4   5         34.23         22.17         3.22 o
   0   4   5          6.39          2.72         3.45 o
   1   4   5          0.42          2.68         3.39 o
   2   4   5       1301.99       1326.87        25.56 o
   3   4   5          2.87         -0.06         3.78 o
   4   4   5        136.97        141.08        12.42 o
   5   4   5         71.28         54.58         8.83 o
   6   4   5        373.88        356.87        12.72 o
   7   4   5        364.24        323.34         9.73 o
   8   4   5          3.26         -0.99         3.06 o
   9   4   5         48.45         55.41         5.49 o
  10   4   5         43.64         34.76         5.58 o
  11   4   5        125.03        117.24         8.91 o
  12   4   5         34.16         24.68         7.79 o
  13   4   5        119.93        118.78        10.19 o
  14   4   5         16.11         14.12         8.82 o
 -14   5   5         17.81         26.30        10.79 o
 -13   5   5         83.43         87.12         9.69 o
 -12   5   5          2.25         -4.99         4.99 o
 -11   5   5         16.54         14.58         4.76 o
 -10   5   5         77.52         90.28         7.86 o
  -9   5   5         64.33         68.85         6.27 o
  -8   5   5          1.67         -3.41         3.41 o
  -7   5   5        235.99        206.90         9.14 o
  -6   5   5         53.98         55.81         6.05 o
  -5   5   5          2.71          7.73         3.84 o
  -4   5   5         78.50         90.99         6.74 o
  -3   5   5         12.06         12.85         4.08 o
  -2   5   5       1652.92       1717.18        32.09 o
  -1   5   5        595.99        529.66        15.56 o
   0   5   5         48.79         62.04         6.56 o
   1   5   5        383.37        379.87        15.97 o
   2   5   5        632.56        589.57        15.40 o
   3   5   5        174.41        165.32        10.12 o
   4   5   5         73.79         60.42         7.58 o
   5   5   5         98.93        107.64        10.22 o
   6   5   5         14.42          5.22         5.52 o
   7   5   5        205.54        213.49        19.42 o
   8   5   5         41.46         50.97         6.91 o
   9   5   5         80.34         72.14         6.93 o
  10   5   5         40.21         58.78         6.23 o
  11   5   5         48.01         45.68         5.35 o
  12   5   5         34.62         30.47         6.64 o
  13   5   5          2.03          5.28         7.69 o
 -12   6   5         27.43         13.05         5.98 o
 -11   6   5          0.58          9.02        10.07 o
 -10   6   5        107.97        100.97         7.90 o
  -9   6   5        292.67        241.43        12.55 o
  -8   6   5         88.76         89.96         7.54 o
  -7   6   5          1.41          3.36         4.01 o
  -6   6   5         30.40         27.92         5.94 o
  -5   6   5         86.88         91.44         8.12 o
  -4   6   5          2.21         15.46         5.51 o
  -3   6   5         43.68         62.34         6.86 o
  -2   6   5        334.94        285.72        11.03 o
  -1   6   5         68.12         66.86        10.47 o
   0   6   5         45.28         48.22         9.44 o
   1   6   5          2.56          6.63        11.64 o
   2   6   5         75.02        104.54        13.49 o
   3   6   5        457.14        456.47        40.34 o
   4   6   5        783.83        764.22        18.85 o
   5   6   5        262.77        307.82        18.51 o
   6   6   5        146.66        146.46         8.89 o
   7   6   5         27.35         34.74         5.78 o
   8   6   5         10.15         -4.82         8.75 o
   9   6   5          1.45          3.21         6.93 o
  10   6   5          0.52         -0.54         6.77 o
  -9   7   5        104.83         78.37        12.35 o
  -8   7   5         38.29         36.99        18.27 o
  -7   7   5         31.16         23.96         8.18 o
  -6   7   5          0.04          2.29         6.83 o
  -5   7   5          0.17          4.18         5.21 o
  -4   7   5          3.78          1.91         4.66 o
  -3   7   5          8.11          0.33         5.10 o
  -2   7   5          7.70          8.14         7.54 o
  -1   7   5        122.26        113.08        14.54 o
   0   7   5          0.90         -6.24         6.24 o
   1   7   5          8.45         10.87         7.83 o
   2   7   5          4.40         20.12         8.92 o
   3   7   5         34.45         18.26         9.66 o
   4   7   5          0.15          7.18         8.58 o
   5   7   5         54.74         68.56        17.38 o
   6   7   5         32.33         50.29        12.71 o
   7   7   5        141.13        155.18         9.03 o
 -18   0   6        260.36        186.43        44.55 o
 -16   0   6          5.93         15.22         6.70 o
 -14   0   6        104.61        112.61        10.10 o
 -12   0   6       1289.85       1367.33        27.60 o
 -10   0   6         24.04         28.34         5.17 o
  -8   0   6       1402.55       1476.73        24.32 o
  -6   0   6       5099.34       5214.41        56.37 o
  -4   0   6        613.43        574.01        11.10 o
  -2   0   6       3115.23       2900.19        31.14 o
   0   0   6       5658.13       5368.94        94.70 o
   2   0   6        729.63        861.47        40.31 o
   4   0   6        100.69        127.33        16.00 o
   6   0   6        138.93        152.55         9.90 o
   8   0   6       2581.72       2509.15        44.45 o
  10   0   6       2174.86       2118.66        38.50 o
  12   0   6        458.86        435.05        34.60 o
  14   0   6        271.51        285.25        20.64 o
  16   0   6        149.99        155.59        37.69 o
 -18   1   6          0.15         -1.25         9.04 o
 -17   1   6          0.37         -4.53         7.28 o
 -16   1   6          5.18          6.74         5.11 o
 -15   1   6          9.85          7.95         4.47 o
 -14   1   6         29.69         25.64         4.81 o
 -13   1   6         51.18         37.35         4.83 o
 -12   1   6        324.07        325.21        10.94 o
 -11   1   6        133.78        125.93         6.54 o
 -10   1   6        696.38        701.24        12.51 o
  -9   1   6        703.92        706.01        15.01 o
  -8   1   6        344.21        336.11         8.34 o
  -7   1   6        475.81        434.52         8.53 o
  -6   1   6       1152.12       1187.04        14.75 o
  -5   1   6          0.92          0.63         2.17 o
  -4   1   6        261.36        235.85         5.23 o
  -3   1   6        703.17        688.33         8.36 o
  -2   1   6        654.27        609.86         7.57 o
  -1   1   6       2137.93       2074.98        23.06 o
   0   1   6       1140.46       1015.70        18.35 o
   1   1   6       1129.13       1280.78        51.66 o
   2   1   6       2957.41       2933.41        58.44 o
   3   1   6        400.41        338.18         8.59 o
   4   1   6        221.98        242.03         7.79 o
   5   1   6        108.07        117.34         6.55 o
   6   1   6        137.34        126.74         6.95 o
   7   1   6        167.20        168.65         8.47 o
   8   1   6        119.42        129.85         8.72 o
   9   1   6          0.25          0.51         3.18 o
  10   1   6        210.27        209.84         9.73 o
  11   1   6        172.43        152.41         9.12 o
  12   1   6        129.43        113.09         8.37 o
  13   1   6        184.84        185.95        13.05 o
  14   1   6        114.53        111.39         8.93 o
  15   1   6          7.85          6.23         6.13 o
  16   1   6         42.04         44.06        17.22 o
 -17   2   6        159.88        217.88        24.85 o
 -16   2   6          0.17          4.40        11.75 o
 -15   2   6          0.58         -4.43         4.43 o
 -14   2   6          5.44          4.80         4.48 o
 -13   2   6        502.44        546.41        15.20 o
 -12   2   6        160.71        164.88         7.93 o
 -11   2   6        270.06        292.41         9.22 o
 -10   2   6        454.28        481.31        10.65 o
  -9   2   6          0.99         -2.53         2.53 o
  -8   2   6          4.36         -0.97         2.26 o
  -7   2   6         47.01         45.61         3.92 o
  -6   2   6          0.04         -2.10         2.26 o
  -5   2   6        579.13        614.34         9.95 o
  -4   2   6        615.12        571.45         9.12 o
  -3   2   6        812.48        768.24        10.48 o
  -2   2   6        428.62        415.73         9.32 o
  -1   2   6        601.74        570.81         9.83 o
   0   2   6        756.26        813.67        17.13 o
   1   2   6       1426.83       1509.90        26.81 o
   2   2   6        739.38        917.74        22.84 o
   3   2   6         68.85        132.88         8.72 o
   4   2   6         17.91         13.01         3.35 o
   5   2   6        222.28        223.79         8.73 o
   6   2   6        728.10        732.61        14.84 o
   7   2   6        316.65        339.13        10.98 o
   8   2   6         48.39         53.93         5.47 o
   9   2   6        879.89        829.77        16.23 o
  10   2   6         28.77         24.45         4.85 o
  11   2   6        626.87        615.72        15.35 o
  12   2   6       1634.22       1594.43        26.91 o
  13   2   6         27.52         24.48         7.42 o
  14   2   6         33.05         24.41         8.99 o
  15   2   6         30.76         51.83         9.42 o
  16   2   6          0.84          3.30        17.88 o
 -16   3   6          8.22          7.34        15.12 o
 -15   3   6        331.36        327.73        22.23 o
 -14   3   6         98.29         83.35         7.79 o
 -13   3   6        115.97         98.08         7.97 o
 -12   3   6        210.52        222.67        10.39 o
 -11   3   6          2.38         -1.95         4.19 o
 -10   3   6        227.66        226.21         8.70 o
  -9   3   6          0.29         -2.38         2.64 o
  -8   3   6          0.74          0.44         2.56 o
  -7   3   6         30.52         31.28         3.65 o
  -6   3   6        809.75        780.64        11.93 o
  -5   3   6          8.71         16.36         2.88 o
  -4   3   6        954.87       1011.92        15.82 o
  -3   3   6        138.95        136.28         5.92 o
  -2   3   6        176.88        166.97         6.04 o
  -1   3   6         14.35         13.16         2.84 o
   0   3   6        279.63        337.57        10.12 o
   1   3   6        463.77        446.91        15.11 o
   2   3   6        312.91        321.43        15.21 o
   3   3   6         13.84         31.11         9.57 o
   4   3   6        926.37        884.17        14.34 o
   5   3   6        110.82        112.51         6.42 o
   6   3   6         39.71         45.17         4.25 o
   7   3   6          1.29          3.29         3.15 o
   8   3   6        201.69        220.11         9.56 o
   9   3   6          9.84          8.71         3.87 o
  10   3   6        427.37        443.05        13.14 o
  11   3   6         18.99         13.35         4.51 o
  12   3   6          5.01          6.92         4.36 o
  13   3   6         27.00         25.40         5.35 o
  14   3   6         64.82         88.08        11.22 o
  15   3   6         22.15         12.49         9.28 o
 -15   4   6         65.27         73.07        12.15 o
 -14   4   6         25.11         26.12         8.35 o
 -13   4   6          1.99          6.24         4.58 o
 -12   4   6          3.84          3.10         4.10 o
 -11   4   6         46.06         43.10         5.26 o
 -10   4   6         30.04         27.88         6.23 o
  -9   4   6        307.81        309.35        10.63 o
  -8   4   6         56.95         68.99         5.50 o
  -7   4   6          9.68          3.59         3.09 o
  -6   4   6          3.98          4.01         2.55 o
  -5   4   6          5.49          2.11         2.74 o
  -4   4   6        297.33        325.55         8.80 o
  -3   4   6        237.26        246.70         7.55 o
  -2   4   6        249.54        268.52         7.30 o
  -1   4   6        307.95        323.68         9.15 o
   0   4   6         13.33          9.75         7.49 o
   1   4   6        599.90       1013.41        37.61 o
   2   4   6         53.56         66.15         7.73 o
   3   4   6        189.15        217.33        19.60 o
   4   4   6        108.26        138.86        11.56 o
   5   4   6        965.40       1001.44        26.78 o
   6   4   6        261.47        269.74        15.97 o
   7   4   6        393.37        385.20        10.50 o
   8   4   6        103.03        106.69         6.48 o
   9   4   6         20.21         11.11         4.55 o
  10   4   6        121.00        114.91        10.80 o
  11   4   6         21.85         17.06         4.63 o
  12   4   6         77.04         91.22         7.60 o
  13   4   6          5.67          5.70        10.19 o
  14   4   6          0.57         -2.20         7.88 o
 -14   5   6         13.79          5.61         7.63 o
 -13   5   6          0.04         -7.00         7.00 o
 -12   5   6          0.00          0.49         8.43 o
 -11   5   6          3.01         12.13         4.78 o
 -10   5   6          1.25         -3.63         3.63 o
  -9   5   6        187.40        183.61         8.73 o
  -8   5   6        377.95        416.30        15.29 o
  -7   5   6        179.10        190.36         9.39 o
  -6   5   6         15.34         15.47         4.33 o
  -5   5   6         63.11         71.03         6.65 o
  -4   5   6        235.11        206.98         9.14 o
  -3   5   6         23.54         15.15         3.93 o
  -2   5   6        126.52        109.47         8.35 o
  -1   5   6         43.48         56.16         7.15 o
   0   5   6        216.95        200.31        10.65 o
   1   5   6        179.79        210.56        10.09 o
   2   5   6         29.61         18.02         5.62 o
   3   5   6        234.23        272.40        12.31 o
   4   5   6        171.66        216.08        12.92 o
   5   5   6        113.97        104.29         9.64 o
   6   5   6        244.76        230.77        11.80 o
   7   5   6          1.01         -0.98         4.33 o
   8   5   6          7.62          5.98         6.47 o
   9   5   6          1.84          9.61         9.17 o
  10   5   6         38.58         27.94         6.77 o
  11   5   6        408.67        400.75        12.88 o
  12   5   6         42.45         53.48         7.72 o
 -12   6   6          0.03         -6.79         6.79 o
 -11   6   6        264.19        283.26        14.90 o
 -10   6   6        357.23        347.81        17.25 o
  -9   6   6         45.69         48.35         7.32 o
  -8   6   6         56.48         65.56         7.00 o
  -7   6   6         38.16         30.60         6.13 o
  -6   6   6          2.69          3.79         3.88 o
  -5   6   6         48.37         43.63         6.03 o
  -4   6   6        153.58        125.56         9.09 o
  -3   6   6        355.50        330.03        12.38 o
  -2   6   6         43.79         45.41         5.01 o
  -1   6   6         90.41         88.89        10.79 o
   0   6   6          3.03          5.35         4.71 o
   1   6   6          0.00         -1.54        11.29 o
   2   6   6         48.10         24.23         8.81 o
   3   6   6        142.12        155.70         9.44 o
   4   6   6         52.08         45.41         6.57 o
   5   6   6         25.15         35.10         7.12 o
   6   6   6        101.89        110.96        21.74 o
   7   6   6         27.95         19.14         5.84 o
   8   6   6         20.37          4.06         7.03 o
   9   6   6         34.30         29.37         8.14 o
  10   6   6         80.16         91.62        14.46 o
  -9   7   6         74.33        105.20        26.81 o
  -8   7   6         38.21         20.40         8.39 o
  -7   7   6        125.74        128.99        10.87 o
  -6   7   6        148.37        135.07        14.32 o
  -5   7   6         81.77         83.26        11.37 o
  -4   7   6         10.72          9.78         5.01 o
  -3   7   6         11.66         23.85         7.30 o
  -2   7   6         11.47         14.35        10.65 o
  -1   7   6          2.62         -4.01         6.04 o
   0   7   6         33.59         35.41         8.66 o
   1   7   6         24.72         34.60        11.43 o
   2   7   6          0.31          6.97        11.34 o
   3   7   6         63.61         61.25        12.17 o
   4   7   6         31.72         36.31        10.60 o
   5   7   6         86.02        122.84        17.24 o
   6   7   6         35.57         40.34         8.26 o
   7   7   6         55.74         67.36         8.51 o
 -17   0   7         68.95         83.49        16.92 o
 -15   0   7         44.69         43.18         7.66 o
 -13   0   7        181.06        184.78        11.89 o
 -11   0   7        536.55        574.97        16.84 o
  -9   0   7        769.10        859.25        23.72 o
  -7   0   7        175.28        174.72         8.51 o
  -5   0   7       1376.48       1347.77        20.81 o
  -3   0   7       6801.87       6600.82        65.21 o
  -1   0   7       1816.85       1761.85        43.37 o
   1   0   7        231.50        256.08        14.24 o
   3   0   7       1016.84       1365.26       113.57 o
   5   0   7        273.81        320.71        15.01 o
   7   0   7       1231.92       1286.39        28.23 o
   9   0   7        590.99        586.31        20.38 o
  11   0   7       1734.86       1699.63        35.30 o
  13   0   7          3.00          6.87         8.70 o
  15   0   7        351.55        446.84        35.55 o
 -18   1   7          2.63          7.75         9.18 o
 -17   1   7          2.26          7.64         8.20 o
 -16   1   7         27.34         16.49         6.01 o
 -15   1   7          2.84          2.82         3.98 o
 -14   1   7        279.42        260.22        10.92 o
 -13   1   7          6.59          0.63         3.09 o
 -12   1   7        463.69        457.24        11.35 o
 -11   1   7        660.81        644.50        12.62 o
 -10   1   7        151.95        174.55         7.33 o
  -9   1   7        726.42        700.65        11.95 o
  -8   1   7         27.34         36.48         3.56 o
  -7   1   7        767.53        727.78        11.13 o
  -6   1   7        153.56        185.03         6.02 o
  -5   1   7        766.06        788.70        10.68 o
  -4   1   7       2847.38       2808.95        23.35 o
  -3   1   7       1096.98       1038.61        11.08 o
  -2   1   7        382.04        336.92         5.66 o
  -1   1   7       2634.47       2459.97        29.19 o
   0   1   7       5905.03       5832.81        74.03 o
   1   1   7          7.34          3.79         3.37 o
   2   1   7        205.64        220.49         7.24 o
   3   1   7        118.40        240.36         9.33 o
   4   1   7        160.10        151.83         7.09 o
   5   1   7       1079.82       1115.33        17.90 o
   6   1   7        333.21        353.98        10.51 o
   7   1   7        337.70        350.99        10.88 o
   8   1   7        276.32        294.11        11.00 o
   9   1   7       1025.02        990.64        19.67 o
  10   1   7        541.08        516.38        13.70 o
  11   1   7        280.82        275.37        11.24 o
  12   1   7        238.35        221.45        11.67 o
  13   1   7          1.95          6.56         4.53 o
  14   1   7          9.18         12.19         5.20 o
  15   1   7          0.04          3.16        10.33 o
  16   1   7        259.29        284.06        26.34 o
 -17   2   7         12.31         26.09        10.68 o
 -16   2   7          0.24          6.19         8.58 o
 -15   2   7        148.26        149.46         9.49 o
 -14   2   7        414.33        449.94        13.78 o
 -13   2   7        197.60        163.98         7.97 o
 -12   2   7        589.06        571.57        12.65 o
 -11   2   7        155.53        161.70         7.42 o
 -10   2   7         19.53         29.94         4.03 o
  -9   2   7          1.75          5.18         2.72 o
  -8   2   7          2.23          0.02         2.38 o
  -7   2   7         23.00         29.46         3.41 o
  -6   2   7        125.27        127.61         5.44 o
  -5   2   7         17.61         13.26         2.81 o
  -4   2   7        416.52        449.32         9.79 o
  -3   2   7        480.78        461.61         8.16 o
  -2   2   7       1057.19       1060.76        13.50 o
  -1   2   7        971.78        963.13        18.53 o
   0   2   7       1776.97       1668.16        22.44 o
   1   2   7       1419.46       1433.82        21.44 o
   2   2   7        341.86        385.35        11.17 o
   3   2   7          0.00          4.53         2.94 o
   4   2   7       1900.33       1930.41        26.38 o
   5   2   7         77.68         66.10         5.44 o
   6   2   7         58.54         51.98         5.09 o
   7   2   7         28.04         29.50         4.44 o
   8   2   7          7.56         14.80         3.93 o
   9   2   7       1043.69       1020.13        19.67 o
  10   2   7        347.79        333.42        12.47 o
  11   2   7        344.79        332.75        11.95 o
  12   2   7          2.12          4.21         4.84 o
  13   2   7         19.93         12.29         4.93 o
  14   2   7         15.25          4.79         7.63 o
  15   2   7         42.56         43.96        10.50 o
 -16   3   7         59.75         79.69        16.46 o
 -15   3   7          2.68          5.76         5.89 o
 -14   3   7          0.40         -4.07         4.07 o
 -13   3   7         20.82         26.66         5.56 o
 -12   3   7        105.47        109.51         7.59 o
 -11   3   7        216.65        221.69         9.29 o
 -10   3   7          1.24          4.24         3.11 o
  -9   3   7        105.37        107.20         6.27 o
  -8   3   7        374.35        388.05         9.42 o
  -7   3   7       1410.62       1401.76        17.74 o
  -6   3   7        249.57        264.57         8.23 o
  -5   3   7         36.21         51.72         4.00 o
  -4   3   7        250.95        250.14         7.28 o
  -3   3   7        243.41        191.65         8.25 o
  -2   3   7       1179.16       1140.47        15.67 o
  -1   3   7       1855.28       1915.76        24.66 o
   0   3   7        888.13        919.02        16.91 o
   1   3   7       1296.86       1267.20        30.31 o
   2   3   7        158.16        177.57        15.82 o
   3   3   7         95.89        124.74        11.87 o
   4   3   7         62.40         69.46         6.54 o
   5   3   7        144.20        133.54         9.57 o
   6   3   7         57.88         54.51         6.42 o
   7   3   7        280.04        298.81         9.22 o
   8   3   7        236.13        231.45        10.73 o
   9   3   7          1.95          5.12         4.33 o
  10   3   7        244.19        237.95        12.50 o
  11   3   7        435.33        457.68        15.41 o
  12   3   7          6.85         -4.60         4.60 o
  13   3   7         49.65         45.93         7.97 o
  14   3   7          9.64         -7.37         7.37 o
  15   3   7         16.40         26.83        10.50 o
 -15   4   7         75.10         92.19        14.09 o
 -14   4   7         21.04         13.72         6.64 o
 -13   4   7         62.94         75.31         7.55 o
 -12   4   7         25.06         29.64         4.91 o
 -11   4   7          0.00         -0.74         3.57 o
 -10   4   7         80.19         64.70         6.00 o
  -9   4   7        240.76        246.11         9.99 o
  -8   4   7        477.95        489.37        11.17 o
  -7   4   7         74.00         68.74         5.08 o
  -6   4   7        315.95        303.14         7.86 o
  -5   4   7          1.00         -1.32         2.64 o
  -4   4   7         28.67         22.80         3.72 o
  -3   4   7        194.39        188.41         6.84 o
  -2   4   7       1135.18       1121.71        16.76 o
  -1   4   7        255.62        276.66        13.27 o
   0   4   7       1787.10       1863.60        34.59 o
   1   4   7         42.47         48.04         6.85 o
   2   4   7        451.44        432.34        21.75 o
   3   4   7        199.88        202.57        12.20 o
   4   4   7         62.76         49.16        10.42 o
   5   4   7        411.30        411.79        19.36 o
   6   4   7        619.81        560.95        20.85 o
   7   4   7        602.26        578.84        12.75 o
   8   4   7         37.89         33.50         4.33 o
   9   4   7         25.71         22.05         3.97 o
  10   4   7          7.66         13.16         5.07 o
  11   4   7         40.06         39.04         4.86 o
  12   4   7         20.01         26.61         5.64 o
  13   4   7         50.60         53.85         9.07 o
  14   4   7        206.48        193.89        37.49 o
 -14   5   7         12.37         -1.17         7.69 o
 -13   5   7         14.53         17.63        10.01 o
 -12   5   7         98.92        104.21         9.69 o
 -11   5   7          0.37         -0.50         4.33 o
 -10   5   7          5.69          2.71         3.84 o
  -9   5   7         24.62         22.83         4.62 o
  -8   5   7         11.90         15.90         5.07 o
  -7   5   7        105.02        110.61         8.21 o
  -6   5   7          3.02          1.97         3.85 o
  -5   5   7          6.48          5.51         4.43 o
  -4   5   7        144.39        138.62         8.09 o
  -3   5   7        519.38        491.35        13.05 o
  -2   5   7          0.30         -2.70         3.39 o
  -1   5   7        203.41        205.69         8.03 o
   0   5   7         31.21         31.72         5.41 o
   1   5   7        118.12        142.56         9.62 o
   2   5   7         89.22        105.01         8.61 o
   3   5   7         61.34         60.05         8.65 o
   4   5   7        271.31        280.87        13.93 o
   5   5   7       1202.63       1154.55        30.46 o
   6   5   7         10.01          1.20         6.58 o
   7   5   7        123.31        101.40        10.74 o
   8   5   7         21.54         29.34         6.02 o
   9   5   7          5.09         -1.59         7.09 o
  10   5   7         40.27         36.27         8.40 o
  11   5   7        124.40        121.49         8.29 o
  12   5   7         90.02        103.06        17.75 o
 -12   6   7         30.70         19.78         9.16 o
 -11   6   7         92.37        105.59         9.51 o
 -10   6   7          0.87          1.73         5.39 o
  -9   6   7         45.42         28.45         6.26 o
  -8   6   7          4.03         10.88         5.14 o
  -7   6   7         15.55         20.74         4.83 o
  -6   6   7        195.86        187.10        10.24 o
  -5   6   7         77.66         72.05         7.31 o
  -4   6   7         47.90         51.75         8.69 o
  -3   6   7         89.83         93.31         6.80 o
  -2   6   7        150.67        113.26         7.38 o
  -1   6   7        327.80        301.74        13.85 o
   0   6   7         49.72         66.48        11.00 o
   1   6   7         43.40         40.97         9.42 o
   2   6   7         42.96         35.34         5.42 o
   3   6   7         27.62         33.09         5.99 o
   4   6   7        794.17        742.86        20.29 o
   5   6   7         61.05         59.55         8.56 o
   6   6   7          0.36          2.52         5.56 o
   7   6   7        128.67        134.39        11.57 o
   8   6   7         13.70         10.11         6.01 o
   9   6   7          0.08          7.50         6.64 o
  10   6   7         30.86         29.20        10.80 o
  -8   7   7         37.72         25.32         8.67 o
  -7   7   7          7.76         -9.45        13.12 o
  -6   7   7          4.97          8.57         5.40 o
  -5   7   7         26.87         24.40         6.03 o
  -4   7   7         12.50         22.25         5.78 o
  -3   7   7          8.45          6.09         5.49 o
  -2   7   7         18.96         30.68         8.46 o
  -1   7   7         13.23         10.36         7.29 o
   0   7   7        267.81        261.52        22.14 o
   1   7   7          0.07         -4.84         8.03 o
   2   7   7         84.23        102.67        13.48 o
   3   7   7         96.44         74.13        12.69 o
   4   7   7         89.78         84.30        13.30 o
   5   7   7         15.64         34.54         8.47 o
   6   7   7         15.33         29.42         8.32 o
   7   7   7          1.27          3.23        11.89 o
 -18   0   8         22.57         44.67        16.07 o
 -16   0   8         29.68         29.60         7.50 o
 -14   0   8        338.02        364.38        17.08 o
 -12   0   8        189.50        156.73        10.89 o
 -10   0   8        168.91        178.06        12.32 o
  -8   0   8         40.21         33.21         4.66 o
  -6   0   8        194.17        236.53         8.96 o
  -4   0   8         66.33         45.12         4.23 o
  -2   0   8       1629.15       1633.03        23.44 o
   0   0   8         30.76         36.50         7.31 o
   2   0   8       3213.16       3816.89        53.26 o
   4   0   8        568.15        620.82        19.49 o
   6   0   8          0.95         -2.54         4.67 o
   8   0   8       5444.99       5371.57        92.93 o
  10   0   8        188.60        183.68        16.53 o
  12   0   8         23.62         19.61         7.77 o
  14   0   8        214.41        281.94        20.49 o
  16   0   8         26.33         24.79        23.99 o
 -17   1   8         51.73         64.59        24.61 o
 -16   1   8        178.13        158.32        11.22 o
 -15   1   8          2.26          0.24         3.58 o
 -14   1   8          1.02          2.43         3.45 o
 -13   1   8         58.51         60.59         5.63 o
 -12   1   8        165.65        193.31         8.25 o
 -11   1   8        185.43        174.14         7.63 o
 -10   1   8         95.34        130.48         6.59 o
  -9   1   8        317.24        294.89         8.05 o
  -8   1   8        409.76        422.41         9.02 o
  -7   1   8        466.06        459.78         8.87 o
  -6   1   8       1028.55       1089.84        13.61 o
  -5   1   8          6.09          4.03         2.43 o
  -4   1   8       1125.82       1207.16        13.77 o
  -3   1   8       2305.84       2238.15        19.71 o
  -2   1   8       2294.69       2303.99        21.13 o
  -1   1   8         59.57         44.75         4.32 o
   0   1   8        509.50        523.49        15.00 o
   1   1   8       1441.34       1432.23        46.47 o
   2   1   8       2202.55       2242.31        29.44 o
   4   1   8       1120.74       1217.12        19.33 o
   5   1   8       1798.46       1727.56        25.44 o
   6   1   8        164.08        160.00         7.20 o
   7   1   8        388.97        396.63        12.45 o
   8   1   8        300.89        300.30        11.19 o
   9   1   8       2484.61       2416.80        35.68 o
  10   1   8       1711.33       1633.57        26.79 o
  11   1   8          1.01          2.27         4.27 o
  12   1   8        662.20        651.69        16.99 o
  13   1   8         57.34         55.63         6.71 o
  14   1   8        268.86        282.86        16.49 o
  15   1   8        114.69        148.20        15.74 o
 -17   2   8         97.50         94.51        17.42 o
 -16   2   8          0.16         -5.42         5.42 o
 -15   2   8         65.07         49.55         6.58 o
 -14   2   8         18.73         10.54         3.97 o
 -13   2   8         15.10         19.88         4.31 o
 -12   2   8        575.67        549.40        12.52 o
 -11   2   8          6.71          9.43         4.00 o
 -10   2   8        240.44        259.76         8.62 o
  -9   2   8         56.55         48.44         4.19 o
  -8   2   8        101.17        104.35         5.25 o
  -7   2   8        245.11        241.15         7.45 o
  -6   2   8          0.37         -2.11         2.11 o
  -5   2   8        343.27        360.25         7.83 o
  -4   2   8        415.69        453.84         9.23 o
  -3   2   8       1149.88       1182.99        14.18 o
  -2   2   8         68.26         70.99         5.21 o
  -1   2   8         30.85         16.32         3.88 o
   0   2   8        653.99        692.54        16.80 o
   1   2   8        275.98        307.56        10.01 o
   2   2   8          0.00          4.96         3.10 o
   3   2   8         37.38        268.63        24.19 o
   4   2   8        590.27        638.72        13.38 o
   5   2   8        588.87        592.26        13.58 o
   6   2   8          0.13         -0.67         2.38 o
   7   2   8         33.76         23.65         4.35 o
   8   2   8         45.86         34.17         5.50 o
   9   2   8         84.14        100.93         7.81 o
  10   2   8        195.22        206.50        10.53 o
  11   2   8         43.34         43.20         5.68 o
  12   2   8         11.89          4.93         4.75 o
  13   2   8         70.34         62.35         7.12 o
  14   2   8         81.40         74.97         9.67 o
  15   2   8        160.66        176.79        15.32 o
 -16   3   8         41.63         36.39        11.93 o
 -15   3   8         11.70         12.02         5.42 o
 -14   3   8         54.70         75.25         7.08 o
 -13   3   8          8.57          6.49         4.15 o
 -12   3   8          3.12         -3.08         3.08 o
 -11   3   8        182.34        203.08         9.04 o
 -10   3   8         42.53         45.71         5.85 o
  -9   3   8        115.64        113.51         7.32 o
  -8   3   8       1634.58       1582.08        20.28 o
  -7   3   8        155.02        163.73         6.65 o
  -6   3   8        237.64        232.13         7.10 o
  -5   3   8        123.49        108.42         5.43 o
  -4   3   8        542.78        539.78        10.45 o
  -3   3   8        119.52        145.38         6.46 o
  -2   3   8        830.97        806.70        13.13 o
  -1   3   8         92.90        106.84         5.53 o
   0   3   8        193.29        221.26        11.54 o
   1   3   8        976.09        950.01        21.94 o
   2   3   8         80.06         96.73        14.06 o
   3   3   8        142.86        147.47        11.35 o
   4   3   8        181.17        159.48         7.54 o
   5   3   8        452.64        421.34        11.13 o
   6   3   8        871.25        844.71        18.49 o
   7   3   8       1126.37       1074.32        27.57 o
   8   3   8        525.21        487.18        12.24 o
   9   3   8        583.44        540.10        13.04 o
  10   3   8         71.59         67.36         6.30 o
  11   3   8         75.75         78.05         7.77 o
  12   3   8         11.24          9.18         4.48 o
  13   3   8         47.54         32.93         7.46 o
  14   3   8        155.56        176.73        14.68 o
 -15   4   8          7.40         -6.36        10.39 o
 -14   4   8         14.26          9.12         5.52 o
 -13   4   8          0.00          4.47         4.29 o
 -12   4   8          6.22         -0.62         3.81 o
 -11   4   8          2.56         -1.46         3.92 o
 -10   4   8          4.80          2.43         4.50 o
  -9   4   8        306.36        308.25         9.36 o
  -8   4   8        497.22        484.99        12.17 o
  -7   4   8       1661.69       1554.26        22.35 o
  -6   4   8         36.28         43.47         4.62 o
  -5   4   8          0.00          1.01         2.73 o
  -4   4   8        124.90        121.12         6.59 o
  -3   4   8        110.32        100.13         7.39 o
  -2   4   8         64.04         79.00         5.26 o
  -1   4   8        584.47        562.62        13.17 o
   0   4   8         16.34         19.85         5.57 o
   1   4   8        152.79        172.50        12.66 o
   2   4   8          3.93          0.47         5.30 o
   3   4   8         21.26         25.56         6.38 o
   4   4   8        118.34        123.67        13.33 o
   5   4   8         43.63         33.09         7.97 o
   6   4   8          0.35          1.82         6.84 o
   7   4   8        472.11        468.39        11.45 o
   8   4   8         16.06         13.71         3.93 o
   9   4   8          9.50         12.12         3.72 o
  10   4   8          0.22          2.95         4.03 o
  11   4   8        115.89        127.72         9.70 o
  12   4   8          0.78         -3.30         4.70 o
  13   4   8          2.85          5.60         5.92 o
 -14   5   8         20.45         17.42         8.23 o
 -13   5   8          9.70         37.58         9.05 o
 -12   5   8        105.70         99.28         8.05 o
 -11   5   8        173.79        180.11        11.66 o
 -10   5   8          0.01         -3.87         3.87 o
  -9   5   8        100.42         89.49         7.18 o
  -8   5   8         32.71         12.33         4.44 o
  -7   5   8          6.01          4.59         3.88 o
  -6   5   8         37.36         48.84         5.29 o
  -5   5   8         16.13         23.72         4.47 o
  -4   5   8          8.63          1.75         4.35 o
  -3   5   8         59.36         83.20         5.94 o
  -2   5   8        971.24        926.43        16.90 o
  -1   5   8        254.30        256.68        10.46 o
   0   5   8          4.95          0.18         5.24 o
   1   5   8        414.60        427.73        14.62 o
   2   5   8          0.05          1.89         5.17 o
   3   5   8         82.43         84.85         8.79 o
   4   5   8        776.97        802.74        27.69 o
   5   5   8          4.87          8.92         5.17 o
   6   5   8         32.63         32.06         7.94 o
   7   5   8        467.71        444.21        18.09 o
   8   5   8         42.82         45.92         7.11 o
   9   5   8        105.24         96.41        14.75 o
  10   5   8        127.34        115.84        12.14 o
  11   5   8          1.03          5.58         7.21 o
  12   5   8          6.12         -3.92        13.12 o
 -11   6   8          0.84         13.93         9.18 o
 -10   6   8         64.08         77.58         8.04 o
  -9   6   8         47.85         43.78         6.73 o
  -8   6   8         21.00         27.71         5.57 o
  -7   6   8          8.78          9.98         5.88 o
  -6   6   8        204.07        217.27        10.18 o
  -5   6   8         86.18        100.67        10.06 o
  -4   6   8          3.49          6.38         4.35 o
  -3   6   8          0.41         -0.97         5.53 o
  -2   6   8        334.55        355.27        16.17 o
  -1   6   8         10.79         -0.70         4.69 o
   0   6   8         33.03         44.65         9.94 o
   1   6   8         10.33          7.39         4.24 o
   2   6   8         13.00          9.49         6.53 o
   3   6   8         15.10         13.63         5.09 o
   4   6   8          1.19         17.74         6.58 o
   5   6   8         79.22         83.20         9.83 o
   6   6   8          8.70         16.85         6.35 o
   7   6   8          2.60         -2.23         6.31 o
   8   6   8        119.10        140.39        12.06 o
   9   6   8          7.32        -10.27        10.27 o
  -8   7   8        189.68        191.80        13.92 o
  -7   7   8         40.79         35.63        11.35 o
  -6   7   8         32.33         35.38         8.88 o
  -5   7   8         13.35          4.77         5.60 o
  -4   7   8          0.62          0.78         5.79 o
  -3   7   8        191.78        216.51        19.08 o
  -2   7   8         66.95        102.07        11.73 o
  -1   7   8        154.73        139.74        17.30 o
   0   7   8         10.21         17.78         7.64 o
   1   7   8         29.10         37.27        10.35 o
   2   7   8         17.76         12.16         8.06 o
   3   7   8        241.96        246.39        20.48 o
   4   7   8         52.34         46.94         8.31 o
   5   7   8          6.53         -1.39         7.97 o
   6   7   8         35.03         25.17         8.02 o
 -17   0   9        218.40        234.86        23.94 o
 -15   0   9         12.21         21.73         7.19 o
 -13   0   9        244.99        231.88        13.47 o
 -11   0   9         89.22         81.97         8.31 o
  -9   0   9         79.06         95.63         8.31 o
  -7   0   9          9.91          0.68         3.48 o
  -5   0   9        122.00        121.06         6.84 o
  -3   0   9        333.86        392.56        12.06 o
  -1   0   9       1816.49       1796.03        28.65 o
   1   0   9        996.45       1169.87        35.34 o
   3   0   9       1421.58       1905.16        92.55 o
   5   0   9        541.87        540.10        19.15 o
   7   0   9         74.05         53.82         7.60 o
   9   0   9       1113.94       1088.09        46.31 o
  11   0   9        234.33        245.26        16.84 o
  13   0   9         79.07         76.73        12.27 o
  15   0   9          0.28         -3.41        14.74 o
 -17   1   9          2.72         -5.51        10.10 o
 -16   1   9        120.47        140.67         9.84 o
 -15   1   9        205.17        236.37        11.95 o
 -14   1   9         46.23         56.53         5.42 o
 -13   1   9        100.40        119.93         7.15 o
 -12   1   9         43.60         43.34         4.94 o
 -11   1   9        582.78        584.30        12.26 o
 -10   1   9       1803.55       1811.26        21.76 o
  -9   1   9       1160.05       1140.20        16.01 o
  -8   1   9        989.94       1049.85        14.48 o
  -7   1   9         65.28         73.18         4.28 o
  -6   1   9        213.50        235.01         6.41 o
  -5   1   9        329.77        364.60         7.38 o
  -4   1   9        506.78        556.81         8.66 o
  -3   1   9       6063.14       5874.74        42.85 o
  -2   1   9          0.49          2.83         1.91 o
  -1   1   9       2421.63       2328.05        27.93 o
   0   1   9         31.37         35.93         6.14 o
   1   1   9       1588.07       1639.77        43.85 o
   2   1   9       3862.86       4257.67        61.95 o
   3   1   9       1376.54       1668.28        38.65 o
   4   1   9          4.64         19.76         5.18 o
   5   1   9        387.94        406.29        10.50 o
   6   1   9         49.35         63.41         5.59 o
   7   1   9        293.49        285.52         9.55 o
   8   1   9       1208.96       1215.92        22.62 o
   9   1   9        800.44        804.81        18.70 o
  10   1   9         41.76         47.26         6.53 o
  11   1   9         29.16         27.31         5.62 o
  12   1   9         60.04         92.51        10.51 o
  13   1   9          2.21         -0.68         5.59 o
  14   1   9         49.93         40.72         9.82 o
  15   1   9         41.73         21.55         9.82 o
 -17   2   9          6.68          2.06        15.62 o
 -16   2   9         38.34         20.44        12.02 o
 -15   2   9         61.03         67.66         6.23 o
 -14   2   9         23.42         11.99         4.19 o
 -13   2   9         12.14          3.06         3.63 o
 -12   2   9         27.15         23.89         4.36 o
 -11   2   9        353.63        353.44        10.12 o
 -10   2   9       1845.66       1808.90        26.00 o
  -9   2   9        746.07        767.50        13.05 o
  -8   2   9        934.46        977.41        14.84 o
  -7   2   9        376.48        374.92         8.77 o
  -6   2   9          8.90          4.53         2.45 o
  -5   2   9        920.55        948.33        13.01 o
  -4   2   9          0.48          1.51         2.42 o
  -3   2   9       2836.08       2875.34        33.38 o
  -2   2   9          3.35         10.85         2.77 o
  -1   2   9       2008.03       2058.01        24.06 o
   0   2   9        201.72        199.08         9.01 o
   1   2   9        146.18        164.44         9.60 o
   2   2   9       1735.98       1802.75        27.12 o
   3   2   9         45.76         50.85         4.38 o
   4   2   9         96.66        107.68         6.25 o
   5   2   9        180.88        172.26         7.85 o
   6   2   9         63.12         62.58         5.66 o
   7   2   9          9.96          7.90         3.60 o
   8   2   9         11.63          6.87         3.51 o
   9   2   9        215.02        199.91         9.62 o
  10   2   9         21.52         18.97         5.05 o
  11   2   9          0.69         -2.36         3.99 o
  12   2   9        119.66        106.42         8.83 o
  13   2   9         36.39         38.07         7.44 o
  14   2   9         14.95         10.32         8.01 o
  15   2   9        113.09        109.16        14.62 o
 -16   3   9         16.99         28.50         9.78 o
 -15   3   9        306.86        353.01        16.59 o
 -14   3   9        357.51        405.50        13.99 o
 -13   3   9         16.25         10.96         4.18 o
 -12   3   9         15.61          8.52         4.31 o
 -11   3   9         92.14         92.83         6.45 o
 -10   3   9        275.58        282.40         9.58 o
  -9   3   9       1564.67       1600.94        21.59 o
  -8   3   9        149.19        178.32         7.83 o
  -7   3   9          3.78          1.87         2.69 o
  -6   3   9        347.63        360.65         8.73 o
  -5   3   9        183.24        198.70         6.39 o
  -4   3   9        137.72        142.58         6.30 o
  -3   3   9         80.56         79.83         4.82 o
  -2   3   9        113.09        119.40         7.48 o
  -1   3   9         72.95         70.08         5.26 o
   0   3   9       1478.41       1521.36        21.56 o
   1   3   9       1066.97       1054.78        14.73 o
   2   3   9        149.13        153.10         6.28 o
   3   3   9          8.93         20.42         3.58 o
   4   3   9        102.27        105.05         6.81 o
   5   3   9          4.38          2.74         3.38 o
   6   3   9        335.01        349.69        11.34 o
   7   3   9       1310.93       1226.29        21.49 o
   8   3   9          0.70         -2.90         2.90 o
   9   3   9        113.02        115.42         8.65 o
  10   3   9        170.33        186.55        11.19 o
  11   3   9          7.00         -3.33         4.07 o
  12   3   9         11.85          2.64         4.02 o
  13   3   9        115.47        104.33         9.25 o
  14   3   9        347.00        343.50        20.51 o
 -15   4   9          7.02          0.65         6.96 o
 -14   4   9        107.37        105.73         9.90 o
 -13   4   9          4.88         -3.55         4.31 o
 -12   4   9         42.99         48.59         6.56 o
 -11   4   9         29.26         29.06         5.84 o
 -10   4   9        490.84        472.87        12.07 o
  -9   4   9        104.51         94.37         7.19 o
  -8   4   9        105.83         86.08         6.14 o
  -7   4   9          1.81         -2.93         2.93 o
  -6   4   9         23.15         13.54         3.65 o
  -5   4   9         69.23         71.02         5.28 o
  -4   4   9          2.96          2.74         3.09 o
  -3   4   9          7.76         12.07         3.67 o
  -2   4   9        529.68        543.32        11.65 o
  -1   4   9          7.41         -1.89         2.57 o
   0   4   9        172.48        171.57         8.14 o
   1   4   9        196.23        187.55        11.90 o
   2   4   9         40.40         62.84         8.16 o
   3   4   9          0.01         -3.96         4.47 o
   4   4   9        187.82        221.35        24.46 o
   5   4   9          4.35          1.05         5.47 o
   6   4   9        152.78        129.48        12.20 o
   7   4   9         11.72          4.38         4.45 o
   8   4   9        443.64        433.72        12.21 o
   9   4   9         10.39          9.59         4.40 o
  10   4   9          7.17         -1.38         5.94 o
  11   4   9          4.35          5.62         4.20 o
  12   4   9         33.39         50.29         7.94 o
  13   4   9         33.13         24.92         8.04 o
 -14   5   9          8.15         12.78         7.14 o
 -13   5   9         14.89          3.24         5.97 o
 -12   5   9          7.30         13.21         5.31 o
 -11   5   9         40.78         54.55         6.40 o
 -10   5   9         29.76         39.19         5.20 o
  -9   5   9         19.55         16.25         5.34 o
  -8   5   9        104.25         96.20         7.67 o
  -7   5   9        114.42        127.29         8.13 o
  -6   5   9         42.24         38.50         4.73 o
  -5   5   9        131.65        131.13         6.76 o
  -4   5   9         77.89         68.11         5.31 o
  -3   5   9        247.78        215.72        10.25 o
  -2   5   9         24.70         32.31         5.22 o
  -1   5   9        217.71        207.20        12.87 o
   0   5   9        395.07        392.60        16.26 o
   1   5   9        993.96        974.62        27.30 o
   2   5   9        118.57        150.05        16.03 o
   3   5   9        105.63        131.28        13.68 o
   4   5   9          1.36         -4.65         4.65 o
   5   5   9        548.79        510.49        18.16 o
   6   5   9        689.30        658.57        23.85 o
   7   5   9          5.35          7.25         6.37 o
   8   5   9        180.48        178.85        11.56 o
   9   5   9          3.78          5.23         5.67 o
  10   5   9         11.41         -6.06         6.06 o
  11   5   9         14.64         20.76         9.83 o
 -11   6   9          6.42         -1.58         6.10 o
 -10   6   9         96.43         98.12         9.22 o
  -9   6   9         92.96         90.66         9.55 o
  -8   6   9        218.43        198.89        10.69 o
  -7   6   9          6.57          1.45         4.00 o
  -6   6   9          9.19         11.70         4.30 o
  -5   6   9        206.05        206.61         9.56 o
  -4   6   9          0.48         -2.95         5.42 o
  -3   6   9          3.34         18.97         4.37 o
  -2   6   9         42.35         31.67         7.32 o
  -1   6   9          1.46          6.09         4.64 o
   0   6   9         47.63         48.12         5.62 o
   1   6   9          0.21          0.13         5.25 o
   2   6   9          9.06          5.70         4.88 o
   3   6   9        170.65        186.81        11.95 o
   4   6   9         31.45         38.24         7.80 o
   5   6   9          0.57          9.67         8.30 o
   6   6   9          3.03          9.14         5.95 o
   7   6   9          1.50         -1.02         6.50 o
   8   6   9         46.70         29.99         9.26 o
   9   6   9         21.27         26.63         7.76 o
  -8   7   9         45.58         49.38         8.21 o
  -7   7   9          6.00         20.10         6.27 o
  -6   7   9         54.21         50.16         9.17 o
  -5   7   9         18.46         24.83         5.41 o
  -4   7   9         32.82         33.11         5.14 o
  -3   7   9         45.95         36.93         7.99 o
  -2   7   9         21.20         10.69         6.03 o
  -1   7   9          3.25          2.90         8.07 o
   0   7   9          1.45          3.49         9.43 o
   1   7   9         11.30         28.16         9.77 o
   2   7   9         88.82        106.18        24.88 o
   3   7   9        167.09        140.38        19.80 o
   4   7   9        119.25        132.60         9.45 o
   5   7   9          7.23          3.87         5.33 o
 -16   0  10         10.20          7.92         6.95 o
 -14   0  10         61.17         71.04         8.14 o
 -12   0  10        321.78        338.20        15.02 o
 -10   0  10         16.21         13.71         4.66 o
  -8   0  10        135.40        164.02         9.44 o
  -6   0  10         35.73         37.48         4.91 o
  -4   0  10         35.49         32.87         4.36 o
  -2   0  10       1764.70       1749.20        29.19 o
   0   0  10        374.67        394.14        20.95 o
   2   0  10       2626.48       2634.01        48.22 o
   4   0  10        925.04       1112.09        27.73 o
   6   0  10        301.01        267.28        15.00 o
   8   0  10         66.80         53.18         8.33 o
  10   0  10       2788.58       2780.13        63.98 o
  12   0  10        443.87        417.18        23.21 o
  14   0  10          3.38         -9.49        10.62 o
 -17   1  10        236.24        253.02        20.33 o
 -16   1  10          9.15         10.38         5.14 o
 -15   1  10        112.29        114.30         7.50 o
 -14   1  10        137.99        146.70         7.96 o
 -13   1  10        353.57        365.02        11.44 o
 -12   1  10       1682.18       1635.04        22.43 o
 -11   1  10        104.90         95.98         6.59 o
 -10   1  10       2240.44       2222.62        25.13 o
  -9   1  10       1065.98       1015.92        15.91 o
  -8   1  10        373.21        318.24         8.00 o
  -7   1  10        296.79        279.99         7.18 o
  -6   1  10         77.18         63.29         3.99 o
  -5   1  10         65.99         54.43         3.56 o
  -4   1  10        197.58        213.42         6.09 o
  -3   1  10         21.72         18.57         2.76 o
  -2   1  10         64.46         81.80         4.60 o
  -1   1  10        731.57        734.67        17.30 o
   0   1  10        441.90        438.99        20.98 o
   1   1  10       3259.80       3298.13        59.91 o
   2   1  10       1658.79       1765.08        28.57 o
   3   1  10        365.09        381.55        25.74 o
   4   1  10        219.24        222.01        13.98 o
   5   1  10       1330.07       1358.46        20.84 o
   6   1  10        171.48        162.61         7.81 o
   7   1  10        306.96        301.77        10.45 o
   8   1  10          0.00          2.70         4.00 o
   9   1  10        806.34        763.30        16.53 o
  10   1  10         41.41         30.50         5.22 o
  11   1  10        123.36        145.14        10.41 o
  12   1  10        192.28        187.56        11.34 o
  13   1  10        340.32        362.94        15.25 o
  14   1  10        317.19        330.12        20.52 o
  15   1  10          2.43         -0.08        13.46 o
 -17   2  10        105.25        133.79        27.72 o
 -16   2  10        108.34        101.06        11.58 o
 -15   2  10         87.78         98.92         7.25 o
 -14   2  10          1.34          3.29         3.68 o
 -13   2  10        186.23        187.50         8.77 o
 -12   2  10        142.06        131.48         7.26 o
 -11   2  10       1520.32       1523.52        20.74 o
 -10   2  10        535.46        591.26        18.87 o
  -9   2  10        241.15        259.12         8.27 o
  -8   2  10         46.41         44.66         4.10 o
  -7   2  10        277.45        292.80         8.01 o
  -6   2  10         23.48         16.25         2.86 o
  -5   2  10         50.80         60.88         3.98 o
  -4   2  10        506.81        463.06        10.25 o
  -3   2  10          1.76         -0.18         2.69 o
  -2   2  10         13.64         10.33         2.62 o
  -1   2  10        274.19        290.57         9.54 o
   0   2  10        294.98        300.21        10.93 o
   1   2  10        154.73        145.98         9.58 o
   2   2  10          0.81          3.38         4.03 o
   3   2  10         68.72         92.54         5.27 o
   4   2  10          1.48          4.55         2.86 o
   5   2  10         25.80         28.58         6.97 o
   6   2  10        130.12        119.72         7.37 o
   7   2  10         22.47         20.48         4.40 o
   8   2  10         35.50         31.37         5.21 o
   9   2  10         23.88         26.40         5.39 o
  10   2  10        573.69        589.88        14.98 o
  11   2  10        174.24        173.41        12.17 o
  12   2  10        130.63        115.82         9.20 o
  13   2  10          4.36         10.51         5.20 o
  14   2  10         19.35         12.59         7.91 o
 -16   3  10        323.78        273.55        20.49 o
 -15   3  10         36.94         25.77         8.78 o
 -14   3  10          1.39          2.71         4.65 o
 -13   3  10          8.41          2.05         3.67 o
 -12   3  10        129.89        136.59         9.28 o
 -11   3  10         12.16         11.25         3.93 o
 -10   3  10          0.32         -2.48         3.50 o
  -9   3  10         65.81         67.92         5.72 o
  -8   3  10        593.10        592.40        12.01 o
  -7   3  10        555.12        521.12        11.26 o
  -6   3  10        104.98        128.38         6.54 o
  -5   3  10         77.40         91.86         4.99 o
  -4   3  10         23.75         29.77         3.66 o
  -3   3  10        991.09        916.99        15.22 o
  -2   3  10         31.54         33.62         3.63 o
  -1   3  10       2377.91       2397.01        30.99 o
   0   3  10        808.77        803.93        14.65 o
   1   3  10       1502.03       1554.13        20.15 o
   2   3  10         83.68         94.44         5.57 o
   3   3  10         66.37         89.27         6.09 o
   4   3  10         39.25         44.03         5.12 o
   5   3  10         43.77         46.67         5.11 o
   6   3  10        156.32        145.33         8.56 o
   7   3  10         10.35          4.25         4.48 o
   8   3  10       1010.64        984.10        20.01 o
   9   3  10         10.68         12.00         4.52 o
  10   3  10          1.04          4.28         4.30 o
  11   3  10         99.24        108.24         7.87 o
  12   3  10         15.75         20.79         6.50 o
  13   3  10         55.05         68.19        14.22 o
  14   3  10         43.05         32.55         9.12 o
 -15   4  10          0.15          9.94         7.03 o
 -14   4  10         24.02         16.29         6.05 o
 -13   4  10         22.78         10.81         5.40 o
 -12   4  10          0.05         -0.58         3.57 o
 -11   4  10          0.50          5.76         4.71 o
 -10   4  10          2.12         -2.12         3.25 o
  -9   4  10        123.55        134.96         7.13 o
  -8   4  10         26.07         24.42         4.13 o
  -7   4  10         81.35         72.72         5.26 o
  -6   4  10        235.89        235.04         8.88 o
  -5   4  10         10.69         11.79         3.46 o
  -4   4  10          0.69         -2.90         2.90 o
  -3   4  10         93.10         81.41         5.96 o
  -2   4  10         10.35          6.81         3.25 o
  -1   4  10       1551.17       1520.94        21.79 o
   0   4  10        338.33        378.89        11.69 o
   1   4  10       1597.37       1552.06        32.51 o
   2   4  10          0.01         -0.97         6.56 o
   3   4  10       1516.79       1489.30        32.73 o
   4   4  10          2.14          3.07         7.78 o
   5   4  10         39.62         52.15         9.38 o
   6   4  10          4.21         -3.14         5.73 o
   7   4  10       1866.45       1771.89        27.64 o
   8   4  10         61.97         62.86         6.23 o
   9   4  10         40.68         37.13         8.63 o
  10   4  10          2.86         14.79         4.66 o
  11   4  10          0.77          4.73         4.65 o
  12   4  10          4.47         -2.66         6.08 o
 -13   5  10         32.36         41.27         7.43 o
 -12   5  10          6.94         -4.43         4.43 o
 -11   5  10         21.79         22.05         5.73 o
 -10   5  10          1.55          4.40         5.84 o
  -9   5  10         76.17         71.80         5.29 o
  -8   5  10        267.25        274.77        10.16 o
  -7   5  10        156.33        155.67         7.99 o
  -6   5  10        448.84        440.35        11.28 o
  -5   5  10         11.76         11.95         4.07 o
  -4   5  10         62.96         59.02         5.37 o
  -3   5  10         36.59         34.55         4.55 o
  -2   5  10          9.79         14.49         6.25 o
  -1   5  10        600.42        573.67        15.13 o
   0   5  10        885.22        914.46        25.57 o
   1   5  10         54.68         65.51        10.88 o
   2   5  10         10.51         13.17         5.93 o
   3   5  10          5.33         -0.56         5.10 o
   4   5  10         29.37         25.92         7.57 o
   5   5  10        101.61         88.49         9.34 o
   6   5  10        121.20        133.45        20.71 o
   7   5  10          0.22         -1.10         6.90 o
   8   5  10         38.20         27.47         7.49 o
   9   5  10          0.02          0.17         5.65 o
  10   5  10         65.96         61.42        12.03 o
  11   5  10         70.61         59.37        19.84 o
 -11   6  10         94.30         81.93        11.30 o
 -10   6  10         85.41         99.41        14.96 o
  -9   6  10         52.02         58.09         6.97 o
  -8   6  10         96.43         98.26         8.43 o
  -7   6  10        351.14        371.82        12.82 o
  -6   6  10         11.28         15.10         4.91 o
  -5   6  10         24.49         14.82         4.67 o
  -4   6  10        201.94        185.00        11.23 o
  -3   6  10          2.51          0.48         5.48 o
  -2   6  10        111.20        113.57         8.32 o
  -1   6  10         38.71         34.23         5.19 o
   0   6  10         59.81         61.97         5.54 o
   1   6  10         12.85         17.69         5.44 o
   2   6  10         78.06         85.41         8.62 o
   3   6  10         67.70         76.44        10.00 o
   4   6  10         86.48         87.46        11.65 o
   5   6  10         20.34         12.19         6.86 o
   6   6  10        196.55        235.52        15.08 o
   7   6  10         60.82         59.04         7.05 o
   8   6  10          4.74          0.85         5.37 o
  -7   7  10         35.36         28.79         7.04 o
  -6   7  10          9.84          2.73         6.20 o
  -5   7  10          3.38          2.05         4.73 o
  -4   7  10         11.58          8.80         6.10 o
  -3   7  10         55.36         57.84         8.30 o
  -2   7  10         14.63         10.78         6.28 o
  -1   7  10         61.96         45.44        10.03 o
   0   7  10         96.79         90.24         9.18 o
   1   7  10          5.67         44.71         9.76 o
   2   7  10          4.63         -6.27        12.60 o
   3   7  10         81.00         94.77         9.41 o
   4   7  10         25.58         23.18         6.79 o
   5   7  10         32.00         39.33         8.61 o
 -17   0  11         46.22         62.07        13.80 o
 -15   0  11          4.72          1.72         5.61 o
 -13   0  11         11.33         14.05         5.86 o
 -11   0  11          1.30          2.04         4.71 o
  -9   0  11         25.98         22.09         5.07 o
  -7   0  11        838.87        852.23        17.67 o
  -5   0  11       2097.06       2193.54        29.88 o
  -3   0  11        296.40        308.11         9.27 o
  -1   0  11       1360.58       1468.04        26.48 o
   1   0  11          7.46          6.05         8.67 o
   3   0  11       1719.76       2183.79        42.56 o
   5   0  11        252.08        271.73        15.71 o
   7   0  11         47.04         34.54         8.76 o
   9   0  11       3110.33       3092.53        64.95 o
  11   0  11        361.33        331.80        19.81 o
  13   0  11        151.75        175.18        17.49 o
  15   0  11        185.09        203.12        41.42 o
 -17   1  11         60.25         50.69        10.67 o
 -16   1  11         36.22         44.42         6.93 o
 -15   1  11          0.55         -3.35         3.35 o
 -14   1  11        159.91        164.18         8.54 o
 -13   1  11        393.11        371.43        11.72 o
 -12   1  11        379.61        379.11        11.02 o
 -11   1  11       1182.04       1206.57        18.11 o
 -10   1  11         44.48         54.08         5.24 o
  -9   1  11        304.18        330.64         9.18 o
  -8   1  11         25.81         34.00         3.91 o
  -7   1  11         17.36         17.74         2.86 o
  -6   1  11         34.19         38.76         3.35 o
  -5   1  11        552.81        560.69         9.26 o
  -4   1  11         83.93         83.94         4.13 o
  -3   1  11        837.62        813.24        12.62 o
  -2   1  11        368.41        401.69        11.40 o
  -1   1  11          0.98          1.79         3.27 o
   0   1  11        747.41        747.09        18.12 o
   1   1  11        645.99        580.33        22.13 o
   2   1  11        410.93        466.74        17.10 o
   3   1  11          1.30         -2.79         3.22 o
   4   1  11         17.39         24.30         3.94 o
   5   1  11         89.13        104.42         7.54 o
   6   1  11        382.25        363.71        13.50 o
   7   1  11         18.90         26.03         5.29 o
   8   1  11        886.01        850.69        18.59 o
   9   1  11        144.51        163.50        11.00 o
  10   1  11         12.91         15.99         6.04 o
  11   1  11         90.13         92.34         8.27 o
  12   1  11          0.51         -4.38         4.38 o
  13   1  11          5.04          6.19         5.85 o
  14   1  11          1.35         -4.54         8.71 o
 -17   2  11          0.01         -5.99        13.14 o
 -16   2  11         12.27          6.26         6.04 o
 -15   2  11        366.29        358.90        15.78 o
 -14   2  11        199.45        185.65         9.24 o
 -13   2  11        117.72        124.02         7.27 o
 -12   2  11          0.00          4.71         3.49 o
 -11   2  11          0.25          5.88         3.75 o
 -10   2  11        176.89        161.68         7.49 o
  -9   2  11        468.17        468.77        11.33 o
  -8   2  11          0.55         -2.63         2.63 o
  -7   2  11         12.84         16.88         3.31 o
  -6   2  11          0.50          0.70         2.30 o
  -5   2  11          0.64          4.27         2.22 o
  -4   2  11        274.03        282.82         7.82 o
  -3   2  11       1501.80       1542.34        20.22 o
  -2   2  11        446.40        484.08        12.92 o
  -1   2  11        116.44        166.17         8.26 o
   0   2  11         15.86          9.36         4.00 o
   1   2  11         54.52         47.98         5.80 o
   2   2  11        450.18        394.75        13.67 o
   3   2  11          6.55         15.35         3.85 o
   4   2  11          0.08         -1.68         2.62 o
   5   2  11          0.89         -2.08         3.42 o
   6   2  11         29.28         30.29         4.69 o
   7   2  11        249.37        252.36        10.18 o
   8   2  11         58.20         65.31         6.49 o
   9   2  11        267.50        250.85        11.26 o
  10   2  11        207.78        192.38        11.38 o
  11   2  11          2.39         -2.30         4.70 o
  12   2  11          1.94         -2.87         4.76 o
  13   2  11         65.75         81.06         9.26 o
  14   2  11        131.12        115.92        14.35 o
 -16   3  11          0.13         -5.35         9.40 o
 -15   3  11        280.42        307.71        14.46 o
 -14   3  11        262.89        251.58        10.84 o
 -13   3  11         25.62         23.75         4.90 o
 -12   3  11          2.02          2.97         3.73 o
 -11   3  11         23.18         20.91         4.10 o
 -10   3  11        486.08        467.94        13.14 o
  -9   3  11        500.55        529.20        12.51 o
  -8   3  11        129.17        139.67         9.72 o
  -7   3  11        397.56        355.47         9.13 o
  -6   3  11          1.57          3.16         2.83 o
  -5   3  11          8.21          8.90         3.17 o
  -4   3  11          3.99          1.29         2.46 o
  -3   3  11        461.45        485.23        10.22 o
  -2   3  11        184.02        192.48         7.11 o
  -1   3  11        223.27        244.87         7.72 o
   0   3  11        358.52        396.32        10.09 o
   1   3  11        201.95        196.18         6.72 o
   2   3  11          0.60          7.81         2.96 o
   3   3  11        270.34        270.64        12.87 o
   4   3  11          0.72         -3.36         3.36 o
   5   3  11          1.62         12.44         6.77 o
   6   3  11         45.14         50.15         5.58 o
   7   3  11        111.43        137.29         8.38 o
   8   3  11         58.39         65.06         6.55 o
   9   3  11         94.75         79.00         7.55 o
  10   3  11        197.58        215.46        10.89 o
  11   3  11          0.93         -4.34         5.44 o
  12   3  11         52.06         59.15        10.57 o
  13   3  11        190.12        198.51        15.46 o
 -15   4  11         58.74         55.30        10.71 o
 -14   4  11          9.07          6.85         6.08 o
 -13   4  11          2.78         -3.95         3.95 o
 -12   4  11          0.15         -4.07         4.07 o
 -11   4  11          2.01         -2.53         3.22 o
 -10   4  11          1.86         -1.92         3.96 o
  -9   4  11         54.06         42.08         5.08 o
  -8   4  11         19.81         22.43         4.14 o
  -7   4  11         94.16        111.47         6.18 o
  -6   4  11        468.83        429.05        11.24 o
  -5   4  11         12.48          9.50         3.91 o
  -4   4  11         96.03        113.22         6.50 o
  -3   4  11         57.12         61.60         5.18 o
  -2   4  11        165.37        171.69        11.59 o
  -1   4  11         18.66         28.09         4.19 o
   0   4  11       1329.61       1413.34        21.75 o
   1   4  11         30.52         36.81         6.93 o
   2   4  11        122.10        133.23        13.35 o
   3   4  11         84.47         71.84        20.35 o
   4   4  11         91.65         93.55        11.38 o
   5   4  11          3.48          7.49         5.80 o
   6   4  11        111.42        110.80         8.13 o
   7   4  11        156.11        154.30         8.74 o
   8   4  11        847.61        830.53        18.85 o
   9   4  11          0.74         -3.95         3.95 o
  10   4  11         59.11         47.44         5.95 o
  11   4  11          0.39         -5.72         5.72 o
  12   4  11          8.56          0.64         8.68 o
 -13   5  11         39.07         30.83         7.54 o
 -12   5  11         81.43         88.49         9.09 o
 -11   5  11         29.89         29.44         5.69 o
 -10   5  11          4.45          2.69         4.19 o
  -9   5  11          1.01          7.41         6.56 o
  -8   5  11        116.65        104.05         7.11 o
  -7   5  11       1049.46       1030.72        18.19 o
  -6   5  11         25.51         17.98         3.98 o
  -5   5  11        497.35        478.88        11.64 o
  -4   5  11         45.39         47.50         5.33 o
  -3   5  11        118.85        124.97         7.90 o
  -2   5  11        438.91        439.64        12.46 o
  -1   5  11          0.16         -5.82         5.82 o
   0   5  11         19.38         17.73         9.15 o
   1   5  11         93.93         75.42         9.78 o
   2   5  11          5.51          5.49         5.17 o
   3   5  11          2.94         -2.63         4.74 o
   4   5  11         51.92         55.05         8.58 o
   5   5  11         53.93         45.29         7.69 o
   6   5  11         70.94         97.48        11.68 o
   7   5  11         30.42         16.31         7.26 o
   8   5  11         94.56         89.28        11.69 o
   9   5  11         32.63         20.38         7.10 o
  10   5  11         24.37         36.29        12.43 o
 -11   6  11          5.12         -2.67         6.72 o
 -10   6  11         11.00          7.21         5.50 o
  -9   6  11         28.36         22.44         7.53 o
  -8   6  11          2.05          3.17         4.73 o
  -7   6  11         12.88          7.06         6.57 o
  -6   6  11          1.87         -4.79         5.27 o
  -5   6  11         16.53         15.07         4.62 o
  -4   6  11         38.07         34.90         6.22 o
  -3   6  11         22.10         19.42         8.20 o
  -2   6  11         34.19         45.15         7.62 o
  -1   6  11        275.53        287.95        12.20 o
   0   6  11        114.55        101.37         7.37 o
   1   6  11         64.27         55.79         7.66 o
   2   6  11        125.18        113.12        10.58 o
   3   6  11         36.78         49.90        13.41 o
   4   6  11         36.49         18.69         6.54 o
   5   6  11        152.04        155.66        12.06 o
   6   6  11         35.74         27.98         7.10 o
   7   6  11         13.54          9.49         5.34 o
   8   6  11         45.40         33.27         7.48 o
  -7   7  11          7.70          6.25         6.77 o
  -6   7  11          1.11          0.76         5.59 o
  -5   7  11          0.02          5.67         4.74 o
  -4   7  11        288.74        298.46        23.64 o
  -3   7  11        117.92        107.86        20.51 o
  -2   7  11          0.02          0.24         6.39 o
  -1   7  11        124.92        128.96        12.39 o
   0   7  11         61.51         92.70        14.71 o
   1   7  11          1.92          5.73         8.01 o
   2   7  11         26.89         37.67         6.54 o
   3   7  11        114.85        114.76        10.64 o
   4   7  11          9.32          3.22         7.99 o
 -16   0  12        187.11        178.39        16.67 o
 -14   0  12        221.04        229.06        18.79 o
 -12   0  12        985.71        985.34        23.96 o
 -10   0  12         15.98          3.22         4.78 o
  -8   0  12        506.30        451.33        14.89 o
  -6   0  12        955.77       1021.32        24.34 o
  -4   0  12       1093.18       1203.93        19.82 o
  -2   0  12        372.30        406.53        14.28 o
   0   0  12        235.11        241.54        11.77 o
   2   0  12       6948.86       7557.86       137.84 o
   4   0  12        305.65        391.60        29.31 o
   6   0  12         18.62         33.05         7.46 o
   8   0  12        633.27        609.89        24.89 o
  10   0  12         26.31         18.52        16.82 o
  12   0  12        110.22         83.02        11.89 o
  14   0  12          0.46         -0.76        15.02 o
 -17   1  12         21.93          9.78         7.13 o
 -16   1  12          0.01          1.70         5.43 o
 -15   1  12        141.77        143.69         8.06 o
 -14   1  12        193.20        206.23         9.90 o
 -13   1  12          0.45          3.13         3.43 o
 -12   1  12        275.63        255.86        10.35 o
 -11   1  12        124.35        127.26         6.98 o
 -10   1  12         45.64         41.75         4.52 o
  -9   1  12        399.69        412.14         9.78 o
  -8   1  12        216.60        226.18         7.37 o
  -7   1  12         67.19         82.21         4.78 o
  -6   1  12        108.47        110.10         5.13 o
  -5   1  12         98.27        112.08         4.79 o
  -4   1  12        149.48        167.76         5.36 o
  -3   1  12       1739.49       1836.47        22.01 o
  -2   1  12         19.36         10.82         3.63 o
  -1   1  12        301.23        292.77         9.49 o
   0   1  12        748.38        718.39        18.32 o
   1   1  12          0.53         -1.07         4.44 o
   2   1  12        422.73        396.94        15.95 o
   3   1  12        154.22        134.26         8.43 o
   4   1  12         85.66        103.17         6.61 o
   5   1  12        169.18        201.40         9.35 o
   6   1  12        185.86        198.14        10.28 o
   7   1  12          4.89          2.64         4.43 o
   8   1  12          0.00          3.77         4.18 o
   9   1  12        308.80        306.86        13.73 o
  10   1  12        154.86        157.94        11.12 o
  11   1  12        103.28        102.65        11.60 o
  12   1  12         72.40         73.20         8.03 o
  13   1  12          0.25         -5.67         5.67 o
  14   1  12          0.53         -0.90        10.10 o
 -17   2  12         58.32         47.51         9.86 o
 -16   2  12          4.53          5.18         6.56 o
 -15   2  12         27.16         25.15         5.20 o
 -14   2  12        174.39        195.47         9.98 o
 -13   2  12         66.96         65.20         5.77 o
 -12   2  12        219.45        229.35         9.39 o
 -11   2  12         55.99         52.40         5.25 o
 -10   2  12        155.39        159.31         7.59 o
  -9   2  12        722.79        694.23        13.65 o
  -8   2  12          2.71         -0.78         2.88 o
  -7   2  12          8.15          7.05         2.90 o
  -6   2  12        348.92        344.37         8.51 o
  -5   2  12        947.77        963.10        14.37 o
  -4   2  12         31.55         29.61         3.49 o
  -3   2  12        743.48        747.79        15.45 o
  -2   2  12       1438.88       1471.54        22.34 o
  -1   2  12        320.65        340.50        10.19 o
   0   2  12         38.77         39.42         5.54 o
   1   2  12         98.93        114.15         8.57 o
   2   2  12        502.58        528.31        14.64 o
   3   2  12          2.78          7.27         5.67 o
   4   2  12         45.44         39.26         4.54 o
   5   2  12         86.12         94.85         7.96 o
   6   2  12          0.22         -2.43         3.08 o
   7   2  12          7.38          5.43         3.87 o
   8   2  12        299.91        282.66        11.29 o
   9   2  12        260.91        239.62        11.48 o
  10   2  12         51.89         60.22         7.67 o
  11   2  12          0.88         -3.06         4.20 o
  12   2  12        144.27        157.60        13.32 o
  13   2  12         62.49         76.76         9.79 o
  14   2  12        112.21         88.82        17.71 o
 -16   3  12        236.86        213.02        16.49 o
 -15   3  12          0.09          2.71         5.05 o
 -14   3  12        212.13        228.44        11.15 o
 -13   3  12         31.33         28.20         6.14 o
 -12   3  12         12.38         10.90         3.94 o
 -11   3  12         40.11         34.47         4.82 o
 -10   3  12        172.08        163.00         8.25 o
  -9   3  12         48.39         55.50         6.66 o
  -8   3  12        205.60        281.17        14.92 o
  -7   3  12        480.36        481.67        11.08 o
  -6   3  12          0.58         -1.01         2.68 o
  -5   3  12         11.15         13.30         3.33 o
  -4   3  12         75.08         62.48         5.21 o
  -3   3  12        117.74        167.71         7.90 o
  -2   3  12        227.30        239.07         7.57 o
  -1   3  12        231.61        241.73         9.27 o
   0   3  12         14.95         39.07         5.01 o
   1   3  12        125.89        131.18         7.59 o
   2   3  12        141.33        153.27         7.46 o
   3   3  12        166.89        148.61         7.69 o
   4   3  12       1242.17       1145.80        21.94 o
   5   3  12        146.86        159.04         8.19 o
   6   3  12         69.32         77.14         6.63 o
   7   3  12        375.45        347.98        11.99 o
   8   3  12        178.40        176.07         9.60 o
   9   3  12         76.18         63.51         6.88 o
  10   3  12          5.05         -2.75         4.11 o
  11   3  12          0.43          7.06         5.00 o
  12   3  12          7.12         -0.55         5.35 o
  13   3  12          0.36         -6.55         6.55 o
 -15   4  12        111.80         96.63        11.38 o
 -14   4  12          7.62          0.86         7.81 o
 -13   4  12          2.98          8.17         5.73 o
 -12   4  12          1.08          5.52         3.93 o
 -11   4  12         22.31         16.33         4.82 o
 -10   4  12          4.59          7.38         4.39 o
  -9   4  12        368.24        353.61        10.56 o
  -8   4  12        139.42        132.26         7.35 o
  -7   4  12        529.83        493.62        12.95 o
  -6   4  12        111.85        125.50         7.47 o
  -5   4  12        540.63        474.39        11.71 o
  -4   4  12         41.35         43.21         4.63 o
  -3   4  12        196.65        185.16         7.80 o
  -2   4  12         78.30         79.01         5.39 o
  -1   4  12       1648.39       1589.19        21.20 o
   0   4  12        294.42        332.61         8.59 o
   1   4  12        501.68        474.55        16.75 o
   2   4  12         72.50         71.06         8.21 o
   3   4  12        310.82        275.65        21.11 o
   4   4  12         40.50         38.65         8.59 o
   5   4  12         29.99         42.56        11.60 o
   6   4  12         78.42         92.89         6.65 o
   7   4  12         80.78         79.32         6.52 o
   8   4  12        441.21        458.02        13.20 o
   9   4  12         14.11         21.15         4.44 o
  10   4  12         18.59         12.06         5.46 o
  11   4  12         26.68         27.27         7.94 o
  12   4  12          1.59          4.61         6.94 o
 -13   5  12        129.41        132.99        10.56 o
 -12   5  12         27.18         43.38         7.58 o
 -11   5  12        122.30        124.23         7.82 o
 -10   5  12          2.62          0.63         3.57 o
  -9   5  12          4.31          0.19         3.62 o
  -8   5  12          3.84          1.79         3.63 o
  -7   5  12        314.36        301.37        10.81 o
  -6   5  12         43.92         53.44         5.90 o
  -5   5  12          0.00          0.38         3.35 o
  -4   5  12          0.00          1.36         3.62 o
  -3   5  12         11.37         12.70         3.63 o
  -2   5  12         38.04         35.77         4.78 o
  -1   5  12        202.21        223.81        12.54 o
   0   5  12         17.54         20.21         4.75 o
   1   5  12         78.41         84.99         7.26 o
   2   5  12          6.77          2.98         8.47 o
   3   5  12          0.16          9.55         9.86 o
   4   5  12         74.34         91.96        12.65 o
   5   5  12         23.09         14.66         8.63 o
   6   5  12          7.84          8.45         5.88 o
   7   5  12        201.20        195.21        15.77 o
   8   5  12         12.73          9.13        11.65 o
   9   5  12          0.51          4.75         7.28 o
  10   5  12          6.46          5.13        18.30 o
 -10   6  12         11.20          5.19         6.67 o
  -9   6  12          2.53          4.26         5.94 o
  -8   6  12         35.68         28.05         6.42 o
  -7   6  12         60.09         56.82         7.80 o
  -6   6  12        108.33        119.54         9.82 o
  -5   6  12         25.23         28.95         4.99 o
  -4   6  12         55.93         54.72         6.27 o
  -3   6  12        389.26        387.86        11.84 o
  -2   6  12        177.34        209.86        10.77 o
  -1   6  12          0.59         -5.11         5.75 o
   0   6  12         43.16         46.50         9.51 o
   1   6  12         97.94         92.71        10.30 o
   2   6  12         26.46         31.09         6.91 o
   3   6  12        177.32        184.40        12.40 o
   4   6  12          1.29         15.65         7.77 o
   5   6  12          9.53         16.38         8.02 o
   6   6  12         19.50         22.04         8.88 o
   7   6  12         40.07         49.15        12.04 o
  -6   7  12         14.40         13.37         6.72 o
  -5   7  12         16.22          5.01         4.68 o
  -4   7  12        198.18        199.73        14.75 o
  -3   7  12         35.84         36.55         7.87 o
  -2   7  12         78.85         93.01         9.68 o
  -1   7  12          2.30         -2.33         6.48 o
   0   7  12         55.74         55.96        17.31 o
   1   7  12          0.04          2.68         4.94 o
   2   7  12          3.24          6.27         6.20 o
   3   7  12         77.10         75.53         9.40 o
 -17   0  13         19.89         -5.11        10.60 o
 -15   0  13          0.19         -4.28         7.97 o
 -13   0  13        522.91        516.25        18.29 o
 -11   0  13       1618.27       1659.65        31.05 o
  -9   0  13       1109.33       1253.95        25.37 o
  -7   0  13         49.18         64.95         6.29 o
  -5   0  13        185.92        192.13         8.97 o
  -3   0  13         69.12         61.44         6.73 o
  -1   0  13       1292.22       1365.04        29.01 o
   1   0  13         21.12          0.60         7.20 o
   3   0  13        294.86        385.38        15.81 o
   5   0  13        183.40        210.89        13.80 o
   7   0  13        926.09        872.97        35.98 o
   9   0  13         34.94         27.23         8.75 o
  11   0  13        282.48        278.66        23.38 o
  13   0  13          7.53          0.40        17.13 o
 -17   1  13        249.97        248.89        18.41 o
 -16   1  13          7.96         -5.66         5.75 o
 -15   1  13         55.78         58.34         6.56 o
 -14   1  13         43.71         52.17         5.65 o
 -13   1  13        372.29        406.24        11.62 o
 -12   1  13        163.11        151.44         7.98 o
 -11   1  13        650.89        630.77        13.54 o
 -10   1  13         84.66        105.86         6.19 o
  -9   1  13        339.99        340.63         9.10 o
  -8   1  13        103.45        100.89         5.88 o
  -7   1  13        818.72        779.51        12.37 o
  -6   1  13        157.89        177.98         6.29 o
  -5   1  13         19.97         17.95         2.78 o
  -4   1  13       1370.14       1393.62        16.56 o
  -3   1  13        572.42        575.57        12.33 o
  -2   1  13        410.33        394.92        11.31 o
  -1   1  13         80.36        102.23         6.74 o
   0   1  13        131.18        113.51         8.87 o
   1   1  13         43.47         27.13         6.27 o
   2   1  13        159.42        190.87        23.10 o
   3   1  13        378.28        374.64        11.87 o
   4   1  13        202.78        236.73         9.43 o
   5   1  13        119.56        134.26         8.46 o
   6   1  13        275.07        256.49        11.29 o
   7   1  13         35.82         32.84         5.81 o
   8   1  13        211.94        218.36        13.16 o
   9   1  13          3.85         -1.17         4.18 o
  10   1  13          2.48          0.91         4.57 o
  11   1  13        167.77        160.39        12.26 o
  12   1  13         14.00         17.28         6.93 o
  13   1  13        286.63        324.15        20.78 o
  14   1  13         32.01         23.25        11.77 o
 -16   2  13         61.51         58.29        13.98 o
 -15   2  13         26.11         24.00         5.75 o
 -14   2  13         87.36         85.45         8.72 o
 -13   2  13         13.22         23.58         4.58 o
 -12   2  13          3.13          2.79         3.47 o
 -11   2  13         52.60         44.49         4.92 o
 -10   2  13       2552.00       2529.54        28.08 o
  -9   2  13        868.81        836.00        14.21 o
  -8   2  13          4.35          0.93         2.71 o
  -7   2  13        259.99        261.35         8.96 o
  -6   2  13       1053.54       1037.04        15.14 o
  -5   2  13          0.24          0.39         2.64 o
  -4   2  13         61.54         67.32         5.91 o
  -3   2  13        175.63        186.81         9.39 o
  -2   2  13        215.08        204.85         8.85 o
  -1   2  13          1.26         -2.34         2.96 o
   0   2  13          2.37          5.42         3.98 o
   1   2  13        134.55        155.23        10.38 o
   2   2  13        369.68        358.47        13.96 o
   3   2  13         36.49         42.94         7.94 o
   4   2  13        241.95        247.46        12.05 o
   5   2  13        218.39        247.06        10.56 o
   6   2  13        560.43        548.14        14.09 o
   7   2  13        477.97        468.24        13.36 o
   8   2  13          7.84          2.68         4.69 o
   9   2  13        176.01        190.43        10.93 o
  10   2  13        239.31        243.46        11.96 o
  11   2  13         33.41         34.67         6.05 o
  12   2  13         12.10         24.79         8.54 o
  13   2  13         22.65         40.86        11.16 o
 -16   3  13          0.00         -3.10         6.76 o
 -15   3  13         40.37         48.80         7.59 o
 -14   3  13        168.03        165.52         9.67 o
 -13   3  13          3.50          2.12         4.32 o
 -12   3  13        248.09        258.19        10.73 o
 -11   3  13          2.84          2.77         5.57 o
 -10   3  13          1.46          2.27         3.26 o
  -9   3  13         17.18         15.43         4.16 o
  -8   3  13        219.94        229.18         8.56 o
  -7   3  13        158.47        163.06         7.49 o
  -6   3  13        277.96        272.33         9.63 o
  -5   3  13        396.21        432.17        10.70 o
  -4   3  13          7.13          8.58         3.04 o
  -3   3  13        593.20        563.12        14.00 o
  -2   3  13          4.01         -0.57         3.24 o
  -1   3  13        611.35        560.90        14.97 o
   0   3  13        349.97        389.95        11.84 o
   1   3  13        682.04        661.99        15.53 o
   2   3  13          0.11         -1.91         3.92 o
   3   3  13         87.82        123.38        12.31 o
   4   3  13          0.12         -3.01         3.41 o
   5   3  13          8.36          8.75         4.35 o
   6   3  13        148.58        162.21         9.04 o
   7   3  13        199.32        171.33        10.66 o
   8   3  13         88.98        101.11         7.81 o
   9   3  13          0.50         -1.60         4.26 o
  10   3  13         98.40         99.47         8.10 o
  11   3  13         20.37          0.34         8.43 o
  12   3  13         82.83         71.16        10.03 o
 -14   4  13         45.66         46.47         7.64 o
 -13   4  13          1.42          2.61         4.69 o
 -12   4  13         61.94         48.84         5.73 o
 -11   4  13          0.55          4.35         3.72 o
 -10   4  13         64.85         70.73         6.57 o
  -9   4  13         40.57         34.46         5.05 o
  -8   4  13         33.81         26.87         5.32 o
  -7   4  13        569.23        562.04        13.52 o
  -6   4  13          4.61          2.66         3.50 o
  -5   4  13        737.41        728.69        14.49 o
  -4   4  13         54.83         55.73         5.28 o
  -3   4  13         22.70         28.21         4.23 o
  -2   4  13        118.87        120.58         7.19 o
  -1   4  13         15.48         10.05         2.85 o
   0   4  13       1081.09       1004.11        15.91 o
   1   4  13        405.00        411.56        16.47 o
   2   4  13          9.38         10.93         4.90 o
   3   4  13         40.25         54.82         7.29 o
   4   4  13         10.65          7.95         5.41 o
   5   4  13        232.86        239.15        16.14 o
   6   4  13         78.70         67.52         6.03 o
   7   4  13        228.99        226.27         9.97 o
   8   4  13        144.82        136.11         8.82 o
   9   4  13         18.41         12.96         6.67 o
  10   4  13         12.98          9.04         5.25 o
  11   4  13         26.82         24.80         7.53 o
 -13   5  13          0.12         -3.88         5.69 o
 -12   5  13        129.66        101.42        10.29 o
 -11   5  13         24.61         21.08         4.59 o
 -10   5  13          2.30          8.32         5.03 o
  -9   5  13          6.10          3.32         4.15 o
  -8   5  13         80.45         68.24         6.42 o
  -7   5  13        170.21        156.19         8.74 o
  -6   5  13         72.15         59.55         5.89 o
  -5   5  13          8.87         11.37         4.17 o
  -4   5  13         22.74         30.46         4.57 o
  -3   5  13          7.81          2.55         3.42 o
  -2   5  13         20.43         21.16         3.98 o
  -1   5  13         42.78         51.16         6.08 o
   0   5  13          1.09          3.64         4.14 o
   1   5  13        487.15        460.28        14.29 o
   2   5  13        208.62        230.38        13.82 o
   3   5  13        111.44         96.32        10.32 o
   4   5  13        307.41        311.85        27.51 o
   5   5  13          0.79          8.37         5.60 o
   6   5  13        156.46        175.29        12.17 o
   7   5  13          6.65         -6.37        10.94 o
   8   5  13          0.76          9.01         7.07 o
   9   5  13          1.11         -3.99        12.32 o
 -10   6  13        127.38        138.45        11.49 o
  -9   6  13         82.86         92.40         8.72 o
  -8   6  13          0.22         -0.75         4.80 o
  -7   6  13         34.55         35.19         7.24 o
  -6   6  13          8.78          6.13         7.60 o
  -5   6  13        443.73        497.44        19.34 o
  -4   6  13        173.27        189.50         8.13 o
  -3   6  13         43.18         45.31         4.88 o
  -2   6  13          0.05         -4.02         4.02 o
  -1   6  13          7.34          4.10         4.31 o
   0   6  13        250.42        248.78        14.54 o
   1   6  13         16.23         37.79         7.61 o
   2   6  13         11.89          4.60         5.25 o
   3   6  13         67.38         80.93         9.24 o
   4   6  13         86.59         93.18        11.26 o
   5   6  13         11.19          3.30         5.78 o
   6   6  13         19.40          4.07        12.30 o
   7   6  13         14.25         19.56         8.19 o
  -5   7  13        202.97        189.45        14.85 o
  -4   7  13        442.58        478.41        19.25 o
  -3   7  13          3.58          2.75         5.50 o
  -2   7  13          2.05          5.65         6.27 o
  -1   7  13         93.10         89.88         9.16 o
   0   7  13          0.32          0.98         4.40 o
   1   7  13          7.68          8.28         5.65 o
   2   7  13          6.68         15.21         9.05 o
 -16   0  14        155.79        201.88        18.78 o
 -14   0  14        141.20        129.94        11.23 o
 -12   0  14       1355.63       1351.56        28.88 o
 -10   0  14        844.55        846.95        20.92 o
  -8   0  14         18.91         15.47         4.63 o
  -6   0  14          9.41          5.95         3.74 o
  -4   0  14        772.19        811.19        16.30 o
  -2   0  14        321.52        277.84        11.23 o
   0   0  14        240.44        258.20        11.34 o
   2   0  14       1154.30       1117.69        31.19 o
   4   0  14          2.36         -4.29         4.29 o
   6   0  14         13.75         58.21        20.66 o
   8   0  14        769.96        803.14        29.15 o
  10   0  14        108.38         82.96        13.48 o
  12   0  14        249.75        251.88        26.70 o
 -17   1  14         14.84         12.27         8.18 o
 -16   1  14          0.20          2.24         6.40 o
 -15   1  14         78.86         62.70         6.90 o
 -14   1  14          9.87         16.64         4.11 o
 -13   1  14         75.50         82.63         6.83 o
 -12   1  14        554.26        580.81        13.24 o
 -11   1  14         45.48         40.59         5.31 o
 -10   1  14          0.17         -2.96         2.96 o
  -9   1  14         74.42         78.03         5.32 o
  -8   1  14        350.52        389.87         9.38 o
  -7   1  14          5.62          4.77         2.49 o
  -6   1  14        259.22        265.06         7.43 o
  -5   1  14        158.28        164.40         5.99 o
  -4   1  14         62.50         55.36         4.00 o
  -3   1  14        602.52        580.86        13.82 o
  -2   1  14         75.42         74.62         6.80 o
  -1   1  14          0.06         -2.78         2.78 o
   0   1  14          4.18         -0.60         4.64 o
   1   1  14         24.15         24.71         6.26 o
   2   1  14        409.34        395.49        17.30 o
   3   1  14        558.04        556.44        23.98 o
   4   1  14        170.49        213.07        11.79 o
   5   1  14        126.40        113.42         8.04 o
   6   1  14         50.68         75.75         7.24 o
   7   1  14        195.61        189.26        12.27 o
   8   1  14          3.11         -0.81         4.11 o
   9   1  14         94.82        123.59        16.62 o
  10   1  14        159.47        148.37        11.17 o
  11   1  14         13.02         18.16         6.30 o
  12   1  14        333.78        325.89        18.80 o
  13   1  14         18.24         35.25         9.23 o
 -16   2  14          1.56         17.99         7.93 o
 -15   2  14        109.21        123.38         8.69 o
 -14   2  14         14.09         15.77         4.40 o
 -13   2  14        203.28        197.62         9.51 o
 -12   2  14          1.24          6.95         3.73 o
 -11   2  14         84.67         79.14         5.78 o
 -10   2  14         13.30          6.95         3.59 o
  -9   2  14         72.27         66.04         5.98 o
  -8   2  14        305.89        315.20         8.88 o
  -7   2  14         63.41         50.10         4.54 o
  -6   2  14         33.10         27.97         3.89 o
  -5   2  14          0.01          2.68         2.98 o
  -4   2  14         10.30         10.79         2.95 o
  -3   2  14        118.72        114.83         8.16 o
  -2   2  14       1250.83       1265.89        23.59 o
  -1   2  14        131.81        133.01         8.47 o
   0   2  14         31.06         26.19         4.87 o
   1   2  14        286.62        317.64        13.47 o
   2   2  14        419.55        438.95        17.53 o
   3   2  14          1.96          2.70         5.40 o
   4   2  14          2.02         14.55         6.26 o
   5   2  14        560.03        517.81        15.41 o
   6   2  14          3.22          8.25         6.79 o
   7   2  14          2.34         -3.99         4.34 o
   8   2  14        105.47        115.63         9.51 o
   9   2  14        112.90        118.62        10.27 o
  10   2  14          3.98         14.36         5.58 o
  11   2  14         39.19         47.65        14.34 o
  12   2  14          9.78         14.65        13.76 o
  13   2  14          9.47         -0.21        12.21 o
 -15   3  14          4.86          2.87         6.15 o
 -14   3  14         12.91          5.91         5.67 o
 -13   3  14          0.15          6.23         4.29 o
 -12   3  14        453.36        479.05        14.06 o
 -11   3  14          1.22          3.43         3.58 o
 -10   3  14        223.86        205.73         9.43 o
  -9   3  14        152.43        159.82         8.22 o
  -8   3  14         41.82         53.52         6.40 o
  -7   3  14        103.63        100.42         6.23 o
  -6   3  14        199.28        227.20         9.52 o
  -5   3  14        584.29        549.15        12.25 o
  -4   3  14        115.07        132.08         6.87 o
  -3   3  14        168.52        176.38         7.17 o
  -2   3  14          2.16         -1.70         3.38 o
  -1   3  14        106.42        115.73         8.40 o
   0   3  14         74.31         70.01         6.57 o
   1   3  14          0.79         -4.11         4.11 o
   2   3  14         11.12         13.64         5.22 o
   3   3  14          0.69         -3.91         4.88 o
   4   3  14        236.74        221.95        11.25 o
   5   3  14        121.20        122.65         8.76 o
   6   3  14         11.59          6.77         3.88 o
   7   3  14          8.39          9.17         4.30 o
   8   3  14         41.19         40.91         5.65 o
   9   3  14         17.36         17.18         4.85 o
  10   3  14          7.92          1.62         7.81 o
  11   3  14          7.07          4.94         5.64 o
  12   3  14         15.13          7.50        13.35 o
 -14   4  14         54.27         68.16         9.10 o
 -13   4  14         63.44         58.22         7.26 o
 -12   4  14         23.42         17.43         5.05 o
 -11   4  14         26.54         28.78         5.29 o
 -10   4  14        105.83         95.94         7.04 o
  -9   4  14         10.76         15.08         3.81 o
  -8   4  14        456.10        528.74        14.60 o
  -7   4  14          8.76          3.80         3.65 o
  -6   4  14        654.00        682.89        14.63 o
  -5   4  14        240.23        220.24         8.91 o
  -4   4  14         24.58         23.94         4.32 o
  -3   4  14        275.86        267.17         9.08 o
  -2   4  14         14.63         17.80         3.18 o
  -1   4  14         35.37         27.29         4.21 o
   0   4  14         24.80         18.19         4.22 o
   1   4  14        153.69        149.74         8.18 o
   2   4  14          0.63          0.73         3.98 o
   3   4  14        213.17        230.51        21.17 o
   4   4  14          0.02         -1.89         3.76 o
   5   4  14         65.01         73.05         6.87 o
   6   4  14         75.80         79.43         6.83 o
   7   4  14         10.39         23.91         4.85 o
   8   4  14          0.51         -4.95         7.94 o
   9   4  14        253.68        262.83        12.09 o
  10   4  14         15.45         17.01        10.27 o
  11   4  14          0.01          6.30        10.53 o
 -12   5  14          8.59          0.64         5.35 o
 -11   5  14         18.49         19.62         5.27 o
 -10   5  14         70.12         73.78         7.37 o
  -9   5  14         38.58         44.01         6.25 o
  -8   5  14         25.62         21.61         4.99 o
  -7   5  14        112.58        129.58         7.89 o
  -6   5  14        104.96         88.51         6.71 o
  -5   5  14        196.64        172.38         8.86 o
  -4   5  14         20.12         18.99         4.10 o
  -3   5  14        282.54        261.08         9.04 o
  -2   5  14         14.96         16.00         4.03 o
  -1   5  14        317.27        319.33        12.38 o
   0   5  14          3.17          1.55         5.06 o
   1   5  14        124.02        121.76         9.29 o
   2   5  14          1.72          2.44         7.52 o
   3   5  14        123.17        127.36        11.71 o
   4   5  14        111.99        119.44        11.31 o
   5   5  14          6.30         11.54        11.48 o
   6   5  14         31.98         38.80         9.05 o
   7   5  14          5.55         12.77        10.00 o
   8   5  14        413.08        427.72        24.52 o
   9   5  14          1.93         12.26         8.25 o
 -10   6  14          0.38         -6.60         6.60 o
  -9   6  14         55.51         48.89         7.65 o
  -8   6  14        156.12        182.64        17.37 o
  -7   6  14          6.44          5.59         6.96 o
  -6   6  14        195.39        194.97         9.69 o
  -5   6  14        103.32         93.77         9.36 o
  -4   6  14         92.20         89.72         6.81 o
  -3   6  14         17.39         12.23         8.24 o
  -2   6  14          0.05          0.88         3.97 o
  -1   6  14        116.51        112.98        11.73 o
   0   6  14         34.35         25.03         6.21 o
   1   6  14          2.91         15.32         6.15 o
   2   6  14         27.80         24.00         7.78 o
   3   6  14          1.55          8.93        14.38 o
   4   6  14          0.28         12.74         9.60 o
   5   6  14        163.44        183.20        16.53 o
   6   6  14         25.97         27.65         7.61 o
  -4   7  14         22.23         23.61         6.71 o
  -3   7  14         34.43         26.10         8.37 o
  -2   7  14        145.17        154.46        14.22 o
  -1   7  14        101.20        100.27         7.40 o
   0   7  14        357.37        360.64        16.41 o
 -17   0  15        104.44         83.57        14.01 o
 -15   0  15         41.87         48.78         9.21 o
 -13   0  15         46.02         38.09        11.47 o
 -11   0  15          3.26          5.04         5.03 o
  -9   0  15       1185.64       1130.31        23.76 o
  -7   0  15        110.14         99.47         7.66 o
  -5   0  15          2.44          2.84         3.50 o
  -3   0  15        813.01        847.14        20.94 o
  -1   0  15        292.06        311.50        14.31 o
   1   0  15        229.68        206.22        41.42 o
   3   0  15         20.30         17.86         6.09 o
   5   0  15        802.30        819.46        26.22 o
   7   0  15         52.12         51.29         9.12 o
   9   0  15       1037.67        973.54        33.77 o
  11   0  15        133.07        138.30        22.53 o
  13   0  15          9.01        -13.40        13.40 o
 -16   1  15         41.09         37.95         7.87 o
 -15   1  15         31.16         35.02         5.91 o
 -14   1  15         21.68         22.10         4.61 o
 -13   1  15          9.50         14.60         4.50 o
 -12   1  15        109.31        100.02         6.76 o
 -11   1  15         64.91         62.60         5.67 o
 -10   1  15         21.64         25.88         5.87 o
  -9   1  15         27.62         20.57         3.88 o
  -8   1  15          1.69         -0.42         2.75 o
  -7   1  15          0.89          5.08         2.63 o
  -6   1  15          6.08          1.71         3.04 o
  -5   1  15        226.74        200.54         6.80 o
  -4   1  15          2.29         -2.10         2.10 o
  -3   1  15          2.50          0.57         3.44 o
  -2   1  15       1338.22       1287.68        21.88 o
  -1   1  15        124.99        110.45         8.36 o
   0   1  15         26.65         21.16         5.00 o
   1   1  15         17.67         19.64         7.27 o
   2   1  15          1.09         -4.66         5.29 o
   3   1  15        150.34        154.72        23.01 o
   4   1  15          5.23          2.00         3.46 o
   5   1  15        363.59        402.00        16.38 o
   6   1  15         17.26         15.52         4.80 o
   7   1  15        409.00        368.02        16.20 o
   8   1  15          1.04         -1.95         5.66 o
   9   1  15        185.85        200.86        15.60 o
  10   1  15          0.03         -2.10         5.28 o
  11   1  15        235.18        258.45        15.93 o
  12   1  15        163.04        195.00        22.59 o
  13   1  15         12.68          3.82         8.61 o
 -16   2  15         42.86         28.46         9.71 o
 -15   2  15         36.28         35.48         6.97 o
 -14   2  15        319.34        367.17        12.70 o
 -13   2  15         55.20         52.08         5.66 o
 -12   2  15        105.16        111.79         7.10 o
 -11   2  15         30.42         23.13         4.08 o
 -10   2  15        128.23        131.78         7.10 o
  -9   2  15         52.45         55.40         5.19 o
  -8   2  15         36.90         40.80         4.43 o
  -7   2  15        552.43        526.93        11.48 o
  -6   2  15        159.73        177.06         7.52 o
  -5   2  15         65.82         68.68         5.31 o
  -4   2  15        134.30        133.43         6.80 o
  -3   2  15        347.01        339.77        16.07 o
  -2   2  15        822.19        862.88        21.41 o
  -1   2  15         52.63         40.92         5.20 o
   0   2  15        126.77        129.07         8.92 o
   1   2  15        189.97        185.53        16.76 o
   2   2  15        319.59        335.42        13.74 o
   3   2  15         18.91         15.87         6.79 o
   4   2  15          1.60         13.11        10.21 o
   5   2  15          1.88         12.52         8.10 o
   6   2  15         30.02         34.95         5.84 o
   7   2  15        390.64        362.22        14.05 o
   8   2  15        110.74        113.01         9.84 o
   9   2  15        291.56        278.30        14.04 o
  10   2  15        131.21        131.02        12.66 o
  11   2  15          9.06          6.77         6.78 o
  12   2  15          0.03          4.46         8.48 o
 -15   3  15         97.09         91.63         8.99 o
 -14   3  15         40.47         49.61         8.41 o
 -13   3  15        344.46        362.47        12.51 o
 -12   3  15          0.03         -1.17         3.40 o
 -11   3  15          1.86         -4.23         4.23 o
 -10   3  15         19.12         14.12         3.71 o
  -9   3  15         74.02         92.14         6.56 o
  -8   3  15          9.40          4.28         3.55 o
  -7   3  15          3.21          3.81         3.76 o
  -6   3  15          9.29          8.23         3.92 o
  -5   3  15        157.77        146.28         7.17 o
  -4   3  15         75.72         93.23         6.36 o
  -3   3  15        631.47        598.64        15.17 o
  -2   3  15        234.71        209.11        10.47 o
  -1   3  15         49.10         55.73         6.06 o
   0   3  15          0.80          8.16         4.46 o
   1   3  15        973.68        945.81        24.50 o
   2   3  15        368.22        398.76        15.31 o
   3   3  15        311.26        295.59        15.65 o
   4   3  15         37.98         37.31         7.57 o
   5   3  15         20.81         13.14         8.58 o
   6   3  15         76.37         78.93        12.67 o
   7   3  15        101.96        101.33         7.57 o
   8   3  15          0.57         12.41         4.32 o
   9   3  15         41.53         28.76         7.56 o
  10   3  15        114.08        119.43        10.04 o
  11   3  15        467.92        486.23        19.91 o
 -14   4  15        254.88        263.54        14.12 o
 -13   4  15        125.32        148.97        12.26 o
 -12   4  15          0.03         12.90         5.18 o
 -11   4  15         21.37         25.27         4.98 o
 -10   4  15         73.37         81.52         6.47 o
  -9   4  15         53.09         49.79         5.35 o
  -8   4  15         34.46         23.27         5.47 o
  -7   4  15        125.50        138.83         8.12 o
  -6   4  15        149.90        145.41         7.74 o
  -5   4  15         21.14         28.60         4.85 o
  -4   4  15         21.65         15.13         4.05 o
  -3   4  15         18.97         26.77         4.71 o
  -2   4  15        173.27        187.19         9.36 o
  -1   4  15        106.70        105.95         7.80 o
   0   4  15        109.71        111.91         6.91 o
   1   4  15         64.16         74.97         6.28 o
   2   4  15        178.26        171.63        12.75 o
   3   4  15          4.54          9.81         4.01 o
   4   4  15         58.22         56.75         6.11 o
   5   4  15         54.56         52.84         5.76 o
   6   4  15        430.88        436.29        13.59 o
   7   4  15         17.30         20.48         5.34 o
   8   4  15        275.50        297.74        12.29 o
   9   4  15          0.66         -0.20         6.33 o
  10   4  15        164.60        180.97        15.36 o
 -12   5  15         12.36         23.70         6.50 o
 -11   5  15          0.96         21.28         6.81 o
 -10   5  15          0.24         -4.29         4.29 o
  -9   5  15         34.07         41.44         6.07 o
  -8   5  15         39.21         37.45         5.56 o
  -7   5  15        153.12        146.92         9.20 o
  -6   5  15         52.02         54.43         5.99 o
  -5   5  15         64.98         69.26         7.03 o
  -4   5  15        127.12        111.88         7.28 o
  -3   5  15        116.90        121.38         7.84 o
  -2   5  15          1.43         -1.94         4.00 o
  -1   5  15          0.15         -1.02         2.69 o
   0   5  15          0.45          4.42         4.02 o
   1   5  15          6.67          4.75         4.08 o
   2   5  15        233.88        272.93        15.91 o
   3   5  15         80.77         87.42        13.90 o
   4   5  15        110.03        109.03        16.34 o
   5   5  15         11.77         20.84         6.87 o
   6   5  15         12.01         28.73        16.75 o
   7   5  15        135.38        154.17        18.64 o
   8   5  15         11.23         33.90        15.26 o
  -9   6  15          7.82          9.91         5.39 o
  -8   6  15        358.86        412.60        14.30 o
  -7   6  15          0.12          8.65         6.61 o
  -6   6  15         12.23         12.84         4.75 o
  -5   6  15        268.52        294.25        13.00 o
  -4   6  15         50.59         41.81         5.11 o
  -3   6  15          0.83          2.75         4.31 o
  -2   6  15         97.25        122.17         8.16 o
  -1   6  15          2.32         -1.19         3.76 o
   0   6  15          7.01          4.89         4.35 o
   1   6  15          0.60         -4.44         5.20 o
   2   6  15        373.69        375.70        19.69 o
   3   6  15         52.24         50.05         8.51 o
   4   6  15          7.78         14.17         7.27 o
   5   6  15          0.00         -7.94         7.94 o
 -16   0  16         17.76         30.39         9.94 o
 -14   0  16        137.81        118.64        11.09 o
 -12   0  16         12.82         15.86         5.81 o
 -10   0  16        565.39        547.79        18.39 o
  -8   0  16          3.86          1.21         4.29 o
  -6   0  16          4.75          4.16         3.59 o
  -4   0  16         81.59         73.69         7.69 o
  -2   0  16        429.08        443.91        14.69 o
   0   0  16        499.02        528.05        16.31 o
   2   0  16        979.47       1042.62        33.50 o
   4   0  16        140.90        188.68        18.90 o
   6   0  16         32.69         30.56        11.42 o
   8   0  16        327.10        343.90        24.64 o
  10   0  16         15.44          9.46        10.68 o
  12   0  16         89.64         70.19        16.47 o
 -16   1  16         83.92         96.29         9.83 o
 -15   1  16         26.73         22.11         5.87 o
 -14   1  16          2.11         -1.75         3.93 o
 -13   1  16         28.06         24.08         4.55 o
 -12   1  16        105.08        105.04         6.75 o
 -11   1  16         41.33         44.49         4.92 o
 -10   1  16         97.91        100.89         6.40 o
  -9   1  16        206.50        194.36         8.01 o
  -8   1  16          0.27          6.25         3.38 o
  -7   1  16         39.85         31.66         3.91 o
  -6   1  16         27.62         34.93         3.82 o
  -5   1  16        325.36        371.51         9.12 o
  -4   1  16        335.12        337.38         9.50 o
  -3   1  16         20.96         26.60         4.66 o
  -2   1  16        133.27        140.59         8.39 o
  -1   1  16        652.38        678.34        15.82 o
   0   1  16        264.25        279.78        11.05 o
   1   1  16        828.82        833.20        22.85 o
   2   1  16        318.29        276.47        16.06 o
   3   1  16        166.20        182.02        11.85 o
   4   1  16          2.53          8.28         4.00 o
   5   1  16          7.42          7.36         4.01 o
   6   1  16        179.19        160.25         9.84 o
   7   1  16        326.40        324.36        13.35 o
   8   1  16         13.86         11.97         5.16 o
   9   1  16         64.39         65.31         8.57 o
  10   1  16         42.03         45.71        11.63 o
  11   1  16          5.78         22.84         7.54 o
  12   1  16        108.07        134.52        13.76 o
 -16   2  16         53.63         42.45         8.63 o
 -15   2  16         30.90         32.83         6.32 o
 -14   2  16         60.35         46.71         6.48 o
 -13   2  16         69.31         81.60         7.22 o
 -12   2  16         18.48         10.69         4.04 o
 -11   2  16          8.62          4.70         3.49 o
 -10   2  16       1097.07       1160.43        19.00 o
  -9   2  16        148.95        124.13         6.85 o
  -8   2  16         20.65         16.93         3.55 o
  -7   2  16         12.58          7.11         3.47 o
  -6   2  16        208.20        214.31         9.79 o
  -5   2  16         17.39         13.83         3.62 o
  -4   2  16        578.34        531.74        14.71 o
  -3   2  16        335.29        329.32        12.39 o
  -2   2  16        122.86        167.05        10.53 o
  -1   2  16          0.45         -0.84         3.62 o
   0   2  16        114.49        127.37         9.33 o
   1   2  16        180.74        152.41        11.74 o
   2   2  16         15.66         22.55         6.56 o
   3   2  16        457.92        456.51        20.13 o
   4   2  16          5.44         30.99        11.75 o
   5   2  16        342.03        294.71        16.85 o
   6   2  16         93.10        115.70         8.64 o
   7   2  16          3.22         12.68         4.68 o
   8   2  16         36.38         25.37         5.93 o
   9   2  16          2.58          1.22         5.35 o
  10   2  16          1.20          4.37         7.71 o
  11   2  16         91.89         95.26        10.70 o
  12   2  16         64.48         78.05        13.64 o
 -15   3  16          7.25          5.79         6.12 o
 -14   3  16        107.75        110.82         9.16 o
 -13   3  16         11.96         11.65         5.00 o
 -12   3  16         37.74         44.26         6.02 o
 -11   3  16        320.53        335.34        11.50 o
 -10   3  16        300.26        291.48        11.82 o
  -9   3  16          1.31          1.97         3.57 o
  -8   3  16         52.21         49.47         5.38 o
  -7   3  16         19.51         13.18         3.93 o
  -6   3  16        209.84        200.95         9.43 o
  -5   3  16        142.42        156.09         7.62 o
  -4   3  16         47.17         35.31         5.65 o
  -3   3  16        331.71        325.52        12.12 o
  -2   3  16        240.47        242.81        12.32 o
  -1   3  16         76.03         77.19         6.96 o
   0   3  16        337.88        360.73        13.38 o
   1   3  16         29.88         27.39         5.78 o
   2   3  16        462.49        398.89        15.87 o
   3   3  16          3.41         -4.20         5.21 o
   4   3  16         17.78         21.03         7.88 o
   5   3  16          0.10         -4.86         5.64 o
   6   3  16          2.83         -6.70         6.70 o
   7   3  16          3.79         -0.07         4.56 o
   8   3  16         17.60          9.55         4.98 o
   9   3  16          8.30         13.85         7.22 o
  10   3  16         42.18         46.05         9.10 o
  11   3  16         17.06          6.32         8.78 o
 -13   4  16          0.73         -2.62         6.39 o
 -12   4  16         35.45         33.84         6.47 o
 -11   4  16         16.74         18.50         5.66 o
 -10   4  16         33.37         29.71         5.05 o
  -9   4  16        272.65        275.31        19.13 o
  -8   4  16          0.02         -1.54         3.86 o
  -7   4  16        524.88        503.04        13.38 o
  -6   4  16         61.44         63.99         5.78 o
  -5   4  16        370.77        337.78        10.97 o
  -4   4  16         66.37         75.12         5.97 o
  -3   4  16        379.69        394.44        13.70 o
  -2   4  16          0.41          2.25         3.85 o
  -1   4  16        304.47        286.45        12.18 o
   0   4  16         94.92        109.41         6.86 o
   1   4  16       2708.93       2552.37        37.45 o
   2   4  16        108.36         94.36        10.38 o
   3   4  16        325.21        310.93        12.28 o
   4   4  16          0.04         -2.68         9.16 o
   5   4  16          3.41          5.09         4.60 o
   6   4  16        238.56        252.08        13.31 o
   7   4  16        204.54        203.81        10.19 o
   8   4  16          4.37          7.71         7.63 o
   9   4  16          3.87          0.90         7.87 o
 -12   5  16          5.58         21.16        15.12 o
 -11   5  16         19.75         16.32         7.68 o
 -10   5  16         34.19         32.87         6.11 o
  -9   5  16          5.86          3.89         5.86 o
  -8   5  16         93.40         93.66         7.67 o
  -7   5  16          1.30          7.75         4.32 o
  -6   5  16          0.95          4.52         4.08 o
  -5   5  16         41.33         30.04         5.12 o
  -4   5  16        212.24        208.93         9.00 o
  -3   5  16         27.59         25.37         4.32 o
  -2   5  16         35.76         39.34         4.98 o
  -1   5  16         23.24         17.44         5.84 o
   0   5  16         82.57         76.40         9.06 o
   1   5  16          0.63         10.17         7.45 o
   2   5  16         23.94         17.80         7.42 o
   3   5  16          8.03          6.63        11.26 o
   4   5  16         81.95         98.85        15.31 o
   5   5  16          4.63          8.72         7.16 o
   6   5  16         15.15         22.40         6.54 o
   7   5  16         65.02         83.69        11.78 o
  -8   6  16         42.05         42.07         7.25 o
  -7   6  16          0.31          9.24         5.39 o
  -6   6  16         42.14         44.16         8.85 o
  -5   6  16          2.26          0.15         6.54 o
  -4   6  16         29.81         26.81         4.97 o
  -3   6  16          2.58          0.75         4.67 o
  -2   6  16         85.93         75.72         6.65 o
  -1   6  16        244.82        249.38        10.08 o
   0   6  16        102.92        109.48        11.52 o
   1   6  16          0.58          9.98         6.38 o
   2   6  16        106.01        115.99         9.20 o
   3   6  16          7.12         16.64         6.84 o
   4   6  16         23.58         19.39         6.97 o
 -15   0  17         93.87         84.95        11.31 o
 -13   0  17         88.35         88.79         9.64 o
 -11   0  17        114.43        118.63        10.00 o
  -9   0  17        341.12        308.31        15.84 o
  -7   0  17         44.64         36.35         5.97 o
  -5   0  17        486.75        518.74        32.95 o
  -3   0  17       3202.46       3381.86        60.04 o
  -1   0  17       1777.60       1783.13        33.91 o
   1   0  17         54.49         45.66         5.58 o
   3   0  17        124.00        114.66        10.14 o
   5   0  17         35.66         38.30         8.16 o
   7   0  17        145.41        149.52        14.73 o
   9   0  17          0.48        -13.13        15.62 o
  11   0  17          0.76         -6.53         8.45 o
 -16   1  17          2.38          0.18         6.66 o
 -15   1  17         13.75          7.16         5.06 o
 -14   1  17          6.41          9.34         4.45 o
 -13   1  17         31.06         29.11         5.03 o
 -12   1  17         82.15        103.60         6.91 o
 -11   1  17        102.50        101.05         6.62 o
 -10   1  17        129.25        131.38         7.29 o
  -9   1  17        382.30        367.07        10.22 o
  -8   1  17         55.83         37.66         4.47 o
  -7   1  17         72.75         71.53         5.08 o
  -6   1  17         63.84         71.61         5.91 o
  -5   1  17        107.64        131.55         6.71 o
  -4   1  17         30.04         33.31         4.31 o
  -3   1  17        347.20        357.80        12.15 o
  -2   1  17          2.31          6.90         3.93 o
  -1   1  17       2444.31       2405.93        34.09 o
   0   1  17         76.58         69.12         6.74 o
   1   1  17        464.11        395.44        16.66 o
   2   1  17         39.81         57.23         8.95 o
   3   1  17         42.92         59.61         8.10 o
   4   1  17         98.14        128.80        10.72 o
   5   1  17        112.66         89.90         7.81 o
   6   1  17         14.56          9.93         5.17 o
   7   1  17         24.58         21.98         5.29 o
   8   1  17          6.88          4.17         5.26 o
   9   1  17        230.62        219.58        13.78 o
  10   1  17        109.33        134.78        12.24 o
  11   1  17        150.84        164.01        14.18 o
  12   1  17          1.73          5.30         8.81 o
 -15   2  17        160.94        154.65        10.91 o
 -14   2  17          0.95          5.95         4.52 o
 -13   2  17          5.35          5.94         4.68 o
 -12   2  17          5.35          7.90         3.96 o
 -11   2  17          1.21          1.91         3.46 o
 -10   2  17        321.14        347.12        11.33 o
  -9   2  17         29.68         19.48         4.96 o
  -8   2  17        125.49        125.25         7.08 o
  -7   2  17        195.44        184.22         8.50 o
  -6   2  17         39.12         30.82         4.66 o
  -5   2  17        114.78        108.16         7.24 o
  -4   2  17        116.28        123.08         8.71 o
  -3   2  17         28.50         28.60         5.32 o
  -2   2  17       1484.84       1466.06        27.85 o
  -1   2  17        211.66        231.86        11.93 o
   0   2  17        108.17        113.31         8.48 o
   1   2  17        192.70        184.62        12.75 o
   2   2  17        192.24        202.27        11.56 o
   3   2  17          0.56          1.66         6.75 o
   4   2  17        705.08        584.87        23.70 o
   5   2  17        558.55        611.03        20.60 o
   6   2  17        124.54        124.77         8.67 o
   7   2  17        500.05        491.31        16.03 o
   8   2  17        102.27        105.64         9.21 o
   9   2  17          3.27         12.59         6.87 o
  10   2  17        204.59        232.36        15.29 o
  11   2  17        196.61        246.86        19.38 o
 -14   3  17         38.72         37.42         6.97 o
 -13   3  17         13.75          7.24         4.75 o
 -12   3  17        261.19        251.58        10.65 o
 -11   3  17         16.22         31.73         5.41 o
 -10   3  17         89.24         75.66         6.85 o
  -9   3  17         62.54         59.50         6.40 o
  -8   3  17         37.71         32.52         7.24 o
  -7   3  17        382.42        374.14        11.60 o
  -6   3  17          0.33          6.65         3.64 o
  -5   3  17        256.10        241.49         9.55 o
  -4   3  17         34.45         34.44         5.61 o
  -3   3  17          6.60          2.43         4.37 o
  -2   3  17         11.05          9.92         7.05 o
  -1   3  17         54.88         32.37         5.54 o
   0   3  17        217.14        238.39        13.39 o
   1   3  17        350.48        360.19        15.18 o
   2   3  17         17.13          4.00         5.23 o
   3   3  17        307.28        265.84        14.70 o
   4   3  17          0.00         -5.37         5.37 o
   5   3  17         48.08         41.95         8.48 o
   6   3  17          0.85         10.24         6.00 o
   7   3  17         97.70         87.54        10.04 o
   8   3  17         43.95         33.73         6.93 o
   9   3  17         63.86         53.04         9.89 o
  10   3  17         28.86         32.32        11.89 o
 -13   4  17         47.39         52.32         8.60 o
 -12   4  17          0.01          4.92         4.66 o
 -11   4  17          4.07          2.33         5.07 o
 -10   4  17         38.03         39.54         5.79 o
  -9   4  17         34.03         30.39         5.71 o
  -8   4  17          0.00          4.09         4.66 o
  -7   4  17         46.33         63.20         5.97 o
  -6   4  17        298.72        271.32        15.32 o
  -5   4  17        198.71        223.33        11.53 o
  -4   4  17         16.19         12.38         4.64 o
  -3   4  17          1.11          0.46         4.10 o
  -2   4  17        250.05        207.55        10.91 o
  -1   4  17        507.03        501.60        23.71 o
   0   4  17        110.21        112.21         7.31 o
   1   4  17        153.13        159.50         9.21 o
   2   4  17         22.68         12.60         6.38 o
   3   4  17        101.32        100.20         8.73 o
   4   4  17          0.55         11.79         4.86 o
   5   4  17          9.64          8.69         5.02 o
   6   4  17         82.17         81.95         9.78 o
   7   4  17          1.91         -0.17         7.30 o
   8   4  17         13.54         26.25        16.59 o
   9   4  17          6.04          3.18        14.22 o
 -11   5  17          7.55          3.25         5.65 o
 -10   5  17         18.34         20.56         8.13 o
  -9   5  17          2.71         -0.66         4.56 o
  -8   5  17         14.93         23.21         5.48 o
  -7   5  17         20.14         20.63         5.15 o
  -6   5  17         65.25         91.55         7.71 o
  -5   5  17         63.35         87.44         7.16 o
  -4   5  17          1.86         -1.14         3.65 o
  -3   5  17         49.15         49.08         6.09 o
  -2   5  17         93.44         93.57         8.69 o
  -1   5  17         49.03         46.55         6.19 o
   0   5  17         29.38          7.92         5.47 o
   1   5  17          0.68         -3.42         5.34 o
   2   5  17        156.58        171.91        14.47 o
   3   5  17        370.52        394.98        27.99 o
   4   5  17         24.72         24.35        11.79 o
   5   5  17         14.03         25.34        12.12 o
   6   5  17         23.92          2.00        11.79 o
   7   5  17         90.80         89.64        16.56 o
  -7   6  17        414.99        402.35        16.85 o
  -6   6  17         56.58         25.97         9.21 o
  -5   6  17         61.95         77.11        11.81 o
  -4   6  17         24.82         24.38         5.89 o
  -3   6  17          5.88         12.21         7.18 o
  -2   6  17        138.73        137.20        11.14 o
  -1   6  17        146.42        125.22        19.13 o
   0   6  17         48.10         60.17         8.25 o
   1   6  17         15.48         16.38        10.07 o
   2   6  17          3.03         -4.90         7.92 o
   3   6  17         19.18         19.48        13.12 o
 -16   0  18         75.06         79.08        13.01 o
 -14   0  18         50.33         49.15         9.83 o
 -12   0  18          0.02         -0.08         5.27 o
 -10   0  18        295.79        312.70        14.68 o
  -8   0  18       1270.11       1252.42        27.57 o
  -6   0  18          8.87          7.24         4.17 o
  -4   0  18        370.33        349.01        15.12 o
  -2   0  18       1032.06       1021.19        32.86 o
   0   0  18       1160.61       1135.06        26.04 o
   2   0  18         47.92         24.10         6.42 o
   4   0  18        183.16        177.24        12.94 o
   6   0  18        484.50        495.73        21.88 o
   8   0  18         18.62         12.35        16.63 o
  10   0  18        468.22        440.80        29.30 o
 -16   1  18         37.83         54.17         9.21 o
 -15   1  18          3.78          3.81         6.37 o
 -14   1  18        113.77        118.78         9.52 o
 -13   1  18         97.18         99.41         7.14 o
 -12   1  18         31.57         30.45         4.74 o
 -11   1  18         27.31         27.19         4.72 o
 -10   1  18        618.16        609.05        13.22 o
  -9   1  18        571.29        565.67        12.29 o
  -8   1  18          0.18          6.41         3.48 o
  -7   1  18        175.99        173.75         7.19 o
  -6   1  18        108.48        101.74         6.90 o
  -5   1  18        209.43        217.93        10.39 o
  -4   1  18        821.58        795.35        16.32 o
  -3   1  18         52.36         49.58         6.29 o
  -2   1  18        485.77        488.67        14.30 o
  -1   1  18        799.00        824.35        19.84 o
   0   1  18         27.59         15.74         4.84 o
   1   1  18        321.74        330.36        25.50 o
   2   1  18         32.97         39.09         7.19 o
   3   1  18          0.53         -2.90         4.67 o
   4   1  18          0.14         -4.41         4.41 o
   5   1  18          2.69         -1.52         3.39 o
   6   1  18          6.78          1.97         3.96 o
   7   1  18        216.86        211.97        13.69 o
   8   1  18        222.17        214.51        11.92 o
   9   1  18        270.17        287.44        17.50 o
  10   1  18         10.82         -7.98         7.98 o
  11   1  18         21.73         37.23        10.00 o
 -15   2  18          3.90         -3.80         5.78 o
 -14   2  18         15.34         15.30         5.24 o
 -13   2  18          7.29          5.84         4.60 o
 -12   2  18         45.27         56.18         5.76 o
 -11   2  18         27.66         18.40         4.30 o
 -10   2  18         86.75         95.79         6.39 o
  -9   2  18        104.00         88.98         6.43 o
  -8   2  18         14.08         24.77         6.26 o
  -7   2  18        216.64        206.84        10.77 o
  -6   2  18         34.82         35.74         4.91 o
  -5   2  18        126.43        124.56         9.26 o
  -4   2  18        973.48        977.69        22.14 o
  -3   2  18       2861.50       2765.22        38.82 o
  -2   2  18         92.02         79.87         8.12 o
  -1   2  18         76.67         72.75         7.98 o
   0   2  18         63.32         53.61         6.53 o
   1   2  18        186.16        172.50        13.74 o
   2   2  18        114.15         79.01         8.30 o
   3   2  18         13.03         22.06         7.87 o
   4   2  18          2.26         24.34         7.33 o
   5   2  18         22.20         17.47         6.30 o
   6   2  18          0.00         -1.48         7.30 o
   7   2  18         62.63         65.32         8.68 o
   8   2  18         57.98         60.29         8.56 o
   9   2  18          1.96          5.90         5.63 o
  10   2  18          2.18          3.98         7.91 o
 -14   3  18         32.51         39.28         8.86 o
 -13   3  18        135.18        163.48        10.73 o
 -12   3  18         87.46        108.41         7.76 o
 -11   3  18         12.18         10.07         4.58 o
 -10   3  18         21.30         36.65         5.36 o
  -9   3  18          2.00          0.01         5.56 o
  -8   3  18          3.52          2.42         3.71 o
  -7   3  18        232.08        197.45         9.63 o
  -6   3  18         45.43         44.51         5.98 o
  -5   3  18         43.61         35.60         6.14 o
  -4   3  18         19.34          7.13         4.46 o
  -3   3  18        103.34        109.10         8.39 o
  -2   3  18        410.56        400.14        14.16 o
  -1   3  18         74.50         61.45         7.32 o
   0   3  18        183.87        193.39        11.86 o
   1   3  18         25.61         27.87         5.53 o
   2   3  18         28.34         35.00         7.33 o
   3   3  18          7.00          9.51         7.23 o
   4   3  18          4.09         -3.06         6.71 o
   5   3  18          9.98         23.88         7.92 o
   6   3  18         26.04         35.37        10.23 o
   7   3  18        108.67        106.82        11.34 o
   8   3  18        229.84        223.03        21.65 o
   9   3  18          0.12          7.90        10.11 o
 -13   4  18          3.94          6.13         5.36 o
 -12   4  18          0.00         -5.91         5.91 o
 -11   4  18         53.77         48.39         6.66 o
 -10   4  18          1.11          4.53         4.59 o
  -9   4  18         38.81         51.48         7.45 o
  -8   4  18         13.40          9.31         4.05 o
  -7   4  18        235.20        200.81        12.94 o
  -6   4  18        169.57        173.37         9.06 o
  -5   4  18         34.57         30.45         6.32 o
  -4   4  18        114.49        110.32         8.59 o
  -3   4  18         83.07         66.47         6.91 o
  -2   4  18          0.34          2.26         4.55 o
  -1   4  18          0.04          2.79         4.47 o
   0   4  18         18.88         17.18         4.52 o
   1   4  18         12.98         11.53         6.68 o
   2   4  18         24.53         18.94         5.45 o
   3   4  18        112.01        117.37        11.03 o
   4   4  18        264.31        248.38        16.44 o
   5   4  18        133.21        146.77        10.79 o
   6   4  18         23.07          8.58         8.00 o
   7   4  18          9.65         28.94        15.85 o
   8   4  18         89.09         72.55        13.91 o
 -10   5  18          0.16          0.03         5.02 o
  -9   5  18         27.99         32.23         8.27 o
  -8   5  18          5.86          3.83         7.52 o
  -7   5  18         17.53         15.58         5.47 o
  -6   5  18         57.05         63.84         6.75 o
  -5   5  18          1.23         -4.44         4.44 o
  -4   5  18         29.69         22.81         5.45 o
  -3   5  18         17.12         26.59         5.10 o
  -2   5  18         70.02         87.17        11.26 o
  -1   5  18          7.89          9.22         5.88 o
   0   5  18          0.99          3.17         5.48 o
   1   5  18          4.59         -5.44         5.44 o
   2   5  18          9.61          7.29         8.39 o
   3   5  18         41.16         39.82        12.67 o
   4   5  18         24.80         33.89        11.99 o
   5   5  18        223.55        227.00        24.27 o
   6   5  18         48.44         68.94        16.46 o
  -6   6  18          0.49         -1.25         6.21 o
  -5   6  18          0.11          6.32         7.47 o
  -4   6  18         18.22         31.51         6.55 o
  -3   6  18         96.04         89.05        15.78 o
  -2   6  18         42.53         35.43         9.38 o
  -1   6  18          3.31         25.26         7.77 o
   0   6  18          3.04         -5.56         9.11 o
   1   6  18         83.44         75.54        10.06 o
   2   6  18         12.34         17.63        16.42 o
 -15   0  19          6.59         17.28         8.18 o
 -13   0  19         55.75         68.03        10.97 o
 -11   0  19          5.81         11.51         5.89 o
  -9   0  19       1774.53       1750.50        32.14 o
  -7   0  19          6.06          3.80         4.73 o
  -5   0  19        400.78        398.72        16.15 o
  -3   0  19          0.64         -3.75         3.75 o
  -1   0  19       1986.66       1942.14        36.74 o
   1   0  19        719.88        743.35        16.86 o
   3   0  19         67.59         53.09        13.13 o
   5   0  19        542.64        534.36        31.62 o
   7   0  19         12.10         22.54        14.72 o
   9   0  19          0.25         16.72         8.36 o
 -15   1  19         27.49         40.03         7.69 o
 -14   1  19         12.67          9.52         5.74 o
 -13   1  19          3.39          5.21         4.48 o
 -12   1  19          1.10          0.43         3.82 o
 -11   1  19         56.87         58.00         5.58 o
 -10   1  19        153.43        146.95         7.50 o
  -9   1  19        313.87        317.90        10.10 o
  -8   1  19        344.82        338.07         9.66 o
  -7   1  19        343.48        339.26        12.25 o
  -6   1  19        108.81        105.54         7.54 o
  -5   1  19          6.08          8.79         3.61 o
  -4   1  19        336.62        309.51        12.43 o
  -3   1  19          0.05         -3.63         3.63 o
  -2   1  19        236.33        232.93        11.34 o
  -1   1  19         22.01         15.42         4.90 o
   0   1  19        266.82        254.18        12.89 o
   1   1  19        342.36        351.42        14.01 o
   2   1  19         33.93         24.61         6.07 o
   3   1  19         51.80         48.20         7.87 o
   4   1  19         96.16        110.37        10.53 o
   5   1  19          5.13         -3.41         3.41 o
   6   1  19         49.00         47.12         7.20 o
   7   1  19        504.81        470.15        29.42 o
   8   1  19        256.92        250.85        13.71 o
   9   1  19         35.11         32.57         7.57 o
  10   1  19          8.64          8.88         6.98 o
 -15   2  19          0.32         -2.77         6.26 o
 -14   2  19         31.63         21.57         6.15 o
 -13   2  19         26.37         22.28         5.47 o
 -12   2  19         39.85         40.55         6.16 o
 -11   2  19        462.77        490.28        12.54 o
 -10   2  19        789.06        795.18        15.31 o
  -9   2  19        107.96        119.50         7.72 o
  -8   2  19         14.54         10.20         4.29 o
  -7   2  19         12.77          7.71         4.42 o
  -6   2  19         75.84         64.92         6.09 o
  -5   2  19          5.19          7.95         4.95 o
  -4   2  19        178.57        188.06        11.68 o
  -3   2  19        285.13        283.73        14.78 o
  -2   2  19        612.77        582.18        19.57 o
  -1   2  19        224.01        215.71        12.74 o
   0   2  19        968.07        968.25        23.40 o
   1   2  19        424.85        429.48        16.13 o
   2   2  19        259.08        266.75        16.17 o
   3   2  19          3.56         -4.99         5.43 o
   4   2  19          6.74         -1.03         6.07 o
   5   2  19         82.95         91.44        10.00 o
   6   2  19          3.20         12.61         6.78 o
   7   2  19         84.44         87.04         8.04 o
   8   2  19          3.46          5.74         7.69 o
   9   2  19          8.28         11.04         6.65 o
  10   2  19          3.62         -4.26        18.24 o
 -14   3  19          2.81         -0.82         6.77 o
 -13   3  19         14.24         17.06         6.36 o
 -12   3  19         20.66         11.56         5.87 o
 -11   3  19          7.73          9.13         4.61 o
 -10   3  19        168.86        168.54        10.02 o
  -9   3  19         69.95         73.98         6.99 o
  -8   3  19        148.56        163.94         9.25 o
  -7   3  19        205.66        198.52        11.30 o
  -6   3  19         19.21         30.95         7.34 o
  -5   3  19        200.52        167.93        10.96 o
  -4   3  19        173.43        149.93        12.71 o
  -3   3  19        107.57        109.45         8.78 o
  -2   3  19         69.97         53.88         6.61 o
  -1   3  19        319.55        315.78        12.96 o
   0   3  19        252.00        237.18        13.31 o
   1   3  19        570.64        566.15        16.39 o
   2   3  19         70.18         62.90         9.25 o
   3   3  19         11.81          0.82        11.47 o
   4   3  19        124.26         96.37        10.52 o
   5   3  19         31.04         31.19         7.30 o
   6   3  19         18.45         29.96         9.00 o
   7   3  19        103.07        111.00        12.99 o
   8   3  19         64.35         54.53        10.72 o
   9   3  19          9.71          9.92         7.97 o
 -12   4  19        154.26        150.88        11.60 o
 -11   4  19         10.30          8.31         5.35 o
 -10   4  19         92.78        100.19        11.23 o
  -9   4  19        140.82        157.99        10.46 o
  -8   4  19          1.67          1.95         4.74 o
  -7   4  19        133.51        136.63         8.69 o
  -6   4  19          0.98         -0.10         4.38 o
  -5   4  19        338.36        362.33        17.57 o
  -4   4  19        107.34        113.62         9.05 o
  -3   4  19         18.41         22.19         5.19 o
  -2   4  19          7.65          2.88         6.39 o
  -1   4  19          3.09          9.04         5.05 o
   0   4  19          4.64          1.07         3.60 o
   1   4  19         17.90          6.74         4.66 o
   2   4  19        679.18        689.43        21.02 o
   3   4  19         28.77         26.08         6.51 o
   4   4  19        104.62        115.27         9.68 o
   5   4  19         53.32         38.64         7.82 o
   6   4  19          3.79         14.06         8.24 o
   7   4  19         14.93          9.88         8.56 o
 -10   5  19         14.03         28.89         7.02 o
  -9   5  19         14.69          6.74         6.65 o
  -8   5  19         42.72         43.94         6.44 o
  -7   5  19         31.18         32.01         7.24 o
  -6   5  19         58.86         57.52         6.22 o
  -5   5  19        176.63        167.53        16.30 o
  -4   5  19         63.85         48.07         8.14 o
  -3   5  19         60.76         70.92         7.18 o
  -2   5  19         59.95         68.87         7.30 o
  -1   5  19         41.12         42.06         7.80 o
   0   5  19         12.06         -2.54         6.20 o
   1   5  19        211.99        196.12        14.80 o
   2   5  19          0.94         12.19         9.16 o
   3   5  19         37.46         46.84        10.23 o
   4   5  19         92.72         62.58        18.55 o
   5   5  19         21.85         31.34        13.14 o
  -4   6  19         24.73         29.57         7.41 o
  -3   6  19        125.17        160.26        13.88 o
  -2   6  19          2.34         -6.52         6.52 o
  -1   6  19         12.90         15.55        14.57 o
 -14   0  20        132.84        143.11        13.78 o
 -12   0  20         25.73         31.73         6.99 o
 -10   0  20          3.53          8.51         4.71 o
  -8   0  20         19.95         12.68         5.29 o
  -6   0  20         24.16         24.21         6.66 o
  -4   0  20         94.37        103.65         9.61 o
  -2   0  20         12.79         11.63         4.93 o
   0   0  20        169.24        178.32        17.83 o
   2   0  20        263.41        262.82        10.68 o
   4   0  20         63.85         54.63         8.74 o
   6   0  20        153.64        156.52        13.61 o
   8   0  20         84.46         78.60        46.65 o
  10   0  20          2.92         13.07        10.50 o
 -15   1  20          9.16          4.17         7.06 o
 -14   1  20          0.62         -2.25         4.76 o
 -13   1  20         51.64         53.11         6.22 o
 -12   1  20         89.03        100.49         6.89 o
 -11   1  20          0.57          5.80         3.65 o
 -10   1  20        131.09        147.69         8.82 o
  -9   1  20         47.77         48.39         4.84 o
  -8   1  20         56.32         51.53         5.85 o
  -7   1  20        246.14        250.86        10.22 o
  -6   1  20        165.97        150.64         8.23 o
  -5   1  20          0.04         -2.47         3.11 o
  -4   1  20          9.21          8.37         4.49 o
  -3   1  20         18.06         17.68         5.24 o
  -2   1  20        291.43        286.28        17.68 o
  -1   1  20        146.16        158.52         9.95 o
   0   1  20       1909.56       1887.56        35.11 o
   1   1  20         15.09         -2.35         4.72 o
   2   1  20         71.82         67.27         9.55 o
   3   1  20         24.79         17.98         5.87 o
   4   1  20         14.64         17.96         6.19 o
   5   1  20         48.73         56.16         8.51 o
   6   1  20        342.29        292.07        13.39 o
   7   1  20          0.16         13.90         6.33 o
   8   1  20         28.56         26.43         8.11 o
   9   1  20          2.43         -1.98         7.33 o
  10   1  20          1.47         -8.26         8.26 o
 -14   2  20          5.12          7.12         7.63 o
 -13   2  20          4.55         -1.68         4.32 o
 -12   2  20        180.02        174.59         9.62 o
 -11   2  20        215.53        200.65         9.65 o
 -10   2  20        457.88        462.80        13.14 o
  -9   2  20        242.53        236.10        10.81 o
  -8   2  20        127.91        155.25         9.10 o
  -7   2  20        704.21        677.50        15.64 o
  -6   2  20        375.36        363.47        12.05 o
  -5   2  20         11.71         18.01         5.55 o
  -4   2  20        368.40        360.62        16.91 o
  -3   2  20         85.85         68.87         7.46 o
  -2   2  20         21.52         20.35         5.22 o
  -1   2  20        422.76        421.76        18.33 o
   0   2  20         10.33          5.31         5.44 o
   1   2  20         78.54         65.56         7.38 o
   2   2  20        343.31        349.41        17.91 o
   3   2  20         17.85          5.04         6.31 o
   4   2  20         80.39         85.64        10.21 o
   5   2  20         78.21         70.05         9.33 o
   6   2  20          0.04          6.81         5.96 o
   7   2  20          7.03         13.64         7.84 o
   8   2  20        109.25        102.70        10.02 o
   9   2  20         89.47        106.47        10.86 o
 -13   3  20         14.49         30.10         6.60 o
 -12   3  20          4.77         14.50         6.42 o
 -11   3  20         61.62         63.28         8.00 o
 -10   3  20        506.01        573.81        20.83 o
  -9   3  20         29.86         29.13         5.85 o
  -8   3  20        278.78        302.17        12.70 o
  -7   3  20        136.41        144.30         9.03 o
  -6   3  20         75.33         79.67         8.97 o
  -5   3  20         87.12         97.79         9.49 o
  -4   3  20         27.26         31.67         5.88 o
  -3   3  20        234.84        257.09        12.41 o
  -2   3  20          0.15          6.65         4.86 o
  -1   3  20         71.58         65.78         7.19 o
   0   3  20          0.00          0.37         5.28 o
   1   3  20          8.30          8.84         4.33 o
   2   3  20        186.28        182.65        14.23 o
   3   3  20          1.02         -3.79         5.61 o
   4   3  20         61.72         58.93         9.11 o
   5   3  20         32.03         17.05         7.13 o
   6   3  20          0.97         -0.67         7.12 o
   7   3  20         27.12         26.68        12.33 o
   8   3  20          5.18          4.82         9.08 o
 -11   4  20         73.36         63.92         8.25 o
 -10   4  20          2.41         13.18         7.12 o
  -9   4  20          9.98          7.75         6.60 o
  -8   4  20          2.27          0.93         6.74 o
  -7   4  20          9.07          8.70         4.23 o
  -6   4  20         41.36         23.40         9.68 o
  -5   4  20          0.01          3.11         5.51 o
  -4   4  20        145.01        137.54        12.41 o
  -3   4  20         25.49         22.40         5.37 o
  -2   4  20          0.18         -2.64         4.23 o
  -1   4  20         40.99         45.79         7.42 o
   0   4  20         19.85         24.83         6.69 o
   1   4  20         39.51         52.10         7.30 o
   2   4  20          0.26         -1.76         6.39 o
   3   4  20          1.02         -0.28         5.17 o
   4   4  20         48.99         51.33        10.27 o
   5   4  20          0.47         24.66        15.50 o
   6   4  20         37.97         36.24        14.43 o
  -9   5  20          1.73          1.86         5.49 o
  -8   5  20         25.10         30.92         6.51 o
  -7   5  20          6.83          5.55         6.11 o
  -6   5  20         27.81         26.77         6.55 o
  -5   5  20        135.06        151.47        10.82 o
  -4   5  20          1.91         -0.93         5.45 o
  -3   5  20         35.15         31.41         6.44 o
  -2   5  20          0.72         -0.74         4.60 o
  -1   5  20         59.29         63.93        11.21 o
   0   5  20          6.73         -0.29         6.86 o
   1   5  20         63.52         54.24        13.48 o
   2   5  20         34.00         60.19        20.13 o
   3   5  20         20.38         31.79        11.80 o
   4   5  20        395.88        456.66        61.87 o
 -13   0  21          0.73         -5.59         5.59 o
 -11   0  21          0.01         -4.11         6.83 o
  -9   0  21          0.18          2.71         5.99 o
  -7   0  21          3.88          4.90         5.93 o
  -5   0  21        170.92        181.32        12.28 o
  -3   0  21        263.81        286.09        13.72 o
  -1   0  21         13.46         -7.52         9.90 o
   1   0  21          6.01         13.24         8.26 o
   3   0  21         13.87         18.14         6.08 o
   5   0  21        111.94        130.98        12.71 o
   7   0  21         18.98         29.43         8.87 o
   9   0  21         34.39         27.24        10.69 o
 -14   1  21          0.11         -1.83         6.52 o
 -13   1  21          6.67          0.23         4.48 o
 -12   1  21         98.30        101.02         7.52 o
 -11   1  21         57.35         67.29         7.42 o
 -10   1  21         12.67         20.27         4.08 o
  -9   1  21         95.74         84.59         6.23 o
  -8   1  21         84.69         93.07         7.27 o
  -7   1  21        109.15        100.96         6.80 o
  -6   1  21        161.06        155.81         8.47 o
  -5   1  21          4.09          9.76         4.52 o
  -4   1  21        579.73        594.07        16.86 o
  -3   1  21        457.27        428.23        15.73 o
  -2   1  21        232.16        230.82        12.08 o
  -1   1  21       1703.77       1645.44        34.50 o
   0   1  21        349.10        356.35        14.75 o
   1   1  21         34.64         23.24         5.76 o
   2   1  21         81.60         99.19         7.49 o
   3   1  21         22.14         23.32        10.39 o
   4   1  21         80.28         66.60         9.26 o
   5   1  21        170.90        138.54        12.56 o
   6   1  21         48.09         60.68         8.93 o
   7   1  21         25.00         34.94         9.18 o
   8   1  21         12.38          7.35         9.22 o
   9   1  21         12.32         12.48        10.47 o
 -14   2  21         20.02          7.07        12.73 o
 -13   2  21          7.80          4.58         5.59 o
 -12   2  21          0.02         -0.31         4.67 o
 -11   2  21          0.50         -1.74         4.58 o
 -10   2  21          3.59          2.61         5.24 o
  -9   2  21          5.32          0.34         4.09 o
  -8   2  21        566.67        578.22        15.08 o
  -7   2  21         54.82         45.38         5.89 o
  -6   2  21         95.78        107.11         9.99 o
  -5   2  21         72.71         62.85         7.57 o
  -4   2  21          0.62         -3.02         7.34 o
  -3   2  21          0.01         -4.17         4.23 o
  -2   2  21        338.92        317.81        13.38 o
  -1   2  21        266.78        274.05        13.97 o
   0   2  21          0.54         -0.09         4.94 o
   1   2  21         19.07          8.71         5.25 o
   2   2  21         35.69         39.21        12.10 o
   3   2  21        161.77        206.17        15.25 o
   4   2  21         73.74        114.53        13.34 o
   5   2  21          0.96          4.77         5.87 o
   6   2  21         84.30         81.74        13.94 o
   7   2  21        121.47        137.82        14.51 o
   8   2  21         15.95         11.14        11.70 o
 -12   3  21        180.39        172.28        11.37 o
 -11   3  21         16.70         31.46         6.59 o
 -10   3  21         28.58         31.62         7.48 o
  -9   3  21         48.91         49.98         6.95 o
  -8   3  21        131.30        148.29         9.40 o
  -7   3  21          1.50         -1.26         3.89 o
  -6   3  21        105.33        116.06        10.36 o
  -5   3  21         77.71         81.35         8.90 o
  -4   3  21          1.50          2.37         7.01 o
  -3   3  21         31.05         33.98         6.22 o
  -2   3  21          2.03         -2.31         4.56 o
  -1   3  21         14.45          2.01         6.61 o
   0   3  21          7.98         16.21         5.78 o
   1   3  21          0.10          5.34         4.23 o
   2   3  21         71.36         90.03        13.85 o
   3   3  21        287.68        250.24        16.82 o
   4   3  21          7.40          1.26         7.61 o
   5   3  21         10.93          2.66         7.04 o
   6   3  21         89.34         79.21        12.28 o
   7   3  21          4.62          3.73        11.38 o
 -11   4  21         31.74          6.49         7.89 o
 -10   4  21          3.14          9.69         6.07 o
  -9   4  21         31.07         43.20         7.32 o
  -8   4  21         16.60         22.70         8.01 o
  -7   4  21          2.68         -5.57         5.57 o
  -6   4  21         94.56        103.74        10.13 o
  -5   4  21          5.64          3.57         5.49 o
  -4   4  21        148.93        137.72        10.27 o
  -3   4  21          7.82          9.32         5.38 o
  -2   4  21          0.31          2.50         7.73 o
  -1   4  21          1.50         -2.92         5.09 o
   0   4  21         72.38         67.67         6.67 o
   1   4  21         28.52         19.20         5.50 o
   2   4  21         44.05         25.05         5.95 o
   3   4  21        186.37        184.92        12.19 o
   4   4  21         64.29         68.09        11.41 o
   5   4  21          7.67          5.52        16.32 o
  -7   5  21         77.21        110.06        13.72 o
  -6   5  21         39.58         37.64         8.33 o
  -5   5  21         11.52         19.05         6.87 o
  -4   5  21          0.04         -0.64         5.00 o
  -3   5  21         12.46          7.24         5.82 o
  -2   5  21        274.96        265.55        12.67 o
  -1   5  21        106.32        109.74         8.01 o
   0   5  21         51.58         41.62         6.77 o
   1   5  21        153.37        149.75        13.95 o
   2   5  21         63.38         42.59         9.93 o
 -14   0  22         68.17         54.09         9.82 o
 -12   0  22        159.43        125.64        20.94 o
 -10   0  22         48.41         37.98        10.02 o
  -8   0  22          6.20         -2.93         5.96 o
  -6   0  22         30.34         34.70         9.67 o
  -4   0  22        442.01        456.79        19.47 o
  -2   0  22         42.34         33.21        11.03 o
   0   0  22        244.90        254.29        27.03 o
   2   0  22        361.10        382.12        28.57 o
   4   0  22          0.92          6.86         5.29 o
   6   0  22         37.42         28.28        14.01 o
   8   0  22        241.25        301.72        48.17 o
 -14   1  22          1.21         -4.82         4.82 o
 -13   1  22          2.54         -0.92         5.08 o
 -12   1  22          6.30         -0.89         4.81 o
 -11   1  22         31.88         22.49         5.05 o
 -10   1  22         88.17         84.50         6.57 o
  -9   1  22         62.34         70.79         6.28 o
  -8   1  22        339.33        309.39        11.12 o
  -7   1  22         38.06         43.40         5.43 o
  -6   1  22         35.14         39.22         5.15 o
  -5   1  22         63.57         60.18         7.16 o
  -4   1  22         75.83         76.56         8.87 o
  -3   1  22        503.05        498.18        15.70 o
  -2   1  22        187.75        190.04        10.97 o
  -1   1  22          9.59         13.14         5.94 o
   0   1  22         87.00        122.75        10.05 o
   1   1  22          1.54         -1.89         4.19 o
   2   1  22         89.22        109.42         7.84 o
   3   1  22          0.81         -1.89         4.58 o
   4   1  22         26.46         37.98        11.13 o
   5   1  22        103.79        107.30        12.06 o
   6   1  22          3.59         -5.82         5.82 o
   7   1  22          9.86         14.26         9.80 o
   8   1  22        118.35        152.51        13.24 o
 -13   2  22         81.46         73.45         9.01 o
 -12   2  22         52.67         43.77         6.60 o
 -11   2  22          1.63         -4.71         4.71 o
 -10   2  22        620.95        654.74        18.72 o
  -9   2  22         57.80         45.98         6.06 o
  -8   2  22         10.40         15.21         4.91 o
  -7   2  22         13.22         17.30         5.58 o
  -6   2  22          6.29         -2.56         7.54 o
  -5   2  22        126.08        117.06         9.57 o
  -4   2  22         24.14         18.81         5.56 o
  -3   2  22          3.74         11.77         5.06 o
  -2   2  22        223.55        219.33        12.17 o
  -1   2  22          1.44         -0.15         5.39 o
   0   2  22         28.63         29.28         6.64 o
   1   2  22         11.52          8.95         5.17 o
   2   2  22        147.04        154.27        11.01 o
   3   2  22        181.50        199.59        13.85 o
   4   2  22        133.02        108.68        12.31 o
   5   2  22          2.48          9.75         9.51 o
   6   2  22          1.13         11.66         7.48 o
   7   2  22         42.86         57.94        12.38 o
 -12   3  22          0.89          3.25         5.94 o
 -11   3  22         36.98         27.97         7.07 o
 -10   3  22          3.49         -2.69         5.09 o
  -9   3  22        211.03        218.95        11.37 o
  -8   3  22        138.18        151.68         9.84 o
  -7   3  22         96.16         94.62         9.04 o
  -6   3  22         67.14         38.03         7.05 o
  -5   3  22         66.22         57.31        12.81 o
  -4   3  22        833.21        843.78        21.57 o
  -3   3  22          5.91         -6.64         7.92 o
  -2   3  22         31.20         29.62         6.93 o
  -1   3  22         15.69         20.65         7.83 o
   0   3  22         77.55         58.69         8.75 o
   1   3  22          8.96          9.14         5.81 o
   2   3  22        101.93         82.76         9.94 o
   3   3  22        134.76        124.93        18.33 o
   4   3  22         27.32         44.11        11.20 o
   5   3  22         28.32         20.67         8.81 o
   6   3  22         67.32         85.68        19.02 o
 -10   4  22          1.30         -1.63         9.58 o
  -9   4  22          3.18          4.38         5.59 o
  -8   4  22          6.26         10.58         7.93 o
  -7   4  22          6.00         13.65         8.28 o
  -6   4  22         53.04         57.04         7.78 o
  -5   4  22         47.42         63.73         8.09 o
  -4   4  22          5.66         -3.97         4.62 o
  -3   4  22         30.78         40.98         7.56 o
  -2   4  22          0.60         -4.74         4.74 o
  -1   4  22         52.35         55.44         7.86 o
   0   4  22         26.84         18.64         7.34 o
   1   4  22         88.90         93.59         9.73 o
   2   4  22        217.40        230.10        13.98 o
   3   4  22         27.89          3.64         6.86 o
   4   4  22         23.25         38.12        14.15 o
  -6   5  22         61.85         56.30         9.84 o
  -5   5  22          6.69          0.03         6.79 o
  -4   5  22        123.65        117.63        12.46 o
  -3   5  22        139.56        143.72        12.14 o
  -2   5  22        199.67        238.18        13.26 o
  -1   5  22         42.15         51.94        11.99 o
   0   5  22         36.17         32.96         9.33 o
 -13   0  23          1.19          9.83        10.62 o
 -11   0  23         57.32         53.56         8.04 o
  -9   0  23         22.76         25.63         8.06 o
  -7   0  23          3.22         18.13         6.26 o
  -5   0  23         78.02         81.69         9.20 o
  -3   0  23         30.98         24.28         5.65 o
  -1   0  23        238.63        231.79        36.96 o
   1   0  23         25.83         27.20         9.93 o
   3   0  23        522.10        541.60        36.85 o
   5   0  23        360.67        403.77        20.72 o
   7   0  23        204.98        233.35        18.42 o
 -13   1  23          3.67          8.49         6.40 o
 -12   1  23          2.82         -2.27         6.10 o
 -11   1  23         27.42         39.49         5.68 o
 -10   1  23        290.64        284.36        12.28 o
  -9   1  23        296.96        273.90        11.14 o
  -8   1  23         17.96          3.50         5.44 o
  -7   1  23          0.01          0.95         3.47 o
  -6   1  23         10.82         17.77         5.58 o
  -5   1  23        261.00        264.83        13.15 o
  -4   1  23          0.03         -3.23         4.36 o
  -3   1  23         75.58         87.66         8.24 o
  -2   1  23        256.89        241.91        12.35 o
  -1   1  23         47.84         58.44         7.13 o
   0   1  23          1.63         11.16         5.99 o
   1   1  23          1.99          5.96         4.62 o
   2   1  23        101.05         87.15         7.47 o
   3   1  23         45.97         49.02         6.64 o
   4   1  23         20.99         21.30        10.53 o
   5   1  23          1.93          5.73         6.35 o
   6   1  23        142.73        149.97        17.43 o
   7   1  23          8.38          2.86         7.76 o
 -12   2  23         11.26          7.82         5.93 o
 -11   2  23         22.92         25.23         8.82 o
 -10   2  23         44.52         41.34         6.99 o
  -9   2  23         41.01         38.69         6.36 o
  -8   2  23          0.16          6.84         5.63 o
  -7   2  23          0.89          0.01         8.38 o
  -6   2  23        178.05        168.42        13.87 o
  -5   2  23         93.47         97.60         9.13 o
  -4   2  23        200.79        203.94        13.07 o
  -3   2  23        273.20        269.78        16.19 o
  -2   2  23         60.52         35.65         7.05 o
  -1   2  23         46.60         53.85         7.31 o
   0   2  23          8.51          0.73         5.97 o
   1   2  23         58.30         63.02         7.45 o
   2   2  23          2.42          1.88         4.96 o
   3   2  23         65.78         55.22         8.99 o
   4   2  23          0.09         13.56         8.17 o
   5   2  23         84.01         89.24        12.16 o
   6   2  23         24.56         16.76         9.41 o
 -11   3  23        144.29        143.81        11.07 o
 -10   3  23        148.31        145.06        10.39 o
  -9   3  23         92.12        100.67         8.53 o
  -8   3  23          5.45         -1.09         7.94 o
  -7   3  23         35.79         25.78         6.95 o
  -6   3  23          3.52         -5.05         5.05 o
  -5   3  23        229.75        269.28        15.25 o
  -4   3  23         92.68         84.94         8.62 o
  -3   3  23        261.74        231.28        14.59 o
  -2   3  23          4.85         15.01         5.24 o
  -1   3  23         81.52         82.86         8.81 o
   0   3  23        219.53        220.67        14.85 o
   1   3  23         29.46         28.11         8.05 o
   2   3  23         54.38         53.30         8.51 o
   3   3  23        305.06        290.08        20.21 o
   4   3  23          9.45          7.74         7.02 o
   5   3  23         64.67         83.29        11.04 o
  -9   4  23          9.41          3.19         6.74 o
  -8   4  23         10.41         13.67         7.60 o
  -7   4  23          7.70         14.62         6.85 o
  -6   4  23        194.67        196.73        12.85 o
  -5   4  23         25.90         40.89         8.42 o
  -4   4  23         25.23         22.22         6.26 o
  -3   4  23          2.63          3.97         5.16 o
  -2   4  23          2.71         -1.57         7.18 o
  -1   4  23          0.59          9.54         5.62 o
   0   4  23          0.13         -6.40         8.46 o
   1   4  23          2.14         -5.04         5.74 o
   2   4  23        260.06        245.23        17.25 o
   3   4  23          0.81         -5.08        12.02 o
 -12   0  24          0.53         -7.17         7.17 o
 -10   0  24         38.03         27.77         7.89 o
  -8   0  24          0.11         33.95        15.38 o
  -6   0  24         71.40        103.08        10.35 o
  -4   0  24         44.58         38.53         7.91 o
  -2   0  24          2.44         -7.71         7.71 o
   0   0  24         18.70         15.67        10.42 o
   2   0  24        313.88        319.92        27.02 o
   4   0  24         53.36         42.93        22.98 o
   6   0  24         68.86         94.29        12.22 o
 -12   1  24        236.58        275.71        14.24 o
 -11   1  24         16.37          9.12         5.34 o
 -10   1  24         14.24         12.53         5.31 o
  -9   1  24         81.49         76.38         7.66 o
  -8   1  24          4.85          4.59         5.65 o
  -7   1  24          5.93          2.40         5.21 o
  -6   1  24          0.04         -3.57         7.56 o
  -5   1  24        177.73        192.62        12.58 o
  -4   1  24          2.73          0.08         4.76 o
  -3   1  24         60.47         68.60         8.06 o
  -2   1  24        270.06        260.88        12.91 o
  -1   1  24        296.51        314.11        13.96 o
   0   1  24         67.20         69.73         7.94 o
   1   1  24         82.36         88.72         8.26 o
   2   1  24        241.74        241.57        11.09 o
   3   1  24         21.29         22.98         7.71 o
   4   1  24         47.78         45.09         8.97 o
   5   1  24         11.59         13.36        15.19 o
   6   1  24          0.39         -1.49         7.76 o
 -11   2  24         39.86         39.02         7.29 o
 -10   2  24         10.00         16.80        10.08 o
  -9   2  24         16.97         19.12         7.80 o
  -8   2  24         28.58         24.76         8.10 o
  -7   2  24         34.13         29.81         7.53 o
  -6   2  24          0.05          5.65         5.65 o
  -5   2  24          7.64         17.71         5.81 o
  -4   2  24          9.08          4.93         5.13 o
  -3   2  24         28.45         28.64         6.40 o
  -2   2  24        118.93        115.51         9.57 o
  -1   2  24         21.91         25.82         6.02 o
   0   2  24        107.49        121.33        11.03 o
   1   2  24          8.92          8.38         6.17 o
   2   2  24        138.64        125.67        12.65 o
   3   2  24         21.29         26.90         6.65 o
   4   2  24         30.13         26.51         7.84 o
   5   2  24         45.79         38.43         9.72 o
 -10   3  24         28.01         32.92         6.67 o
  -9   3  24         67.41         79.46         7.86 o
  -8   3  24          4.80         -5.24         5.24 o
  -7   3  24          2.28         -7.05         7.05 o
  -6   3  24         29.22          9.03         6.50 o
  -5   3  24        190.85        217.41        14.77 o
  -4   3  24         41.40         41.38         9.04 o
  -3   3  24        261.17        258.18        13.88 o
  -2   3  24          9.15         11.03         5.56 o
  -1   3  24        100.41        103.42        10.55 o
   0   3  24          1.20          8.13         7.01 o
   1   3  24          0.00         -5.29         5.29 o
   2   3  24        116.08        118.48        12.12 o
   3   3  24          8.43         10.08         6.71 o
   4   3  24          4.89         -9.78         9.78 o
  -7   4  24         31.86         20.74         7.31 o
  -6   4  24         64.13         80.46        11.79 o
  -5   4  24          7.35         17.13         6.31 o
  -4   4  24        130.97        129.29        10.70 o
  -3   4  24         17.20         14.93         6.23 o
  -2   4  24         19.06         23.62         7.11 o
  -1   4  24          2.23         -0.15         5.27 o
   0   4  24          1.60          3.62         6.17 o
   1   4  24          6.53          1.94         6.30 o
 -11   0  25         88.30         67.24        13.74 o
  -9   0  25          0.20          8.76         6.56 o
  -7   0  25          1.53          0.51        10.53 o
  -5   0  25         47.80         30.26        11.42 o
  -3   0  25          0.01          3.71         9.00 o
  -1   0  25         36.59         42.19        11.91 o
   1   0  25        503.37        571.13        27.08 o
   3   0  25        243.12        249.98        28.90 o
   5   0  25        259.75        188.85        37.69 o
 -11   1  25          1.77         12.50         5.61 o
 -10   1  25         10.10         14.58        10.83 o
  -9   1  25          4.60          7.18         4.54 o
  -8   1  25         32.88         30.69         5.67 o
  -7   1  25          3.42         11.97         5.52 o
  -6   1  25         61.12         58.66         8.53 o
  -5   1  25          0.79         -6.13         6.13 o
  -4   1  25          4.04          5.58         8.46 o
  -3   1  25         61.92         69.23         7.88 o
  -2   1  25          7.07         10.49         5.97 o
  -1   1  25          2.29         -2.38         4.74 o
   0   1  25         71.96         59.49         7.55 o
   1   1  25          3.83         -2.09         4.43 o
   2   1  25         77.13         93.17         7.94 o
   3   1  25         45.34         50.03         6.99 o
   4   1  25         12.96         19.02         5.72 o
   5   1  25        223.39        204.13        16.78 o
 -10   2  25          3.12         -4.29         5.32 o
  -9   2  25        128.40        171.45        13.72 o
  -8   2  25          1.66         -0.10         6.84 o
  -7   2  25         81.21         74.51         9.33 o
  -6   2  25          0.26         -1.39         8.43 o
  -5   2  25         13.37          6.45         6.80 o
  -4   2  25          1.48          6.30         5.23 o
  -3   2  25         21.78         15.70         6.49 o
  -2   2  25          0.61         -2.62         4.89 o
  -1   2  25          2.57          4.17         6.32 o
   0   2  25        141.41        135.10        10.80 o
   1   2  25         48.75         49.52         7.81 o
   2   2  25         38.69         44.49        11.46 o
   3   2  25         78.34         78.98         8.98 o
   4   2  25         16.83         14.27         6.39 o
  -9   3  25          7.84         10.96         9.14 o
  -8   3  25        105.19        122.77        12.19 o
  -7   3  25        264.73        265.56        15.29 o
  -6   3  25          0.25          1.64         5.83 o
  -5   3  25        106.54        114.56        11.26 o
  -4   3  25        117.24        130.86        11.51 o
  -3   3  25          2.76         -0.67         8.26 o
  -2   3  25         23.49         27.46         6.49 o
  -1   3  25          3.63          5.18         5.66 o
   0   3  25          6.37         -6.69         6.69 o
   1   3  25         14.99         14.10         7.89 o
   2   3  25         38.76         35.51         8.44 o
  -3   4  25         66.62         54.86        10.96 o
 -10   0  26          0.05         13.84        11.14 o
  -8   0  26         26.76         23.35        12.83 o
  -6   0  26         58.41         36.11         7.30 o
  -4   0  26        220.91        242.61        22.56 o
  -2   0  26          5.40         -2.02        13.92 o
   0   0  26       1419.64       1416.29        48.95 o
   2   0  26        244.75        294.49        30.97 o
   4   0  26        132.93        137.34        42.42 o
 -10   1  26         55.55         60.01         7.58 o
  -9   1  26         13.03         10.47         6.97 o
  -8   1  26          0.22          2.76         4.66 o
  -7   1  26          7.05         15.03         6.38 o
  -6   1  26         75.90         82.16         8.73 o
  -5   1  26         18.78         16.79         5.88 o
  -4   1  26          6.10          7.66         5.34 o
  -3   1  26          1.52          0.82         4.82 o
  -2   1  26         11.14          4.01         9.39 o
  -1   1  26        146.03        166.10        10.99 o
   0   1  26          5.09          3.23         4.03 o
   1   1  26        303.68        315.55        12.25 o
   2   1  26         53.04         64.51         7.47 o
   3   1  26         42.49         39.56         6.28 o
  -9   2  26          0.97         -6.36         6.36 o
  -8   2  26          0.51         -0.48         6.59 o
  -7   2  26         29.18         25.23         8.59 o
  -6   2  26          5.77         -3.09         7.97 o
  -5   2  26          8.60         -3.21         5.64 o
  -4   2  26          5.73         12.54         6.03 o
  -3   2  26        195.72        200.83        14.04 o
  -2   2  26         17.10         23.11         7.37 o
  -1   2  26          1.00          7.62         5.98 o
   0   2  26        244.45        244.29        19.21 o
   1   2  26          0.44          5.60         7.32 o
   2   2  26         42.60         49.52         9.53 o
  -7   3  26          2.19         -1.80         9.04 o
  -6   3  26        115.40        127.81        11.95 o
  -5   3  26          0.78         -1.72         6.28 o
  -4   3  26         86.80         79.11         9.13 o
  -3   3  26          0.06          1.17         6.69 o
  -2   3  26         27.12         19.31         7.49 o
  -1   3  26          1.19          5.91         6.33 o
   0   3  26        108.38        115.60        11.80 o
  -9   0  27         47.72         61.61        11.05 o
  -7   0  27         64.42         44.26         8.78 o
  -5   0  27         11.03         18.64        15.66 o
  -3   0  27          5.21         10.80        10.57 o
  -1   0  27        582.23        650.35        33.72 o
   1   0  27         50.59         49.31        14.61 o
  -9   1  27         19.77          1.49         6.17 o
  -8   1  27         30.29         37.48         7.97 o
  -7   1  27          0.21         -3.58         5.64 o
  -6   1  27         36.21         26.51        10.87 o
  -5   1  27          9.90          8.69         5.96 o
  -4   1  27          0.95         -2.41         8.31 o
  -3   1  27         45.96         35.32         8.05 o
  -2   1  27         25.83         20.16         6.33 o
  -1   1  27         53.13         29.53         6.82 o
   0   1  27        325.12        328.61        13.55 o
   1   1  27         14.31          7.86         5.90 o
   2   1  27          5.23         -3.75         5.71 o
  -7   2  27         21.46          1.79         9.68 o
  -6   2  27          4.65         10.17         6.49 o
  -5   2  27          0.01         -8.61         8.61 o
  -4   2  27          0.12          1.34         5.42 o
  -3   2  27         15.25          1.24         5.88 o
  -2   2  27         31.18         39.38         7.58 o
  -1   2  27         82.95         69.17         9.15 o
   0   2  27        234.79        196.83        15.05 o
  -6   0  28          2.47         34.40        12.94 o
  -4   0  28         53.18         46.47        14.06 o
  -2   0  28          0.79         -4.55        10.86 o
   0   0  28         87.49         82.95        17.47 o
  -6   1  28          0.72          6.07         7.43 o
  -5   1  28         17.02         10.69         6.71 o
  -4   1  28         62.21         74.26         8.29 o
  -3   1  28          6.72         -5.36         5.36 o
  -2   1  28         62.89         51.76        12.41 o
  -1   1  28          6.07          4.03         7.84 o
                                                
