# Supplementary material for: Synthesis and crystal structure analysis of substituted bi­cyclo­[3.3.1]nona­nones
Source: Acta Crystallogr E Crystallogr Commun. 2025 Apr 17;81(Pt 5):405–11. doi: 10.1107/S2056989025003299 (PMC12054763; doi:10.1107/S2056989025003299)
Supplement: Supplementary file 9 [file e-81-00405-4sup9.hkl]

#
# h,k,l, Fc-squared, Fo-squared, sigma(Fo-squared), status flag
#
data_4
#5287_a
_shelx_title ' 5287_a.res in P2(1)/c'
_shelx_refln_list_code          4
_shelx_F_calc_maximum      268.78
_exptl_crystal_F_000       888.00
_reflns_d_resolution_high  0.7793

loop_
 _space_group_symop_operation_xyz
 'x, y, z'
 '-x, y+1/2, -z+1/2'
 '-x, -y, -z'
 'x, -y-1/2, z-1/2'

_cell_length_a    15.1165
_cell_length_b    13.9068
_cell_length_c    12.8150
_cell_angle_alpha  90.000
_cell_angle_beta  113.218
_cell_angle_gamma  90.000

_shelx_F_squared_multiplier     1.000

loop_
 _refln_index_h
 _refln_index_k
 _refln_index_l
 _refln_F_squared_calc
 _refln_F_squared_meas
 _refln_F_squared_sigma
 _refln_observed_status
   2   0   0        324.86        281.89         2.77 o
   3   0   0       7437.25       6871.81        54.76 o
   4   0   0       3721.25       3798.79        34.57 o
   5   0   0       8109.74       7616.03        50.26 o
   6   0   0        621.82        584.02         6.66 o
   7   0   0        893.92        856.32         8.90 o
   8   0   0         16.13         20.37         1.61 o
   9   0   0       4280.42       4373.62        33.39 o
  10   0   0       2404.33       2456.96        20.62 o
  11   0   0        114.98        126.77         4.20 o
  12   0   0       2738.62       2725.89        23.15 o
  13   0   0         12.33         18.00         2.65 o
  14   0   0        412.56        428.04         8.19 o
  15   0   0        182.89        184.10         6.39 o
  16   0   0          8.97         15.50         2.87 o
  17   0   0        111.13        102.02         6.54 o
   1   1   0       9875.53       6947.77       304.98 o
   2   1   0       1628.34       1609.47         8.01 o
   3   1   0       2096.80       1983.19        10.33 o
   4   1   0       8239.82       8013.22        38.32 o
   5   1   0         59.27         56.75         1.40 o
   6   1   0        114.04         97.39         1.89 o
   7   1   0         55.79         50.49         1.49 o
   8   1   0         47.81         43.20         1.51 o
   9   1   0        333.19        316.77         3.69 o
  10   1   0        117.89        139.30         2.69 o
  11   1   0          2.29          0.88         1.01 o
  12   1   0          7.35          6.38         1.29 o
  13   1   0        181.43        171.18         3.49 o
  14   1   0        424.64        438.07         5.82 o
  15   1   0          7.40          6.97         1.56 o
  16   1   0        263.74        291.50         5.71 o
  17   1   0         53.53         53.18         3.74 o
   0   2   0       5166.62       4700.08       504.32 o
   1   2   0      14952.93      14505.96       414.91 o
   2   2   0         20.92         25.66         0.70 o
   3   2   0       7512.91       7106.75        35.75 o
   4   2   0          0.10          0.87         0.45 o
   5   2   0        699.72        739.02         4.94 o
   6   2   0         20.68         45.29         1.39 o
   7   2   0        159.94        175.51         2.46 o
   8   2   0       2285.28       2322.24        13.31 o
   9   2   0        587.82        630.73         5.34 o
  10   2   0        338.03        339.12         4.12 o
  11   2   0        340.47        368.45         4.39 o
  12   2   0        131.31        118.28         3.00 o
  13   2   0          0.70          0.84         1.18 o
  14   2   0        209.92        220.08         4.33 o
  15   2   0          0.10          1.22         1.47 o
  16   2   0        155.36        161.62         5.20 o
  17   2   0        153.79        169.95         6.31 o
   1   3   0         52.01         53.98         1.08 o
   2   3   0       5452.92       5110.90        28.16 o
   3   3   0        560.29        623.50         4.35 o
   4   3   0         46.62         50.44         1.33 o
   5   3   0         41.64         49.62         1.32 o
   6   3   0         14.94         30.93         1.25 o
   7   3   0        552.80        609.12         4.86 o
   8   3   0        338.50        350.81         3.69 o
   9   3   0        195.74        221.93         3.19 o
  10   3   0       1341.00       1353.01         9.64 o
  11   3   0          6.37          3.56         1.11 o
  12   3   0         29.21         40.51         1.94 o
  13   3   0         38.13         37.79         2.05 o
  14   3   0        344.43        349.06         5.41 o
  15   3   0         12.78          5.53         1.60 o
  16   3   0          3.38          3.58         1.76 o
  17   3   0          2.03          5.43         2.32 o
   0   4   0        350.18        303.91         3.88 o
   1   4   0       2474.84       2326.35        21.91 o
   2   4   0          6.28          1.79         0.45 o
   3   4   0         61.36         67.95         1.39 o
   4   4   0        473.68        457.85         3.49 o
   5   4   0         28.56         32.81         1.10 o
   6   4   0        405.39        395.49         3.61 o
   7   4   0        888.82        954.17         6.58 o
   8   4   0         21.05         19.15         1.13 o
   9   4   0        870.31        842.58         7.08 o
  10   4   0         19.01         22.32         1.43 o
  11   4   0        126.06        119.45         3.10 o
  12   4   0         43.70         42.54         1.96 o
  13   4   0         59.24         53.39         2.39 o
  14   4   0        160.20        159.67         3.92 o
  15   4   0         43.20         46.09         2.57 o
  16   4   0          2.48          4.29         2.12 o
  17   4   0         11.94         10.82         3.03 o
   1   5   0       6553.83       6488.69        49.02 o
   2   5   0        254.76        288.34         2.74 o
   3   5   0         16.31         17.29         0.85 o
   4   5   0        416.73        420.24         3.99 o
   5   5   0       1721.63       1777.33        10.04 o
   6   5   0          4.27          1.54         0.73 o
   7   5   0       1142.31       1174.95         7.94 o
   8   5   0         69.67         87.18         2.04 o
   9   5   0         45.02         48.82         1.73 o
  10   5   0         66.25         57.14         2.07 o
  11   5   0        119.66        128.32         2.99 o
  12   5   0        181.29        187.87         3.62 o
  13   5   0        352.78        361.04         5.23 o
  14   5   0          9.60          8.88         1.65 o
  15   5   0         76.74         77.67         3.20 o
  16   5   0         73.37         74.78         3.74 o
  17   5   0         14.37         15.01         2.63 o
   0   6   0       3793.68       4108.98        56.03 o
   1   6   0        389.98        318.87         3.90 o
   2   6   0       1535.32       1512.82        17.82 o
   3   6   0       1657.40       1710.80        10.65 o
   4   6   0         52.27         50.72         1.59 o
   5   6   0        279.53        289.89         3.39 o
   6   6   0        456.72        434.97         4.32 o
   7   6   0          4.16          0.64         0.69 o
   8   6   0          3.98          2.02         0.81 o
   9   6   0        335.28        340.23         4.02 o
  10   6   0        225.26        219.71         3.57 o
  11   6   0         44.51         40.94         2.16 o
  12   6   0        441.52        410.17         5.34 o
  13   6   0         26.77         37.60         2.23 o
  14   6   0         35.56         37.98         2.26 o
  15   6   0         22.75         23.63         2.25 o
  16   6   0          0.43          0.04         2.17 o
   1   7   0       1204.57       1241.92        10.65 o
   2   7   0       1866.51       1837.31        17.64 o
   3   7   0       1526.04       1498.53        11.67 o
   4   7   0        314.69        263.51         3.21 o
   5   7   0        255.66        258.19         3.27 o
   6   7   0          5.83         14.06         1.12 o
   7   7   0        124.38        114.25         2.56 o
   8   7   0        185.77        183.87         3.12 o
   9   7   0          7.06         11.18         1.17 o
  10   7   0        182.65        165.06         3.13 o
  11   7   0        147.36        166.95         3.40 o
  12   7   0        184.81        180.52         3.64 o
  13   7   0        840.27        838.28         8.42 o
  14   7   0         76.01         84.07         2.93 o
  15   7   0        281.51        287.42         5.96 o
  16   7   0         18.79         18.68         2.49 o
   0   8   0         17.90         25.41         3.50 o
   1   8   0        119.98        138.60         2.88 o
   2   8   0        160.50        144.45         3.30 o
   3   8   0        173.03        160.83         3.53 o
   4   8   0        126.13        103.57         2.29 o
   5   8   0        499.02        480.47         4.56 o
   6   8   0         92.63         75.84         2.17 o
   7   8   0          0.84          0.80         0.90 o
   8   8   0         35.64         39.12         1.95 o
   9   8   0        650.37        637.55         6.71 o
  10   8   0         28.56         34.16         1.93 o
  11   8   0          4.04          3.81         1.35 o
  12   8   0         28.08         25.99         1.90 o
  13   8   0         23.47         22.89         1.72 o
  14   8   0        226.69        217.85         4.84 o
  15   8   0         57.02         65.84         4.29 o
   1   9   0         68.39         79.68         2.39 o
   2   9   0        435.43        472.51         5.56 o
   3   9   0          2.65          3.93         1.24 o
   4   9   0         25.65         30.41         1.67 o
   5   9   0         28.77         23.32         1.27 o
   6   9   0        307.05        329.92         3.98 o
   7   9   0         41.03         50.26         2.09 o
   8   9   0          6.06          5.32         1.17 o
   9   9   0          3.04          0.83         1.18 o
  10   9   0         99.49         92.07         3.17 o
  11   9   0         41.54         42.78         2.27 o
  12   9   0         20.43         19.14         2.08 o
  13   9   0         12.94         15.00         1.90 o
  14   9   0        161.92        163.91         6.58 o
  15   9   0         49.33         38.51         3.09 o
   0  10   0       1021.87        946.63        13.91 o
   1  10   0        210.02        190.42         3.64 o
   2  10   0          0.18          2.47         0.92 o
   3  10   0        167.57        167.87         5.22 o
   4  10   0        318.71        303.49         4.83 o
   5  10   0       1522.13       1407.38        13.26 o
   6  10   0        439.23        401.42         5.02 o
   7  10   0          2.64          2.96         1.03 o
   8  10   0         85.82         86.03         2.60 o
   9  10   0        139.66        141.13         3.46 o
  10  10   0        332.68        331.88         5.02 o
  11  10   0          3.39         -0.04         1.25 o
  12  10   0        131.96        135.68         4.44 o
  13  10   0          1.96          1.00         1.60 o
  14  10   0          5.78         -2.21         2.21 o
   1  11   0        115.95        106.97         4.44 o
   2  11   0        462.85        505.54         6.13 o
   3  11   0        447.54        434.82         6.44 o
   4  11   0        739.24        734.85         9.25 o
   5  11   0         76.06         71.33         2.74 o
   6  11   0         81.20         93.57         2.86 o
   7  11   0        119.75        128.06         3.36 o
   8  11   0        241.55        227.68         3.79 o
   9  11   0         67.47         69.84         2.62 o
  10  11   0         21.16         20.82         1.84 o
  11  11   0         23.31         18.18         1.91 o
  12  11   0          3.06          2.91         1.63 o
  13  11   0         10.22         11.36         2.11 o
  14  11   0         52.45         57.58         3.50 o
   0  12   0          0.28          1.93         1.51 o
   1  12   0        384.68        363.41         5.88 o
   2  12   0        657.68        655.80         8.53 o
   3  12   0        731.58        694.64         8.80 o
   4  12   0        207.20        184.96         3.69 o
   5  12   0         56.39         55.27         2.60 o
   6  12   0        792.17        762.19        10.12 o
   7  12   0         72.64         79.85         3.76 o
   8  12   0        280.94        266.75         4.95 o
   9  12   0          0.50          1.40         1.14 o
  10  12   0         86.28         89.78         3.02 o
  11  12   0        110.71        101.01         3.34 o
  12  12   0         31.50         32.47         2.49 o
  13  12   0         23.95         26.50         2.62 o
   1  13   0         79.28         74.63         3.16 o
   2  13   0        269.97        244.39         5.84 o
   3  13   0        166.96        148.60         3.98 o
   4  13   0        386.91        367.76         5.41 o
   5  13   0          0.34          0.15         1.39 o
   6  13   0          1.82         -1.48         1.48 o
   7  13   0        153.95        149.27         4.35 o
   8  13   0         45.36         41.87         2.89 o
   9  13   0          6.27          6.14         1.56 o
  10  13   0          0.55          4.60         1.49 o
  11  13   0          2.89         -0.59         1.38 o
  12  13   0          0.37          2.75         1.69 o
   0  14   0         26.61         28.54         2.96 o
   1  14   0         90.38         89.90         4.76 o
   2  14   0         13.01         13.50         2.15 o
   3  14   0         17.94         15.48         1.76 o
   4  14   0         46.74         52.74         2.59 o
   5  14   0         63.55         63.75         2.83 o
   6  14   0        431.34        431.69         7.10 o
   7  14   0          5.61          2.74         1.82 o
   8  14   0         12.53         11.02         2.16 o
   9  14   0         15.53         12.13         2.29 o
  10  14   0          2.32          4.40         2.16 o
  11  14   0          0.26         -1.86         1.86 o
   1  15   0          0.47         -1.65         1.65 o
   2  15   0          2.50          0.31         1.47 o
   3  15   0          1.65          6.40         1.70 o
   4  15   0         41.82         55.77         2.84 o
   5  15   0          3.83          2.08         1.70 o
   6  15   0        114.83        123.64         3.87 o
   7  15   0         15.52         14.86         2.73 o
   8  15   0         36.69         44.72         4.05 o
   9  15   0          2.36          3.76         2.36 o
   0  16   0         25.92         25.92         3.10 o
   1  16   0         25.87         30.13         2.79 o
   2  16   0          2.14         -1.88         2.70 o
   3  16   0         71.78         82.89         4.35 o
   4  16   0         10.88          7.25         2.75 o
   5  16   0         70.57         73.38         3.39 o
   6  16   0         64.16         64.49         3.21 o
   7  16   0         52.68         53.43         3.14 o
   1  17   0          0.40          3.06         1.91 o
   2  17   0         45.52         55.80         3.70 o
   3  17   0        316.04        334.71         8.62 o
   4  17   0          0.71         -2.10         2.10 o
   5  17   0         12.22         14.34         2.10 o
 -18   1   1         33.55         31.33         3.59 o
 -17   1   1         50.65         53.79         3.39 o
 -16   1   1         84.27         81.60         3.11 o
 -15   1   1         26.08         20.35         1.79 o
 -14   1   1          7.28          9.94         1.54 o
 -13   1   1         28.48         27.90         1.78 o
 -12   1   1          2.75          3.25         1.17 o
 -11   1   1         23.52         20.78         1.44 o
 -10   1   1         60.50         68.88         2.04 o
  -9   1   1         69.66         82.41         2.16 o
  -8   1   1         22.20         17.77         1.10 o
  -7   1   1          6.05          1.18         0.80 o
  -6   1   1       3143.53       3191.36        17.77 o
  -5   1   1       4258.74       4123.25        24.37 o
  -4   1   1       1074.74       1007.22         6.77 o
  -3   1   1       3653.66       3419.97        24.63 o
  -2   1   1          0.03          1.36         0.35 o
  -1   1   1        425.10        410.02         2.64 o
   0   1   1       1282.33       1168.36         7.09 o
   1   1   1        330.35        295.61         2.20 o
   2   1   1       1461.05       1321.91         7.15 o
   3   1   1       1702.00       1562.17         8.61 o
   4   1   1        220.35        232.49         2.32 o
   5   1   1         24.01         33.57         1.16 o
   6   1   1         38.39         48.83         1.50 o
   7   1   1         95.99         83.00         1.95 o
   8   1   1          0.01         -0.17         0.72 o
   9   1   1        555.03        573.17         5.18 o
  10   1   1          0.00          0.06         1.02 o
  11   1   1         68.68         69.85         2.69 o
  12   1   1        319.88        317.08         4.88 o
  13   1   1          6.37          4.04         1.42 o
  14   1   1         22.85         29.88         2.12 o
  15   1   1         45.51         42.16         2.55 o
  16   1   1         81.41         75.17         3.52 o
  17   1   1         52.67         51.10         3.57 o
 -18   2   1         72.46         65.56         4.52 o
 -17   2   1         55.72         59.75         3.43 o
 -16   2   1          0.00          2.77         1.42 o
 -15   2   1          0.08         -1.21         1.21 o
 -14   2   1        205.84        214.43         3.97 o
 -13   2   1          0.00         -1.13         1.13 o
 -12   2   1         17.72         22.03         1.55 o
 -11   2   1         33.59         37.42         1.79 o
 -10   2   1        325.16        332.01         3.95 o
  -9   2   1        298.48        246.31         3.12 o
  -8   2   1        502.20        540.15         4.60 o
  -7   2   1       5490.18       5623.30        28.02 o
  -6   2   1        885.32        935.01         6.28 o
  -5   2   1         19.81         14.29         0.77 o
  -4   2   1       5708.79       5517.62        36.37 o
  -3   2   1         24.29         21.15         0.73 o
  -2   2   1       8410.78       7827.07       127.36 o
  -1   2   1         12.92         11.14         0.45 o
   0   2   1       3859.98       3654.85        22.98 o
   1   2   1       1494.63       1411.67         9.39 o
   2   2   1       4843.73       4549.49        22.75 o
   3   2   1         98.15         83.53         1.35 o
   4   2   1         19.22         16.95         0.80 o
   5   2   1          0.31          0.42         0.73 o
   6   2   1       1129.90       1141.60         7.31 o
   7   2   1          1.41          1.06         0.78 o
   8   2   1         67.70         81.51         2.00 o
   9   2   1        570.15        585.06         5.67 o
  10   2   1        145.41        137.76         2.93 o
  11   2   1          0.01          0.38         1.12 o
  12   2   1         74.44         67.90         2.79 o
  13   2   1        209.57        213.57         4.15 o
  14   2   1         18.05         17.18         1.94 o
  15   2   1          0.09         -0.89         1.36 o
  16   2   1         17.61         19.54         2.40 o
  17   2   1          0.35         -1.52         2.06 o
 -18   3   1         54.62         54.62         6.00 o
 -17   3   1          0.68         -0.14         1.81 o
 -16   3   1          0.34         -1.34         1.38 o
 -15   3   1          9.52          8.59         1.66 o
 -14   3   1         74.06         82.86         3.03 o
 -13   3   1         95.46         94.33         2.98 o
 -12   3   1          0.57          0.04         1.03 o
 -11   3   1          5.27          7.87         1.15 o
 -10   3   1          8.57          9.95         1.08 o
  -9   3   1         22.72         15.84         1.12 o
  -8   3   1        198.90        224.24         2.91 o
  -7   3   1        355.67        367.84         3.64 o
  -6   3   1       2035.63       2180.46        12.26 o
  -5   3   1        337.76        357.17         3.09 o
  -4   3   1       1129.83       1049.93         6.28 o
  -3   3   1        168.85        154.34         1.62 o
  -2   3   1       2258.70       2133.72        11.62 o
  -1   3   1       4090.68       3758.55        22.87 o
   0   3   1        152.16        128.60         1.72 o
   1   3   1      12528.45      11638.00       196.32 o
   2   3   1         59.03         42.15         1.35 o
   3   3   1       4946.98       4653.74        23.60 o
   4   3   1       1056.63        905.55         5.90 o
   5   3   1         28.00         46.40         1.41 o
   6   3   1         13.43          6.98         0.91 o
   7   3   1        686.41        743.78         5.94 o
   8   3   1        343.93        342.59         4.11 o
   9   3   1        895.75        874.44         7.21 o
  10   3   1       1171.92       1176.51         9.36 o
  11   3   1        417.47        408.70         5.11 o
  12   3   1        118.14        114.07         3.30 o
  13   3   1        465.23        453.18         5.94 o
  14   3   1        282.69        298.88         5.60 o
  15   3   1         30.44         28.00         2.15 o
  16   3   1          5.69          1.53         2.40 o
  17   3   1         65.98         52.53         3.62 o
 -17   4   1         20.88         17.64         2.89 o
 -16   4   1         17.01         16.43         1.97 o
 -15   4   1         10.04         13.50         1.66 o
 -14   4   1         47.12         45.04         2.19 o
 -13   4   1        102.62        106.94         3.06 o
 -12   4   1          0.65         -1.05         1.05 o
 -11   4   1         14.82         25.22         1.67 o
 -10   4   1         25.61         24.87         1.56 o
  -9   4   1         13.68          7.11         1.00 o
  -8   4   1         14.75         25.07         1.23 o
  -7   4   1        241.44        244.44         2.98 o
  -6   4   1         15.58         11.29         0.97 o
  -5   4   1        264.66        326.26         3.22 o
  -4   4   1        981.77       1023.15         6.37 o
  -3   4   1       1982.41       1967.99        12.57 o
  -2   4   1        267.26        207.96         2.29 o
  -1   4   1       3335.11       3277.20        26.06 o
   0   4   1       5071.86       4611.93        35.39 o
   1   4   1          2.55          6.31         0.75 o
   2   4   1        464.72        465.71         3.95 o
   3   4   1       1513.70       1470.90         9.56 o
   4   4   1        477.64        412.75         3.47 o
   5   4   1       1664.24       1726.82        10.34 o
   6   4   1        136.99        114.40         2.14 o
   7   4   1         36.28         26.10         1.27 o
   8   4   1        697.04        711.63         6.07 o
   9   4   1       1452.26       1485.49        10.67 o
  10   4   1        132.97        150.56         3.12 o
  11   4   1          6.93          6.80         1.33 o
  12   4   1         10.61         10.68         1.59 o
  13   4   1         51.05         50.92         2.47 o
  14   4   1        251.39        259.75         5.36 o
  15   4   1         34.84         41.09         2.54 o
  16   4   1         21.23         15.13         2.45 o
 -17   5   1         24.05         17.58         3.43 o
 -16   5   1        202.50        211.36         5.45 o
 -15   5   1        233.32        236.51         4.55 o
 -14   5   1       1163.41       1160.19        10.78 o
 -13   5   1         84.45         75.78         2.59 o
 -12   5   1        551.75        497.62         6.01 o
 -11   5   1         29.41         23.03         1.51 o
 -10   5   1        337.84        335.93         4.13 o
  -9   5   1        239.65        254.26         3.31 o
  -8   5   1         44.81         53.07         1.63 o
  -7   5   1         13.00          8.77         0.88 o
  -6   5   1        128.85        120.81         1.98 o
  -5   5   1       2194.48       2165.35        12.23 o
  -4   5   1         39.67         44.17         1.35 o
  -3   5   1        182.68        143.76         1.90 o
  -2   5   1        153.91        132.68         1.97 o
  -1   5   1        993.95        839.48         6.30 o
   0   5   1        337.49        311.52         3.71 o
   1   5   1        435.52        384.53         4.86 o
   2   5   1        191.46        177.44         2.45 o
   3   5   1         31.87         37.00         1.54 o
   4   5   1         49.22         35.35         1.38 o
   5   5   1         21.20         18.99         0.97 o
   6   5   1        694.73        779.19         5.93 o
   7   5   1       1966.50       1987.81        12.54 o
   8   5   1        515.83        483.61         4.91 o
   9   5   1         51.61         62.44         2.09 o
  10   5   1         21.59         24.01         1.61 o
  11   5   1        286.60        283.45         4.52 o
  12   5   1        514.90        521.55         6.34 o
  13   5   1         18.52         20.76         1.89 o
  14   5   1         30.68         31.82         2.15 o
  15   5   1         89.75         95.17         3.55 o
  16   5   1        257.37        252.20         6.42 o
 -17   6   1         22.93         15.96         2.71 o
 -16   6   1        133.55        150.77         5.35 o
 -15   6   1         10.79          6.77         1.60 o
 -14   6   1         37.65         37.34         2.15 o
 -13   6   1        938.92        969.27         8.48 o
 -12   6   1        375.92        352.24         4.58 o
 -11   6   1        199.85        192.61         3.27 o
 -10   6   1          0.06          0.16         0.95 o
  -9   6   1        280.12        297.83         3.58 o
  -8   6   1          0.13         -0.04         0.74 o
  -7   6   1          8.96          7.42         0.82 o
  -6   6   1         20.08         22.39         1.18 o
  -5   6   1       1387.92       1383.27         9.21 o
  -4   6   1          6.87         11.53         0.94 o
  -3   6   1       4013.21       4078.85        25.08 o
  -2   6   1         70.67         81.96         1.70 o
  -1   6   1         21.51         28.84         1.18 o
   0   6   1        558.65        531.95         6.15 o
   1   6   1        599.62        685.21         6.97 o
   2   6   1        254.36        250.25         3.75 o
   3   6   1         86.32        107.45         1.86 o
   4   6   1       1819.90       1839.16        12.79 o
   5   6   1         58.66         53.76         1.73 o
   6   6   1          0.49          1.75         0.85 o
   7   6   1         39.52         35.59         1.46 o
   8   6   1        136.31        147.38         2.69 o
   9   6   1          4.29          5.25         1.09 o
  10   6   1        190.71        186.99         3.40 o
  11   6   1         78.40         74.18         2.52 o
  12   6   1         99.10         91.46         2.90 o
  13   6   1          1.52          0.26         1.42 o
  14   6   1        220.39        225.83         4.51 o
  15   6   1         16.83         12.40         2.06 o
  16   6   1          1.80         17.69         3.13 o
 -16   7   1         23.04         18.88         2.40 o
 -15   7   1         30.06         30.77         2.46 o
 -14   7   1         86.41         94.55         3.07 o
 -13   7   1       1008.01        984.95         9.48 o
 -12   7   1         25.45         18.59         1.51 o
 -11   7   1        114.71        128.55         2.85 o
 -10   7   1         36.22         27.28         1.48 o
  -9   7   1          0.94          1.20         0.88 o
  -8   7   1         54.73         70.46         2.26 o
  -7   7   1         66.03         72.27         2.00 o
  -6   7   1        274.30        287.13         3.83 o
  -5   7   1        589.42        604.13         5.47 o
  -4   7   1         20.13         16.78         1.02 o
  -3   7   1        269.89        273.93         2.98 o
  -2   7   1          1.54         -0.52         0.59 o
  -1   7   1         13.22         34.34         1.36 o
   0   7   1       3030.02       3341.20        25.54 o
   1   7   1        252.51        281.52         4.36 o
   2   7   1         19.68         23.83         1.69 o
   3   7   1         31.00         25.35         1.18 o
   4   7   1        163.62        164.04         2.51 o
   5   7   1        468.68        483.15         4.94 o
   6   7   1        916.56        888.58         7.83 o
   7   7   1         40.48         40.50         1.78 o
   8   7   1        116.18        129.84         2.94 o
   9   7   1        166.41        173.23         3.11 o
  10   7   1        529.75        503.65         5.47 o
  11   7   1          3.39          3.26         1.16 o
  12   7   1        235.86        223.57         4.10 o
  13   7   1        329.19        314.24         5.05 o
  14   7   1          2.56          3.82         1.53 o
  15   7   1        362.28        376.45         7.62 o
 -16   8   1          7.64          3.80         2.15 o
 -15   8   1          6.24          8.97         1.89 o
 -14   8   1          0.12          2.20         1.37 o
 -13   8   1         23.96         27.98         1.82 o
 -12   8   1        405.54        432.72         5.20 o
 -11   8   1          6.73          4.15         1.31 o
 -10   8   1        113.39         94.68         2.72 o
  -9   8   1          7.75          8.00         1.15 o
  -8   8   1          1.11          2.08         1.01 o
  -7   8   1        666.72        638.89         6.04 o
  -6   8   1         71.11         77.45         2.38 o
  -5   8   1         91.75         95.32         1.88 o
  -4   8   1        301.25        274.99         3.22 o
  -3   8   1        295.13        295.92         3.56 o
  -2   8   1         25.27         20.20         1.07 o
  -1   8   1        396.47        400.21         4.58 o
   0   8   1         75.39         95.56         3.42 o
   1   8   1        602.07        548.69         6.92 o
   2   8   1         11.60          8.69         1.31 o
   3   8   1        277.31        292.82         5.22 o
   4   8   1        116.00        118.48         2.21 o
   5   8   1        841.59        898.26         7.37 o
   6   8   1         40.20         51.53         2.10 o
   7   8   1        211.43        194.28         3.46 o
   8   8   1         18.08         12.83         1.46 o
   9   8   1          5.69          4.76         1.32 o
  10   8   1         32.48         27.64         1.98 o
  11   8   1        297.11        291.71         4.84 o
  12   8   1         12.86         13.70         1.79 o
  13   8   1         33.52         25.11         1.75 o
  14   8   1        315.38        312.96         5.47 o
  15   8   1         80.94         73.29         3.63 o
 -15   9   1          0.28          1.02         1.95 o
 -14   9   1          7.50         10.08         1.97 o
 -13   9   1         19.58         16.46         2.04 o
 -12   9   1         88.51         92.93         3.21 o
 -11   9   1         66.58         66.85         2.66 o
 -10   9   1        366.12        343.52         4.90 o
  -9   9   1        772.38        719.96         7.08 o
  -8   9   1        454.26        441.86         5.40 o
  -7   9   1        123.10        114.14         2.70 o
  -6   9   1          8.96          8.00         1.02 o
  -5   9   1        614.57        598.12         5.57 o
  -4   9   1        222.35        207.28         3.41 o
  -3   9   1          2.53          0.80         0.74 o
  -2   9   1         46.74         40.53         1.39 o
  -1   9   1        167.12        168.68         3.00 o
   0   9   1         11.02          5.65         0.94 o
   1   9   1          5.70          5.68         1.04 o
   2   9   1        166.28        143.45         3.75 o
   3   9   1         33.36         27.77         2.08 o
   4   9   1         26.43         27.19         1.99 o
   5   9   1         66.37         71.03         1.89 o
   6   9   1         20.51         23.88         1.52 o
   7   9   1         72.35         75.09         2.50 o
   8   9   1        520.39        476.46         5.69 o
   9   9   1        219.60        223.81         4.02 o
  10   9   1        292.24        292.43         4.92 o
  11   9   1        111.05        107.24         3.37 o
  12   9   1         70.38         62.50         2.90 o
  13   9   1         29.98         25.40         2.36 o
  14   9   1          0.30          3.87         2.27 o
 -15  10   1         23.95         15.92         2.63 o
 -14  10   1         10.50          7.56         2.89 o
 -13  10   1         34.83         36.83         2.45 o
 -12  10   1          1.29          1.34         1.53 o
 -11  10   1        184.41        175.67         4.08 o
 -10  10   1        183.82        176.69         3.95 o
  -9  10   1        536.63        523.84         6.00 o
  -8  10   1          0.15          0.98         1.10 o
  -7  10   1          1.42          0.93         0.94 o
  -6  10   1        759.54        657.92         6.37 o
  -5  10   1        901.77        895.40         8.81 o
  -4  10   1        228.18        249.85         4.59 o
  -3  10   1        451.88        459.20         5.27 o
  -2  10   1         78.29         88.69         2.28 o
  -1  10   1         89.26        101.61         4.02 o
   0  10   1          5.73          2.81         1.29 o
   1  10   1        162.60        163.76         3.20 o
   2  10   1         66.46         85.76         3.45 o
   3  10   1        269.99        272.76         5.11 o
   4  10   1        123.00        125.89         3.97 o
   5  10   1          0.02         -0.08         1.25 o
   6  10   1          9.28         11.39         1.31 o
   7  10   1        712.22        633.29         6.82 o
   8  10   1         52.52         41.22         1.99 o
   9  10   1        632.21        624.13         7.12 o
  10  10   1        103.14        100.06         3.24 o
  11  10   1         18.35         19.23         1.98 o
  12  10   1          4.60          3.55         1.63 o
  13  10   1          3.41          4.11         1.76 o
  14  10   1         40.28         49.93         3.30 o
 -14  11   1          9.94          3.49         2.18 o
 -13  11   1         85.23         79.86         3.59 o
 -12  11   1          3.62          5.62         1.72 o
 -11  11   1         13.68          8.31         1.49 o
 -10  11   1         40.68         44.34         2.27 o
  -9  11   1        181.66        181.29         3.59 o
  -8  11   1          0.00         -0.67         1.04 o
  -7  11   1         83.60         80.85         2.69 o
  -6  11   1        230.71        215.29         4.14 o
  -5  11   1        834.39        755.94        10.47 o
  -4  11   1       2210.98       2136.36        18.13 o
  -3  11   1        106.33        122.00         2.62 o
  -2  11   1          3.46          5.32         1.21 o
  -1  11   1        831.20        806.96         9.72 o
   0  11   1         10.07         19.38         1.70 o
   1  11   1         97.98         91.51         2.59 o
   2  11   1        125.97        112.25         3.32 o
   3  11   1        213.91        200.60         5.52 o
   4  11   1       1255.15       1171.78        12.14 o
   5  11   1       1799.25       1682.92        15.49 o
   6  11   1         31.30         42.07         2.50 o
   7  11   1        566.23        530.63         6.04 o
   8  11   1        486.04        455.19         5.64 o
   9  11   1         91.31         97.25         3.05 o
  10  11   1          6.57          5.99         1.51 o
  11  11   1         53.06         53.18         2.57 o
  12  11   1         12.93         10.40         1.90 o
  13  11   1         23.12         13.90         2.41 o
 -13  12   1        153.50        163.01         4.72 o
 -12  12   1        330.80        326.41         6.20 o
 -11  12   1        266.67        244.98         4.86 o
 -10  12   1        163.48        155.13         3.93 o
  -9  12   1          1.65          0.78         1.34 o
  -8  12   1        120.92        114.44         3.47 o
  -7  12   1          2.20          1.18         1.20 o
  -6  12   1          1.97          3.03         1.36 o
  -5  12   1        730.75        682.36         8.55 o
  -4  12   1        732.45        685.27         8.17 o
  -3  12   1        201.33        213.09         3.91 o
  -2  12   1        749.08        705.56         8.80 o
  -1  12   1       1603.83       1514.21        15.37 o
   0  12   1         40.62         44.60         2.88 o
   1  12   1        118.71         93.13         3.34 o
   2  12   1         19.79         25.17         1.98 o
   3  12   1          0.23          0.24         1.44 o
   4  12   1         53.35         44.34         2.35 o
   5  12   1          6.49          9.33         1.58 o
   6  12   1        216.43        197.56         4.59 o
   7  12   1         73.33         74.18         3.34 o
   8  12   1        129.99        126.28         4.31 o
   9  12   1         65.89         69.20         2.73 o
  10  12   1         40.07         42.78         2.64 o
  11  12   1          1.25          3.29         1.64 o
  12  12   1         33.81         31.93         2.51 o
 -12  13   1        299.93        312.62         5.73 o
 -11  13   1         62.55         64.20         3.03 o
 -10  13   1         90.36         93.62         3.23 o
  -9  13   1         22.22         21.18         2.00 o
  -8  13   1          3.28          2.21         1.33 o
  -7  13   1         15.28         15.00         2.01 o
  -6  13   1        125.21        116.73         3.70 o
  -5  13   1          0.43         -0.54         1.34 o
  -4  13   1          0.95          0.40         1.16 o
  -3  13   1        299.18        279.55         5.22 o
  -2  13   1          6.04          5.37         1.47 o
  -1  13   1        156.40        142.77         5.39 o
   0  13   1       1193.82       1145.48        17.27 o
   1  13   1          9.16         10.78         1.62 o
   2  13   1        207.90        197.68         4.40 o
   3  13   1        197.81        182.76         4.51 o
   4  13   1        323.94        302.20         5.64 o
   5  13   1         89.04         86.67         3.14 o
   6  13   1        166.33        173.78         4.30 o
   7  13   1          1.37         -0.23         1.37 o
   8  13   1          0.34          2.03         1.82 o
   9  13   1          9.78          7.24         2.06 o
  10  13   1         17.69         19.41         1.90 o
  11  13   1         30.57         33.99         3.24 o
 -11  14   1         39.07         35.83         2.99 o
 -10  14   1         11.29         12.64         2.04 o
  -9  14   1         10.38          7.41         2.07 o
  -8  14   1         10.36         16.14         2.14 o
  -7  14   1          0.15          1.38         1.46 o
  -6  14   1         13.93         20.80         2.20 o
  -5  14   1         17.87         19.39         2.31 o
  -4  14   1          6.68         10.71         1.70 o
  -3  14   1          1.55          0.97         1.54 o
  -2  14   1        158.59        145.24         4.47 o
  -1  14   1          5.68          2.18         1.35 o
   0  14   1         23.97         24.67         3.61 o
   1  14   1        210.39        203.27         6.60 o
   2  14   1         40.46         43.23         3.01 o
   3  14   1          9.84         11.16         1.70 o
   4  14   1        189.51        190.59         3.87 o
   5  14   1         40.46         44.12         3.26 o
   6  14   1          7.29         11.41         2.01 o
   7  14   1          2.59          3.62         1.58 o
   8  14   1         47.79         50.97         3.09 o
   9  14   1          0.71         -1.06         2.31 o
  10  14   1          0.60          1.44         2.13 o
 -10  15   1         11.66          5.41         2.89 o
  -9  15   1          9.51          9.63         2.38 o
  -8  15   1          8.64          9.93         2.06 o
  -7  15   1         38.40         36.40         2.50 o
  -6  15   1        162.93        173.32         5.16 o
  -5  15   1          0.17          2.92         2.05 o
  -4  15   1         12.51         11.89         2.06 o
  -3  15   1          1.91          2.01         1.65 o
  -2  15   1          0.03         -1.47         1.47 o
  -1  15   1         41.92         40.28         2.39 o
   0  15   1          0.06         -0.89         1.62 o
   1  15   1        136.98        146.32         6.21 o
   2  15   1        174.67        183.85         7.23 o
   3  15   1        194.86        204.11         5.92 o
   4  15   1         67.79         57.52         2.94 o
   5  15   1        261.31        257.73         5.43 o
   6  15   1        688.92        694.42        11.18 o
   7  15   1         51.71         62.53         3.50 o
   8  15   1          8.17         10.17         2.17 o
   9  15   1          1.65         -0.33         3.17 o
  -8  16   1        150.86        173.53         6.31 o
  -7  16   1         20.63         23.06         2.38 o
  -6  16   1          5.87          5.52         1.85 o
  -5  16   1        230.54        243.62         5.46 o
  -4  16   1          2.14          2.14         1.94 o
  -3  16   1        152.31        173.36         6.65 o
  -2  16   1         26.38         28.12         2.39 o
  -1  16   1          2.03          1.28         1.55 o
   0  16   1          3.07          1.03         1.41 o
   1  16   1         97.71        103.22         7.07 o
   2  16   1          6.41          8.56         4.10 o
   3  16   1         10.37         14.00         2.73 o
   4  16   1         42.81         44.73         3.41 o
   5  16   1        143.89        146.87         3.91 o
   6  16   1          0.00         -1.50         2.05 o
   7  16   1         15.47         11.43         2.54 o
  -5  17   1         14.75         16.83         2.57 o
  -4  17   1         33.18         35.43         3.10 o
  -3  17   1         77.60         86.75         4.21 o
  -2  17   1          0.06          4.03         2.03 o
  -1  17   1         93.53         94.53         3.74 o
   0  17   1        477.70        517.16        10.17 o
   1  17   1         34.16         45.99         4.42 o
   2  17   1         65.51         66.50         5.31 o
   3  17   1        121.14        139.79         8.75 o
   4  17   1         18.49         25.68         5.11 o
 -18   0   2        119.26        106.41         7.13 o
 -17   0   2          2.55          4.26         2.53 o
 -16   0   2        383.50        394.98         8.04 o
 -15   0   2        618.93        636.81        10.00 o
 -14   0   2          0.32         -1.74         1.74 o
 -13   0   2        607.12        539.48         9.70 o
 -12   0   2        710.65        690.67         9.34 o
 -11   0   2         43.35         36.62         2.30 o
 -10   0   2          2.82          3.26         1.17 o
  -9   0   2        829.18        890.37         9.30 o
  -8   0   2        718.91        679.64         7.54 o
  -7   0   2        118.03        136.22         3.69 o
  -6   0   2       2321.60       2333.52        18.46 o
  -5   0   2      12568.00      11725.04        76.38 o
  -4   0   2      11343.29      10879.08       110.21 o
  -3   0   2        584.96        640.60         6.12 o
  -2   0   2        303.85        248.11         3.59 o
  -1   0   2       7903.34       7322.04        74.25 o
   0   0   2      72241.52      67105.96      1127.52 o
   1   0   2       5098.83       4778.20        36.82 o
   2   0   2       6662.66       6249.92        61.43 o
   3   0   2       4369.81       4287.06        32.15 o
   4   0   2       1744.76       1657.58        13.61 o
   5   0   2         11.93         21.82         2.12 o
   6   0   2        173.21        183.58         3.81 o
   7   0   2         87.57        101.40         3.17 o
   8   0   2          7.98          4.93         1.42 o
   9   0   2        366.11        395.53         6.78 o
  10   0   2       1618.18       1550.66        15.57 o
  11   0   2        556.93        511.27         8.53 o
  12   0   2       1334.62       1329.55        15.00 o
  13   0   2         43.06         47.85         3.41 o
  14   0   2        217.93        239.30         6.54 o
  15   0   2        222.33        238.64         7.92 o
  16   0   2         45.59         41.10         4.29 o
 -18   1   2         55.27         71.22         4.12 o
 -17   1   2        212.94        225.78         5.41 o
 -16   1   2         78.63         88.74         3.37 o
 -15   1   2        252.10        253.01         4.60 o
 -14   1   2       1323.41       1345.93        11.16 o
 -13   1   2         82.52         81.75         3.16 o
 -12   1   2        217.30        210.62         3.60 o
 -11   1   2         33.19         32.57         1.70 o
 -10   1   2         69.96         96.64         2.32 o
  -9   1   2          1.95          6.82         0.96 o
  -8   1   2       1960.98       1902.47        11.34 o
  -7   1   2       2758.00       2948.21        15.54 o
  -6   1   2       9778.89       9814.58        49.07 o
  -5   1   2       7498.62       7699.53        39.56 o
  -4   1   2       6149.08       6064.50        30.55 o
  -3   1   2       5007.37       4762.16        25.97 o
  -2   1   2       6861.69       6401.77        58.24 o
  -1   1   2       3451.47       3169.69        17.66 o
   0   1   2       2020.42       1795.39        13.26 o
   1   1   2        323.95        298.04         2.62 o
   2   1   2       8631.73       7953.54        42.58 o
   3   1   2       9037.81       9082.86        48.37 o
   4   1   2       5318.86       5116.51        26.42 o
   5   1   2        180.11        183.22         2.63 o
   6   1   2          2.91          1.50         0.91 o
   7   1   2        577.75        589.24         5.28 o
   8   1   2         16.90         30.53         1.48 o
   9   1   2         35.29         31.42         1.61 o
  10   1   2       1730.72       1668.12        11.64 o
  11   1   2       1147.77       1162.24         9.45 o
  12   1   2        121.07        122.80         3.32 o
  13   1   2         68.07         71.23         2.73 o
  14   1   2        105.94        104.41         3.42 o
  15   1   2         61.17         64.95         3.21 o
  16   1   2         56.89         52.93         3.18 o
 -18   2   2          0.04          0.88         2.22 o
 -17   2   2         48.24         38.87         2.62 o
 -16   2   2          0.01         -1.32         1.32 o
 -15   2   2         82.62         82.92         2.95 o
 -14   2   2         11.87          8.80         1.50 o
 -13   2   2        744.64        667.95         6.68 o
 -12   2   2          3.27          0.64         1.03 o
 -11   2   2          6.38          6.83         1.15 o
 -10   2   2        442.50        423.72         4.46 o
  -9   2   2        122.60        114.30         2.29 o
  -8   2   2          0.05         -0.06         0.77 o
  -7   2   2         18.87         26.70         1.25 o
  -6   2   2        281.06        344.40         3.47 o
  -5   2   2       2007.74       2116.13        15.15 o
  -4   2   2      13995.71      13212.86       199.46 o
  -3   2   2        565.19        549.88         5.93 o
  -2   2   2      14004.59      12560.70       282.60 o
  -1   2   2      20873.15      17591.25       282.84 o
   0   2   2        798.53        766.83         5.91 o
   1   2   2         97.72        119.10         1.90 o
   2   2   2        186.59        176.78         2.12 o
   3   2   2        156.22        195.49         2.29 o
   4   2   2        329.11        378.97         3.63 o
   5   2   2       3103.33       2923.82        15.93 o
   6   2   2        216.73        238.22         3.02 o
   7   2   2         92.22        114.37         2.37 o
   8   2   2       2076.04       2125.34        13.41 o
   9   2   2          6.61          9.71         1.27 o
  10   2   2        118.25        111.47         2.84 o
  11   2   2        118.92        125.47         3.24 o
  12   2   2          1.46          1.41         1.29 o
  13   2   2         51.10         50.75         2.39 o
  14   2   2          0.01          0.50         1.41 o
  15   2   2         13.58         10.17         2.04 o
  16   2   2         25.46         18.87         2.57 o
 -18   3   2         67.46         60.36         3.78 o
 -17   3   2          4.48          2.96         1.87 o
 -16   3   2          3.24          3.99         1.53 o
 -15   3   2         13.65         13.41         1.68 o
 -14   3   2        125.96        136.17         3.53 o
 -13   3   2        236.12        247.95         4.10 o
 -12   3   2          0.00         -0.51         1.03 o
 -11   3   2        244.70        264.25         3.75 o
 -10   3   2         38.69         38.25         1.66 o
  -9   3   2          0.04         -0.19         0.75 o
  -8   3   2        420.65        430.68         4.12 o
  -7   3   2        676.92        726.48         5.62 o
  -6   3   2      10283.65      10834.78        53.17 o
  -5   3   2       2029.86       2148.30        15.08 o
  -4   3   2       2002.14       2055.88        11.88 o
  -3   3   2         89.69         79.30         1.48 o
  -2   3   2       7507.74       7085.02        36.94 o
  -1   3   2        526.79        505.48         4.03 o
   0   3   2        449.18        432.13         3.54 o
   1   3   2         25.25         26.24         1.03 o
   2   3   2         92.69         74.08         1.40 o
   3   3   2        533.86        538.16         4.27 o
   4   3   2       1803.05       1926.43        11.87 o
   5   3   2        732.74        763.60         6.10 o
   6   3   2         52.71         43.09         1.54 o
   7   3   2         31.64         45.60         1.60 o
   8   3   2        382.70        369.81         4.28 o
   9   3   2        686.27        692.31         6.62 o
  10   3   2        440.45        426.96         5.26 o
  11   3   2        284.36        296.98         4.73 o
  12   3   2         51.32         47.23         2.34 o
  13   3   2         19.14         22.56         2.01 o
  14   3   2         72.43         63.01         2.73 o
  15   3   2          1.91          3.20         1.67 o
  16   3   2         17.94         13.79         2.30 o
 -18   4   2         92.99         96.69         4.72 o
 -17   4   2         81.67         80.10         3.74 o
 -16   4   2          4.75          0.77         1.52 o
 -15   4   2          0.58          0.93         1.36 o
 -14   4   2         55.52         63.80         2.51 o
 -13   4   2          1.85          5.53         1.29 o
 -12   4   2         89.21         79.75         2.65 o
 -11   4   2         61.41         50.53         1.96 o
 -10   4   2         86.63         82.95         2.36 o
  -9   4   2        418.95        416.29         4.24 o
  -8   4   2        534.67        543.90         4.75 o
  -7   4   2        908.38       1114.70         7.41 o
  -6   4   2          1.08          1.76         0.82 o
  -5   4   2        409.97        467.29         4.17 o
  -4   4   2         37.52         16.74         0.90 o
  -3   4   2        484.82        458.54         3.49 o
  -2   4   2       2021.00       1956.54        13.61 o
  -1   4   2          0.10          0.07         0.46 o
   0   4   2        651.09        628.31         5.05 o
   1   4   2        156.17        141.82         1.94 o
   2   4   2       1030.32       1055.61         7.64 o
   3   4   2        225.73        227.80         2.41 o
   4   4   2          1.36          3.13         0.84 o
   5   4   2        339.06        364.55         3.64 o
   6   4   2          1.16          2.15         0.78 o
   7   4   2        400.17        376.11         4.19 o
   8   4   2         90.54         97.86         2.51 o
   9   4   2       1838.49       1810.99        12.91 o
  10   4   2        257.14        257.77         4.01 o
  11   4   2          9.07          7.88         1.45 o
  12   4   2          0.49          0.06         1.21 o
  13   4   2          6.58          6.80         1.56 o
  14   4   2         32.61         31.08         2.22 o
  15   4   2          8.98         11.93         1.95 o
  16   4   2         12.12          6.34         2.51 o
 -17   5   2          2.32          4.87         2.06 o
 -16   5   2         21.72         27.99         2.41 o
 -15   5   2         54.41         47.15         2.50 o
 -14   5   2          0.93          1.48         1.25 o
 -13   5   2         82.04         90.07         2.97 o
 -12   5   2         32.33         31.50         1.99 o
 -11   5   2        141.94        129.15         2.79 o
 -10   5   2        153.58        135.80         2.68 o
  -9   5   2        536.09        598.95         5.52 o
  -8   5   2       1034.78        995.15         7.07 o
  -7   5   2        110.68        105.14         2.01 o
  -6   5   2        402.29        375.51         3.58 o
  -5   5   2        793.31        838.62         6.09 o
  -4   5   2       2448.47       2528.23        14.19 o
  -3   5   2       2558.39       2647.48        15.87 o
  -2   5   2       1334.12       1520.03        10.43 o
  -1   5   2       1257.28       1194.52         8.30 o
   0   5   2       1119.12       1128.53         8.27 o
   1   5   2          3.54          1.49         0.63 o
   2   5   2       1289.93       1279.89         8.96 o
   3   5   2        904.70        840.70         6.90 o
   4   5   2        525.13        531.09         4.77 o
   5   5   2         59.15         52.66         1.52 o
   6   5   2        342.49        301.72         3.38 o
   7   5   2        267.51        285.66         3.52 o
   8   5   2        440.24        424.61         4.85 o
   9   5   2         57.12         53.95         2.09 o
  10   5   2         49.15         49.78         2.14 o
  11   5   2          2.39          2.09         1.27 o
  12   5   2        353.13        348.57         5.12 o
  13   5   2          1.08          0.53         1.36 o
  14   5   2         73.06         68.73         2.88 o
  15   5   2         43.16         47.78         3.01 o
  16   5   2         16.13         14.33         2.47 o
 -17   6   2         77.13         77.03         3.88 o
 -16   6   2          0.01          1.02         1.64 o
 -15   6   2        159.55        163.52         4.05 o
 -14   6   2          4.55          4.83         1.44 o
 -13   6   2         58.20         45.60         2.09 o
 -12   6   2          0.15          0.53         1.09 o
 -11   6   2         16.37         17.20         1.38 o
 -10   6   2        491.34        476.07         4.89 o
  -9   6   2        380.45        398.47         4.22 o
  -8   6   2        811.95        773.66         5.99 o
  -7   6   2        102.78        119.46         2.25 o
  -6   6   2        109.90         91.65         1.91 o
  -5   6   2         10.78         17.06         1.11 o
  -4   6   2        612.21        556.82         4.56 o
  -3   6   2        545.12        514.35         4.80 o
  -2   6   2        727.19        730.56         5.82 o
  -1   6   2        564.32        654.70         6.43 o
   0   6   2        845.89        779.98         8.49 o
   1   6   2       3932.25       4085.82        29.68 o
   2   6   2        215.44        219.81         2.60 o
   3   6   2        502.26        495.25         4.90 o
   4   6   2        130.58        140.06         2.65 o
   5   6   2        838.62        837.08         6.88 o
   6   6   2       1218.75       1214.33         8.87 o
   7   6   2        312.03        288.86         3.69 o
   8   6   2          8.03          8.36         1.14 o
   9   6   2          0.33         -0.86         0.98 o
  10   6   2        111.01        110.86         3.09 o
  11   6   2        341.46        339.27         4.78 o
  12   6   2        700.92        686.06         7.47 o
  13   6   2          1.01          4.75         1.46 o
  14   6   2         34.92         32.49         2.37 o
  15   6   2        236.87        250.47         7.96 o
 -17   7   2         14.56         19.41         2.85 o
 -16   7   2         41.05         43.31         3.81 o
 -15   7   2         74.48         69.91         3.03 o
 -14   7   2         23.83         16.78         1.68 o
 -13   7   2        326.84        324.86         4.57 o
 -12   7   2         35.35         26.35         1.61 o
 -11   7   2         19.17         21.62         1.55 o
 -10   7   2        100.18         91.09         2.32 o
  -9   7   2         46.08         54.64         1.79 o
  -8   7   2         92.64         86.68         2.18 o
  -7   7   2          3.55          3.65         0.89 o
  -6   7   2          4.82          0.62         0.73 o
  -5   7   2        163.03        173.01         2.61 o
  -4   7   2        146.10        164.61         2.68 o
  -3   7   2        528.68        528.58         5.12 o
  -2   7   2       1726.41       1805.12        12.51 o
  -1   7   2         43.66         42.12         2.19 o
   0   7   2         62.46         62.26         2.25 o
   1   7   2       1223.10       1148.39        10.27 o
   2   7   2        576.79        647.16         7.04 o
   3   7   2          0.19         -0.67         0.67 o
   4   7   2        234.06        254.73         3.23 o
   5   7   2         80.05         87.58         2.33 o
   6   7   2        200.86        205.45         3.25 o
   7   7   2        386.35        343.86         4.46 o
   8   7   2          3.40          1.66         1.06 o
   9   7   2          4.88          4.15         1.14 o
  10   7   2         27.91         30.40         1.76 o
  11   7   2          8.27          7.39         1.38 o
  12   7   2         71.89         68.90         2.67 o
  13   7   2          0.00         -1.02         1.70 o
  14   7   2        173.39        181.86         5.65 o
  15   7   2          2.65          4.07         2.03 o
 -16   8   2          8.81         10.41         2.26 o
 -15   8   2          8.07          5.95         1.62 o
 -14   8   2         88.76         91.03         2.86 o
 -13   8   2         67.75         62.86         2.42 o
 -12   8   2        262.19        252.79         3.94 o
 -11   8   2         12.47         15.48         1.42 o
 -10   8   2         14.97         15.65         1.46 o
  -9   8   2         21.89         25.78         1.57 o
  -8   8   2        360.60        336.71         4.36 o
  -7   8   2        831.97        834.37         7.28 o
  -6   8   2        137.59        149.14         2.62 o
  -5   8   2       1072.27       1060.26         8.33 o
  -4   8   2       1576.32       1570.67        11.57 o
  -3   8   2       1233.20       1142.07         8.73 o
  -2   8   2        686.23        695.90         5.68 o
  -1   8   2         12.54         16.09         1.51 o
   0   8   2        976.47       1053.46        10.38 o
   1   8   2         17.15         25.71         1.69 o
   2   8   2        155.49        174.07         3.75 o
   3   8   2        103.14         83.75         2.33 o
   4   8   2        121.97        128.62         2.48 o
   5   8   2         13.69         19.69         1.30 o
   6   8   2         11.68         11.60         1.30 o
   7   8   2        361.35        343.34         4.53 o
   8   8   2         55.36         47.83         2.19 o
   9   8   2          6.68          7.93         1.48 o
  10   8   2         58.19         66.30         2.92 o
  11   8   2         30.83         28.19         1.94 o
  12   8   2         41.24         48.41         2.46 o
  13   8   2         14.38         18.44         1.84 o
  14   8   2          3.21          1.35         1.92 o
 -16   9   2          0.19          3.86         2.21 o
 -15   9   2          3.72          5.90         2.10 o
 -14   9   2          9.20          5.57         1.71 o
 -13   9   2         44.22         41.34         2.47 o
 -12   9   2        136.72        137.93         3.58 o
 -11   9   2         30.99         29.51         1.91 o
 -10   9   2        104.29         88.31         2.69 o
  -9   9   2          1.21          0.95         1.08 o
  -8   9   2        262.12        252.75         3.70 o
  -7   9   2        632.24        607.86         6.03 o
  -6   9   2        372.35        405.83         4.85 o
  -5   9   2        841.96        794.95         6.65 o
  -4   9   2         67.53         65.58         1.85 o
  -3   9   2       1268.98       1218.66         8.82 o
  -2   9   2       2246.95       2264.51        15.56 o
  -1   9   2        623.88        593.64         6.87 o
   0   9   2        655.29        689.14         8.31 o
   1   9   2          3.37          2.82         1.11 o
   2   9   2        203.51        216.08         4.64 o
   3   9   2        166.01        149.20         2.78 o
   4   9   2          0.09          1.64         0.91 o
   5   9   2          0.44          0.16         0.90 o
   6   9   2          7.37          7.30         1.24 o
   7   9   2         29.49         23.40         1.82 o
   8   9   2        211.27        197.43         3.69 o
   9   9   2        171.82        160.30         3.77 o
  10   9   2         80.13         77.58         3.03 o
  11   9   2         22.16         19.76         1.93 o
  12   9   2          0.26          0.44         1.76 o
  13   9   2         77.73         81.93         3.88 o
  14   9   2          5.22          5.87         2.20 o
 -15  10   2          7.49          5.15         2.10 o
 -14  10   2        126.02        135.25         5.90 o
 -13  10   2         50.43         46.86         2.52 o
 -12  10   2         87.10         85.38         3.15 o
 -11  10   2        124.10        141.91         3.67 o
 -10  10   2        514.10        510.65         6.36 o
  -9  10   2        101.23        104.34         2.95 o
  -8  10   2        316.43        301.45         4.37 o
  -7  10   2        305.98        275.75         4.25 o
  -6  10   2        628.09        575.41         6.07 o
  -5  10   2         19.48         15.65         1.19 o
  -4  10   2        474.70        494.74         4.58 o
  -3  10   2       1058.70       1082.55         8.18 o
  -2  10   2         22.68         27.92         1.49 o
  -1  10   2         14.42         18.82         1.53 o
   0  10   2        172.60        166.93         3.56 o
   1  10   2         88.59         98.05         3.14 o
   2  10   2        102.92        101.62         3.52 o
   3  10   2          9.70         13.96         1.55 o
   4  10   2        207.48        202.08         4.16 o
   5  10   2        112.21        100.23         2.67 o
   6  10   2         21.90         15.60         1.50 o
   7  10   2        416.17        382.04         4.97 o
   8  10   2         94.03         97.11         2.91 o
   9  10   2         27.31         25.57         1.98 o
  10  10   2          6.67          2.92         1.37 o
  11  10   2          1.96          0.69         1.59 o
  12  10   2         27.94         19.17         2.18 o
  13  10   2         68.86         64.46         3.57 o
 -14  11   2         56.80         55.64         3.29 o
 -13  11   2         70.89         73.38         3.10 o
 -12  11   2         37.06         34.32         2.37 o
 -11  11   2         46.46         45.60         2.35 o
 -10  11   2        219.04        205.86         4.03 o
  -9  11   2         38.42         42.69         2.10 o
  -8  11   2        405.19        380.47         5.14 o
  -7  11   2          1.72          1.84         1.11 o
  -6  11   2          4.91          9.30         1.25 o
  -5  11   2         36.94         41.26         1.74 o
  -4  11   2        177.27        178.69         2.97 o
  -3  11   2         36.70         37.03         1.71 o
  -2  11   2          2.45          2.98         1.07 o
  -1  11   2         70.17         60.63         2.33 o
   0  11   2        406.88        408.25         6.03 o
   1  11   2         14.44         12.80         1.55 o
   2  11   2         21.87         33.98         2.46 o
   3  11   2          0.80          1.64         1.51 o
   4  11   2        264.05        256.30         4.49 o
   5  11   2        107.56        116.33         4.36 o
   6  11   2         29.65         25.32         1.95 o
   7  11   2         20.14         19.56         1.71 o
   8  11   2          4.05          3.15         1.21 o
   9  11   2         14.50         14.43         1.66 o
  10  11   2         71.60         77.77         3.28 o
  11  11   2         35.95         26.18         2.17 o
  12  11   2        201.86        200.50         5.49 o
 -13  12   2          5.78          3.09         1.79 o
 -12  12   2         78.49         75.22         3.06 o
 -11  12   2        165.24        165.60         4.24 o
 -10  12   2        115.59        111.98         3.49 o
  -9  12   2          6.86          8.17         1.42 o
  -8  12   2         41.32         45.14         2.24 o
  -7  12   2        136.36        136.10         3.14 o
  -6  12   2        461.19        447.48         6.05 o
  -5  12   2         50.04         55.24         2.36 o
  -4  12   2          2.92          6.62         1.22 o
  -3  12   2        150.85        164.00         5.48 o
  -2  12   2        640.20        634.11         9.32 o
  -1  12   2        300.52        270.30         4.28 o
   0  12   2         32.74         44.97         2.22 o
   1  12   2        145.33        143.29         3.82 o
   2  12   2        180.22        160.20         4.79 o
   3  12   2        304.33        267.23         8.07 o
   4  12   2          4.70          8.89         1.48 o
   5  12   2         11.78         12.13         1.63 o
   6  12   2         26.18         31.45         2.32 o
   7  12   2          0.08         -0.49         1.23 o
   8  12   2          0.09         -1.07         1.40 o
   9  12   2          8.45          7.88         1.51 o
  10  12   2         17.93         11.59         1.68 o
  11  12   2          1.34         -0.37         1.91 o
  12  12   2         64.32         74.82         3.53 o
 -12  13   2          8.90         11.03         1.88 o
 -11  13   2         11.45          8.29         1.70 o
 -10  13   2         28.05         35.81         2.21 o
  -9  13   2         17.14         20.22         1.73 o
  -8  13   2         44.34         45.57         2.44 o
  -7  13   2         11.12         12.69         1.68 o
  -6  13   2        127.46        119.35         4.15 o
  -5  13   2         34.03         30.96         2.49 o
  -4  13   2         10.46          6.29         1.36 o
  -3  13   2        259.77        228.37         5.90 o
  -2  13   2          0.99          1.40         1.45 o
  -1  13   2        207.16        186.83         3.79 o
   0  13   2         21.45         24.76         3.34 o
   1  13   2         64.97         78.38         3.20 o
   2  13   2        105.22        110.19         4.04 o
   3  13   2          2.89          1.01         1.73 o
   4  13   2        382.52        356.71         5.57 o
   5  13   2          0.54          0.80         1.31 o
   6  13   2          0.15         -0.58         1.43 o
   7  13   2          3.69          4.02         1.82 o
   8  13   2          4.69          2.86         1.62 o
   9  13   2         21.43         21.77         2.29 o
  10  13   2          7.80          7.09         1.76 o
  11  13   2          0.01         -1.48         1.60 o
 -11  14   2          2.56          1.87         1.59 o
 -10  14   2        154.58        153.12         6.03 o
  -9  14   2         17.70         15.74         2.21 o
  -8  14   2         60.36         61.96         3.43 o
  -7  14   2        132.41        133.08         4.17 o
  -6  14   2        168.55        159.41         4.41 o
  -5  14   2         26.52         28.16         2.34 o
  -4  14   2          0.79          3.90         2.03 o
  -3  14   2        202.39        209.82         5.44 o
  -2  14   2        127.16        131.33         4.10 o
  -1  14   2          0.00          2.00         1.19 o
   0  14   2          0.03         -1.23         1.23 o
   1  14   2          5.20          1.57         1.64 o
   2  14   2        553.05        536.75         8.40 o
   3  14   2         37.07         35.25         2.64 o
   4  14   2          5.61          6.51         1.45 o
   5  14   2         21.55         26.81         2.27 o
   6  14   2        334.78        340.15         6.08 o
   7  14   2          6.71          6.04         1.62 o
   8  14   2         74.97         85.23         3.93 o
   9  14   2        141.76        145.14         4.88 o
 -10  15   2         45.59         44.52         3.45 o
  -9  15   2          3.04          2.59         1.85 o
  -8  15   2         22.04         22.42         2.90 o
  -7  15   2         29.53         29.22         2.74 o
  -6  15   2          3.44          6.01         1.74 o
  -5  15   2         44.66         47.77         2.78 o
  -4  15   2          8.79          3.65         1.92 o
  -3  15   2         58.93         64.11         3.28 o
  -2  15   2          6.85          5.73         1.59 o
  -1  15   2        126.75        126.60         4.62 o
   0  15   2          3.27          8.30         2.09 o
   1  15   2         12.99         11.20         1.88 o
   2  15   2         90.11         89.29         5.17 o
   3  15   2        122.50        123.08         4.84 o
   4  15   2        119.69        117.03         4.69 o
   5  15   2         56.48         46.67         2.57 o
   6  15   2          1.16         -0.83         1.41 o
   7  15   2          5.93          6.17         1.78 o
   8  15   2         40.43         35.25         2.77 o
  -8  16   2         49.06         52.91         5.12 o
  -7  16   2         71.74         68.45         3.34 o
  -6  16   2          3.40         -0.79         1.91 o
  -5  16   2          2.16         -0.16         1.93 o
  -4  16   2          6.33         10.78         2.15 o
  -3  16   2         35.95         38.10         2.99 o
  -2  16   2         11.46         14.79         1.83 o
  -1  16   2         78.31         80.15         3.23 o
   0  16   2        120.81        134.60         7.28 o
   1  16   2         86.68         95.89         6.06 o
   2  16   2          0.58          0.73         1.72 o
   3  16   2         15.55         18.45         2.70 o
   4  16   2         24.54         36.71         2.95 o
   5  16   2          0.15         -2.22         2.28 o
   6  16   2         98.69         97.00         3.87 o
  -5  17   2          0.02         -0.59         3.02 o
  -4  17   2         15.34         17.79         2.59 o
  -3  17   2         74.28         87.07         4.64 o
  -2  17   2          0.39         -1.01         2.57 o
  -1  17   2         34.50         39.28         2.42 o
   0  17   2          7.50          8.20         3.27 o
   1  17   2          4.00          6.11         3.14 o
   2  17   2          4.89          8.03         3.12 o
   3  17   2         36.81         36.39         3.32 o
   4  17   2         72.14         99.43         6.67 o
 -18   1   3         26.62         21.62         3.00 o
 -17   1   3         13.56         10.25         1.85 o
 -16   1   3         28.44         31.47         2.14 o
 -15   1   3          2.23          3.56         1.37 o
 -14   1   3        186.56        187.13         3.77 o
 -13   1   3         12.36         12.05         1.38 o
 -12   1   3         95.39         86.01         3.08 o
 -11   1   3        316.27        306.25         4.22 o
 -10   1   3        135.16        135.79         2.61 o
  -9   1   3        516.19        524.16         4.92 o
  -8   1   3        586.13        585.03         5.07 o
  -7   1   3       2512.11       2576.35        14.40 o
  -6   1   3        666.13        705.76         6.47 o
  -5   1   3         56.98         44.36         1.74 o
  -4   1   3       1118.02       1055.74         8.00 o
  -3   1   3       7046.22       6773.39        36.93 o
  -2   1   3       3140.24       2996.79        36.13 o
  -1   1   3        960.59        912.42         7.83 o
   0   1   3        192.59        170.17         2.77 o
   1   1   3         46.19         42.21         1.38 o
   2   1   3        348.12        388.41         3.74 o
   3   1   3       6656.55       6487.40        34.99 o
   4   1   3         67.90         65.54         1.99 o
   5   1   3        108.34        154.74         2.65 o
   6   1   3        368.22        376.59         4.01 o
   7   1   3        416.18        386.77         4.25 o
   8   1   3       1253.37       1181.36         9.20 o
   9   1   3        767.10        730.07         6.80 o
  10   1   3         69.54         61.36         2.33 o
  11   1   3         18.82         16.06         1.65 o
  12   1   3        475.31        479.17         6.21 o
  13   1   3        226.59        232.50         4.63 o
  14   1   3         15.51         12.83         1.79 o
  15   1   3         71.20         70.02         3.46 o
  16   1   3          0.73         -0.46         2.30 o
 -18   2   3         11.30         11.93         2.40 o
 -17   2   3          1.83          0.64         1.56 o
 -16   2   3          1.29         -0.10         1.51 o
 -15   2   3        271.39        276.62         4.60 o
 -14   2   3          0.86          0.02         1.18 o
 -13   2   3         74.69         59.28         2.31 o
 -12   2   3        333.53        358.06         4.56 o
 -11   2   3        155.28        174.41         3.09 o
 -10   2   3        125.03        156.91         2.79 o
  -9   2   3         71.51         83.92         2.13 o
  -8   2   3        492.99        585.69         5.11 o
  -7   2   3       5305.09       5562.22        29.53 o
  -6   2   3        462.26        459.54         4.42 o
  -5   2   3         34.71         27.17         1.26 o
  -4   2   3         39.87         51.06         1.37 o
  -3   2   3        520.53        505.30         4.19 o
  -2   2   3       2495.87       2489.25        18.03 o
  -1   2   3        550.59        532.00         4.66 o
   0   2   3        173.32        164.77         2.57 o
   1   2   3        580.39        596.99         5.30 o
   2   2   3       1434.99       1406.56        10.12 o
   3   2   3        223.87        202.82         2.85 o
   4   2   3        351.99        382.35         3.87 o
   5   2   3       3844.01       3822.33        21.46 o
   6   2   3        104.40         97.61         2.20 o
   7   2   3       1059.88       1067.45         8.09 o
   8   2   3        198.12        215.25         3.35 o
   9   2   3          2.23         -0.17         1.06 o
  10   2   3        605.16        645.80         6.49 o
  11   2   3         19.45         16.83         1.62 o
  12   2   3         22.00         16.00         1.69 o
  13   2   3        166.35        165.03         4.05 o
  14   2   3        166.59        188.94         4.55 o
  15   2   3         38.92         37.28         3.35 o
  16   2   3          0.70          5.32         2.44 o
 -18   3   3        129.80        130.63         5.60 o
 -17   3   3         32.30         31.43         2.49 o
 -16   3   3         30.72         19.89         1.93 o
 -15   3   3        110.97        110.98         3.38 o
 -14   3   3        221.37        246.41         4.18 o
 -13   3   3         84.35         89.33         3.39 o
 -12   3   3        169.78        145.98         3.09 o
 -11   3   3         13.78         12.59         1.29 o
 -10   3   3       1001.78       1066.41         8.43 o
  -9   3   3          2.74          5.20         0.96 o
  -8   3   3        439.59        523.70         4.77 o
  -7   3   3        232.40        289.00         3.41 o
  -6   3   3         15.26         23.87         1.31 o
  -5   3   3       5705.34       5666.62        36.04 o
  -4   3   3        132.35        153.13         2.23 o
  -3   3   3         17.72         26.58         1.06 o
  -2   3   3        580.88        472.58         4.11 o
  -1   3   3        391.06        378.36         3.53 o
   0   3   3        485.61        470.86         4.36 o
   1   3   3       4633.16       4536.91        27.04 o
   2   3   3        373.23        350.04         3.68 o
   3   3   3       1765.41       1966.42        12.44 o
   4   3   3       2198.12       2334.14        14.82 o
   5   3   3        112.66        125.20         2.34 o
   6   3   3         13.92         16.75         1.15 o
   7   3   3        107.61        119.31         2.46 o
   8   3   3        143.87        144.53         2.86 o
   9   3   3       1685.55       1702.83        11.71 o
  10   3   3         83.50         84.72         2.68 o
  11   3   3        180.51        179.89         3.79 o
  12   3   3          6.66          5.07         1.44 o
  13   3   3         48.24         46.03         2.45 o
  14   3   3         95.76         90.58         3.64 o
  15   3   3         56.21         64.03         4.13 o
 -18   4   3          0.13          1.42         2.14 o
 -17   4   3         43.65         44.16         2.84 o
 -16   4   3          0.17          1.85         1.46 o
 -15   4   3        170.66        169.32         3.93 o
 -14   4   3         10.06          8.71         1.42 o
 -13   4   3         39.39         29.85         1.85 o
 -12   4   3         51.45         61.95         2.32 o
 -11   4   3        250.21        251.92         3.76 o
 -10   4   3          1.48          4.05         0.97 o
  -9   4   3          0.39         -0.43         0.76 o
  -8   4   3          6.94          0.72         0.80 o
  -7   4   3        219.58        241.66         3.09 o
  -6   4   3       2015.24       2079.20        17.22 o
  -5   4   3          5.61         10.67         1.05 o
  -4   4   3        597.84        654.84         5.14 o
  -3   4   3         55.87         95.51         1.76 o
  -2   4   3       2685.55       2663.93        15.16 o
  -1   4   3       1288.58       1195.83         8.23 o
   0   4   3       1447.05       1524.67        10.53 o
   1   4   3         90.74         78.78         2.05 o
   2   4   3        731.93        848.47         7.22 o
   3   4   3         91.54         87.66         2.00 o
   4   4   3        136.90        118.45         2.24 o
   5   4   3        211.90        178.45         2.79 o
   6   4   3        116.20        101.15         2.20 o
   7   4   3        280.02        262.00         3.67 o
   8   4   3        661.80        666.19         6.26 o
   9   4   3         86.45         81.49         2.53 o
  10   4   3         25.32         26.35         1.88 o
  11   4   3         29.53         29.28         1.92 o
  12   4   3          2.09          1.30         1.33 o
  13   4   3          3.97          3.77         1.46 o
  14   4   3         32.38         26.09         2.37 o
  15   4   3         29.09         29.38         3.25 o
 -18   5   3          0.22         -2.21         2.21 o
 -17   5   3          0.16         -1.93         1.93 o
 -16   5   3        193.00        205.79         4.36 o
 -15   5   3        127.62        137.30         3.60 o
 -14   5   3        302.01        312.55         4.70 o
 -13   5   3         40.25         28.54         1.79 o
 -12   5   3        311.86        252.59         3.91 o
 -11   5   3         60.43         81.78         2.38 o
 -10   5   3         80.71         68.21         2.14 o
  -9   5   3         14.76         13.20         1.13 o
  -8   5   3         38.49         35.13         1.44 o
  -7   5   3         92.24         95.43         2.05 o
  -6   5   3       1008.75       1062.91         7.63 o
  -5   5   3          6.95          5.66         0.92 o
  -4   5   3        525.98        585.39         4.75 o
  -3   5   3       9369.51      10025.52        53.58 o
  -2   5   3       1536.46       1579.09        10.43 o
  -1   5   3       2815.20       2981.51        17.86 o
   0   5   3       4697.35       5047.15        31.06 o
   1   5   3        965.10       1013.64         7.85 o
   2   5   3        345.78        376.73         4.20 o
   3   5   3         50.59         50.95         1.65 o
   4   5   3        565.63        596.89         4.91 o
   5   5   3         41.16         33.95         1.45 o
   6   5   3         61.99         52.79         1.74 o
   7   5   3          5.69          6.53         1.04 o
   8   5   3        390.82        360.97         4.64 o
   9   5   3        755.02        728.67         6.86 o
  10   5   3          1.75          0.60         1.16 o
  11   5   3         24.17         25.28         1.85 o
  12   5   3          7.62          8.01         1.54 o
  13   5   3        145.67        147.60         3.80 o
  14   5   3         85.07         80.42         3.38 o
  15   5   3          8.65          8.34         2.35 o
 -17   6   3         54.77         47.45         3.31 o
 -16   6   3         25.30         32.89         2.41 o
 -15   6   3          1.30          1.48         1.33 o
 -14   6   3          1.55          2.40         1.29 o
 -13   6   3        166.43        167.97         3.51 o
 -12   6   3         17.11         31.36         1.80 o
 -11   6   3         19.28         24.12         1.50 o
 -10   6   3         84.64         81.92         2.28 o
  -9   6   3         59.25         59.27         1.94 o
  -8   6   3        146.04        144.79         2.55 o
  -7   6   3          0.72          2.18         0.78 o
  -6   6   3          2.15         15.97         1.18 o
  -5   6   3         19.94         23.96         1.27 o
  -4   6   3       1174.17       1139.86         7.31 o
  -3   6   3         18.46         16.14         1.06 o
  -2   6   3        266.29        276.44         3.05 o
  -1   6   3        147.12        156.72         2.27 o
   0   6   3        326.48        345.49         3.41 o
   1   6   3       6545.58       6716.34        37.94 o
   2   6   3        199.42        203.62         2.84 o
   3   6   3         17.74         14.78         1.34 o
   4   6   3         38.07         36.17         1.62 o
   5   6   3         33.81         38.22         1.49 o
   6   6   3        161.74        189.42         2.86 o
   7   6   3         44.79         42.37         1.67 o
   8   6   3         31.64         38.01         1.75 o
   9   6   3         86.72         95.06         3.01 o
  10   6   3         63.41         77.36         2.59 o
  11   6   3         33.33         39.73         2.07 o
  12   6   3         52.02         48.85         2.36 o
  13   6   3        165.79        178.01         4.28 o
  14   6   3         21.64         17.99         2.27 o
  15   6   3         21.03         13.67         2.43 o
 -17   7   3          2.35          2.95         2.41 o
 -16   7   3         50.23         44.92         2.93 o
 -15   7   3          9.89         11.87         1.61 o
 -14   7   3         57.90         57.18         2.43 o
 -13   7   3        791.38        723.17         7.04 o
 -12   7   3          2.50          1.82         1.06 o
 -11   7   3        229.67        238.60         3.62 o
 -10   7   3       1006.97        987.04         7.82 o
  -9   7   3       1216.04       1229.31         9.01 o
  -8   7   3         68.63         75.13         2.08 o
  -7   7   3          2.76          2.01         0.78 o
  -6   7   3        627.55        682.58         5.87 o
  -5   7   3        102.46        103.25         2.11 o
  -4   7   3        486.70        466.42         4.79 o
  -3   7   3        126.27        122.07         2.44 o
  -2   7   3        989.75       1122.95         8.26 o
  -1   7   3       2531.95       2787.70        17.31 o
   0   7   3        414.22        485.14         4.47 o
   1   7   3        229.80        248.69         3.00 o
   2   7   3         99.41        108.31         2.26 o
   3   7   3        141.89        140.45         2.48 o
   4   7   3          3.48          1.92         1.02 o
   5   7   3         38.95         43.22         1.78 o
   6   7   3        145.23        148.46         3.06 o
   7   7   3        282.74        279.20         3.89 o
   8   7   3        360.50        342.79         4.61 o
   9   7   3          5.05          4.62         1.28 o
  10   7   3        234.62        230.73         3.81 o
  11   7   3          0.00         -0.19         1.20 o
  12   7   3          0.00         -0.24         1.19 o
  13   7   3         19.90         14.69         1.84 o
  14   7   3          6.31          3.54         1.91 o
 -16   8   3         70.78         69.59         3.25 o
 -15   8   3          0.40          3.51         1.56 o
 -14   8   3         36.28         32.97         1.96 o
 -13   8   3          2.94          1.38         1.19 o
 -12   8   3         79.97         86.68         2.63 o
 -11   8   3        273.40        276.21         3.91 o
 -10   8   3        786.76        721.16         6.65 o
  -9   8   3         11.23          9.92         1.33 o
  -8   8   3         34.45         25.59         1.62 o
  -7   8   3        106.41         98.14         2.57 o
  -6   8   3        329.94        342.16         3.86 o
  -5   8   3        206.57        225.94         3.29 o
  -4   8   3       1259.63       1189.79         9.84 o
  -3   8   3          5.74          8.24         0.96 o
  -2   8   3          1.11          0.44         0.66 o
  -1   8   3       1195.89       1148.86         9.99 o
   0   8   3         42.47         46.99         2.24 o
   1   8   3         49.95         49.53         1.80 o
   2   8   3         25.31         25.10         1.38 o
   3   8   3        159.35        167.16         2.92 o
   4   8   3          7.59          3.42         1.05 o
   5   8   3        555.10        554.25         6.01 o
   6   8   3          7.01          6.82         1.18 o
   7   8   3          2.73          2.96         1.16 o
   8   8   3         26.84         28.81         1.87 o
   9   8   3          7.67          6.83         1.48 o
  10   8   3        144.36        127.37         3.58 o
  11   8   3         70.07         69.93         2.74 o
  12   8   3          9.03         10.63         1.74 o
  13   8   3         40.32         32.36         2.51 o
  14   8   3        151.83        150.92         5.48 o
 -16   9   3          0.08         -1.65         1.65 o
 -15   9   3          6.56          8.39         1.60 o
 -14   9   3         12.34         12.44         1.57 o
 -13   9   3         80.42         82.39         2.93 o
 -12   9   3         25.17         26.69         1.83 o
 -11   9   3          3.08          2.51         1.23 o
 -10   9   3        431.13        389.93         5.18 o
  -9   9   3        877.78        831.13         7.48 o
  -8   9   3        389.28        391.73         4.62 o
  -7   9   3       1900.55       1804.07        12.92 o
  -6   9   3        157.34        178.22         3.12 o
  -5   9   3       1096.51       1099.96         9.31 o
  -4   9   3         29.85         35.96         1.68 o
  -3   9   3         44.81         58.38         1.80 o
  -2   9   3       1293.51       1258.84        11.94 o
  -1   9   3         61.46         76.39         2.50 o
   0   9   3         18.70         12.85         1.64 o
   1   9   3        693.51        699.02         9.23 o
   2   9   3         44.23         50.04         3.03 o
   3   9   3         57.97         84.34         2.77 o
   4   9   3        162.54        156.53         2.97 o
   5   9   3        124.46        114.39         2.79 o
   6   9   3         95.82         94.85         2.59 o
   7   9   3        381.86        349.58         5.01 o
   8   9   3        970.68        914.72         8.66 o
   9   9   3         80.33         79.81         2.88 o
  10   9   3          3.27         -0.24         1.31 o
  11   9   3          6.05          1.05         1.50 o
  12   9   3          1.03          4.96         1.71 o
  13   9   3          0.00         -1.73         1.73 o
 -15  10   3          3.95          5.37         2.08 o
 -14  10   3         50.54         44.61         2.83 o
 -13  10   3         18.67         16.55         1.72 o
 -12  10   3         10.78          9.00         1.43 o
 -11  10   3          2.64          1.32         1.43 o
 -10  10   3         52.28         55.27         2.26 o
  -9  10   3        841.86        813.81         7.42 o
  -8  10   3         52.77         60.90         2.42 o
  -7  10   3        182.08        169.79         3.30 o
  -6  10   3       2706.20       2608.67        18.45 o
  -5  10   3        553.15        536.37         5.62 o
  -4  10   3       1630.36       1651.44        12.26 o
  -3  10   3        180.44        167.17         3.10 o
  -2  10   3        475.59        454.55         6.51 o
  -1  10   3          1.23          0.38         1.19 o
   0  10   3        301.70        295.72         5.24 o
   1  10   3        273.76        278.40         5.64 o
   2  10   3         29.96         30.51         2.42 o
   3  10   3         88.33         88.08         2.75 o
   4  10   3        236.75        223.04         4.29 o
   5  10   3         32.19         37.89         2.04 o
   6  10   3        464.29        413.61         5.19 o
   7  10   3       1089.70       1046.51         9.13 o
   8  10   3        115.86        123.75         3.45 o
   9  10   3         10.14          9.48         1.46 o
  10  10   3          3.85          1.68         1.45 o
  11  10   3         18.69         13.35         1.99 o
  12  10   3         47.09         40.26         3.03 o
  13  10   3          8.16          5.00         3.60 o
 -15  11   3        143.19        142.59         5.28 o
 -14  11   3         63.83         76.94         3.86 o
 -13  11   3         38.33         41.83         2.65 o
 -12  11   3         60.79         60.03         2.71 o
 -11  11   3        119.92        121.33         3.49 o
 -10  11   3          0.22         -1.11         1.11 o
  -9  11   3        491.60        462.99         8.03 o
  -8  11   3          8.28         12.45         1.49 o
  -7  11   3         11.86         17.88         1.48 o
  -6  11   3        348.64        369.83         4.54 o
  -5  11   3        360.32        340.41         4.20 o
  -4  11   3        682.09        647.76         6.73 o
  -3  11   3        613.92        576.24         5.71 o
  -2  11   3        286.68        257.68         4.14 o
  -1  11   3          0.09          0.02         1.09 o
   0  11   3        653.99        679.48         9.22 o
   1  11   3        505.28        475.25         8.02 o
   2  11   3        135.06        150.11         4.51 o
   3  11   3          5.10          2.87         1.27 o
   4  11   3         74.64         75.77         3.08 o
   5  11   3          0.08          1.04         1.26 o
   6  11   3        110.05        118.21         4.02 o
   7  11   3        199.63        179.24         4.82 o
   8  11   3         84.15         76.30         2.75 o
   9  11   3          5.70          8.30         1.45 o
  10  11   3         13.81          9.57         1.69 o
  11  11   3         17.37         13.47         2.02 o
  12  11   3          0.51         -0.58         1.71 o
 -14  12   3         96.31         95.43         4.35 o
 -13  12   3          6.09          6.03         2.06 o
 -12  12   3        101.17         90.65         3.39 o
 -11  12   3         89.13         85.92         3.19 o
 -10  12   3         27.96         30.32         2.13 o
  -9  12   3        125.18        134.33         3.42 o
  -8  12   3          4.59          3.40         1.19 o
  -7  12   3          0.19          0.06         1.24 o
  -6  12   3          0.45          1.31         0.92 o
  -5  12   3         98.20        107.89         2.32 o
  -4  12   3          4.90          8.15         1.09 o
  -3  12   3          0.29          2.98         1.16 o
  -2  12   3       1141.30       1029.68         9.69 o
  -1  12   3       1649.77       1595.74        15.35 o
   0  12   3        563.95        597.34         8.14 o
   1  12   3        149.55        163.40         6.68 o
   2  12   3         59.58         60.63         3.33 o
   3  12   3        297.06        299.86         5.25 o
   4  12   3        202.00        187.36         4.89 o
   5  12   3          3.64          4.17         1.55 o
   6  12   3        217.86        202.66         4.32 o
   7  12   3         61.64         60.94         2.60 o
   8  12   3        226.23        235.73         4.39 o
   9  12   3        232.96        219.24         4.57 o
  10  12   3        288.62        305.06         5.99 o
  11  12   3         69.68         67.23         3.35 o
 -13  13   3         25.70         22.66         2.66 o
 -12  13   3         20.02         16.20         2.06 o
 -11  13   3         75.45         76.48         3.21 o
 -10  13   3         88.04         91.86         3.72 o
  -9  13   3         20.27         18.92         1.77 o
  -8  13   3          0.71          0.93         1.74 o
  -7  13   3         25.79         26.77         2.02 o
  -6  13   3         12.18         14.46         1.32 o
  -5  13   3          0.63         -1.07         1.07 o
  -4  13   3        504.30        505.87         6.84 o
  -3  13   3         36.62         33.67         2.33 o
  -2  13   3         12.78         11.20         1.59 o
  -1  13   3        399.81        418.29         7.09 o
   0  13   3        120.68        125.84         3.64 o
   1  13   3          7.93          9.73         1.76 o
   2  13   3          0.05          4.06         1.70 o
   3  13   3        808.71        760.30         9.80 o
   4  13   3        757.97        731.01         9.26 o
   5  13   3         49.69         55.60         2.79 o
   6  13   3        144.52        154.29         4.29 o
   7  13   3          4.86          3.77         1.73 o
   8  13   3        168.47        159.79         3.95 o
   9  13   3        114.62        128.90         3.73 o
  10  13   3          0.28          0.36         1.63 o
 -11  14   3          5.61          2.58         1.84 o
 -10  14   3         11.93          9.64         1.87 o
  -9  14   3          7.44          4.87         1.81 o
  -8  14   3         89.10         96.91         3.43 o
  -7  14   3         96.56        104.88         3.82 o
  -6  14   3         51.17         60.08         3.23 o
  -5  14   3          7.32          9.59         1.97 o
  -4  14   3         62.14         68.41         3.17 o
  -3  14   3          0.40          5.02         1.81 o
  -2  14   3        392.16        373.20         6.07 o
  -1  14   3        111.03        104.33         3.25 o
   0  14   3         29.08         32.70         2.31 o
   1  14   3          0.47          2.15         1.41 o
   2  14   3        120.42        109.12         4.42 o
   3  14   3         82.85         87.56         4.28 o
   4  14   3         14.29         16.73         1.78 o
   5  14   3         57.50         66.51         2.97 o
   6  14   3        100.78        102.87         3.78 o
   7  14   3          0.69          2.37         2.26 o
   8  14   3         26.33         28.65         2.66 o
   9  14   3         68.87         60.04         3.46 o
 -10  15   3         25.50         25.37         2.59 o
  -9  15   3          6.81          5.94         2.06 o
  -8  15   3          3.25          3.08         1.74 o
  -7  15   3        132.10        130.13         4.82 o
  -6  15   3          3.47          3.54         1.75 o
  -5  15   3         68.61         88.73         4.31 o
  -4  15   3         10.55         13.80         1.78 o
  -3  15   3        108.24        105.78         3.86 o
  -2  15   3         41.76         51.98         2.89 o
  -1  15   3         78.07         82.93         3.57 o
   0  15   3         75.39         79.70         4.02 o
   1  15   3        353.15        347.88         7.50 o
   2  15   3         29.91         29.69         2.54 o
   3  15   3          2.89          3.14         2.12 o
   4  15   3         98.27         90.25         3.29 o
   5  15   3         97.58        102.45         3.68 o
   6  15   3         62.43         67.22         3.28 o
   7  15   3        141.06        122.68         4.32 o
  -8  16   3         17.08         24.18         3.04 o
  -7  16   3         13.28         11.94         2.44 o
  -6  16   3         58.95         48.48         3.83 o
  -5  16   3        108.09        118.46         5.15 o
  -4  16   3         64.17         72.65         3.35 o
  -3  16   3          1.72          2.16         2.55 o
  -2  16   3         91.66        108.59         4.38 o
  -1  16   3          5.80          3.72         2.84 o
   0  16   3          6.73          5.67         2.77 o
   1  16   3         59.89         60.14         5.42 o
   2  16   3         10.71         13.35         1.94 o
   3  16   3         19.73         15.96         2.71 o
   4  16   3         13.13         13.06         2.34 o
   5  16   3          2.99          4.04         1.50 o
  -5  17   3         10.43          8.23         3.34 o
  -4  17   3        123.45        115.47         4.58 o
  -3  17   3         18.04         15.36         3.59 o
  -2  17   3         14.09         16.48         2.06 o
  -1  17   3         26.94         37.62         3.44 o
   0  17   3         56.89         68.64         5.34 o
   1  17   3          0.20         -2.48         3.06 o
   2  17   3         41.84         48.99         4.52 o
 -19   0   4        218.07        193.52        14.29 o
 -18   0   4         15.17          8.83         3.24 o
 -17   0   4         64.58         65.33         4.33 o
 -16   0   4        378.97        394.08         9.06 o
 -15   0   4          0.01          2.33         1.88 o
 -14   0   4          6.27         18.85         2.52 o
 -13   0   4         86.86        122.18         4.41 o
 -12   0   4        857.74        866.70        10.51 o
 -11   0   4        920.32        900.35        10.90 o
 -10   0   4          8.98          7.45         1.50 o
  -9   0   4       2749.81       2835.94        23.67 o
  -8   0   4        330.81        301.07         5.57 o
  -7   0   4        741.46        834.81         9.88 o
  -6   0   4        157.60        202.61         4.68 o
  -5   0   4       2713.59       2809.43        28.07 o
  -4   0   4      11390.26      11383.96        87.07 o
  -3   0   4        117.51        117.71         3.97 o
  -2   0   4       5207.47       4929.24        45.14 o
  -1   0   4          1.92          5.60         1.37 o
   0   0   4          3.51          3.91         1.32 o
   1   0   4         20.84         25.42         1.91 o
   2   0   4       3101.13       3088.06        37.07 o
   3   0   4       4472.69       5039.99        38.94 o
   4   0   4        938.75       1015.39        10.94 o
   5   0   4       3976.62       3964.92        30.58 o
   6   0   4        185.62        134.36         3.85 o
   7   0   4        354.06        336.68         6.02 o
   8   0   4        318.96        346.60         6.24 o
   9   0   4         36.53         36.23         2.74 o
  10   0   4        187.60        190.15         5.64 o
  11   0   4          1.32          1.20         1.90 o
  12   0   4          9.16         14.76         2.58 o
  13   0   4          0.48         -1.69         1.87 o
  14   0   4         48.76         56.87         4.21 o
  15   0   4         53.14         56.83         4.72 o
 -19   1   4         89.61         89.40         5.59 o
 -18   1   4          0.77          0.35         1.91 o
 -17   1   4          0.34         -0.38         1.40 o
 -16   1   4         41.56         38.89         2.26 o
 -15   1   4         15.05         14.63         1.70 o
 -14   1   4        115.17        119.53         3.21 o
 -13   1   4         49.78         47.96         2.16 o
 -12   1   4        784.00        883.31         7.66 o
 -11   1   4          0.55         -0.94         0.94 o
 -10   1   4       1016.14       1045.65         8.17 o
  -9   1   4         64.44         81.23         2.32 o
  -8   1   4        207.30        217.68         3.15 o
  -7   1   4        572.76        616.26         5.55 o
  -6   1   4        206.02        200.08         3.10 o
  -5   1   4        236.13        195.60         3.00 o
  -4   1   4        509.53        525.40         5.31 o
  -3   1   4        396.28        467.29         5.97 o
  -2   1   4        386.53        427.13         4.80 o
  -1   1   4       1941.07       2003.40        14.83 o
   0   1   4        504.82        533.42         5.38 o
   1   1   4         77.52         56.92         2.23 o
   2   1   4       9909.95      10345.41        56.13 o
   3   1   4       2238.84       2467.97        15.29 o
   4   1   4          3.80         -0.93         0.93 o
   5   1   4        104.08        110.53         2.36 o
   6   1   4        190.60        173.36         2.86 o
   7   1   4         56.44         72.84         2.34 o
   8   1   4        666.19        668.25         6.37 o
   9   1   4       1094.14       1096.34         8.90 o
  10   1   4        484.55        462.70         5.80 o
  11   1   4         75.36         81.81         2.85 o
  12   1   4         10.13         13.78         1.73 o
  13   1   4         42.67         48.25         2.52 o
  14   1   4         34.53         42.74         2.72 o
  15   1   4         36.62         41.60         2.91 o
 -19   2   4         58.39         55.40         4.18 o
 -18   2   4          0.28          4.40         2.19 o
 -17   2   4         75.69         70.68         2.97 o
 -16   2   4         88.64         83.41         3.17 o
 -15   2   4         66.78         58.30         2.50 o
 -14   2   4         14.72          7.33         1.40 o
 -13   2   4        182.28        146.38         3.33 o
 -12   2   4        317.70        350.27         4.62 o
 -11   2   4       1294.64       1400.90        10.30 o
 -10   2   4        333.32        329.16         4.05 o
  -9   2   4          0.33          0.42         0.83 o
  -8   2   4       1276.52       1332.00        10.02 o
  -7   2   4        662.68        790.67         6.24 o
  -6   2   4        400.15        340.11         3.88 o
  -5   2   4         23.78         23.13         1.30 o
  -4   2   4        617.77        669.25         6.00 o
  -3   2   4        558.78        551.37         4.89 o
  -2   2   4         43.92         25.45         1.21 o
  -1   2   4          5.86         -0.64         0.64 o
   0   2   4        129.09        142.28         2.82 o
   1   2   4         87.34        103.45         2.45 o
   2   2   4          2.65          3.01         1.03 o
   3   2   4         56.19         81.66         2.07 o
   4   2   4        627.24        597.06         5.43 o
   5   2   4        233.68        234.73         3.25 o
   6   2   4        371.45        345.71         4.01 o
   7   2   4        391.88        410.32         4.79 o
   8   2   4       1111.64       1092.37         8.61 o
   9   2   4        297.95        296.15         4.40 o
  10   2   4        491.54        475.67         6.11 o
  11   2   4        135.43        132.69         3.52 o
  12   2   4         13.54         13.36         1.78 o
  13   2   4          0.81          0.92         1.44 o
  14   2   4         47.06         45.41         2.87 o
  15   2   4        106.19        103.14         4.42 o
 -18   3   4        169.38        166.34         6.94 o
 -17   3   4         71.26         68.50         3.24 o
 -16   3   4         19.49         12.89         1.70 o
 -15   3   4         78.11         88.62         3.02 o
 -14   3   4         12.32          6.21         1.41 o
 -13   3   4         97.88         86.61         2.75 o
 -12   3   4          7.52          3.42         1.13 o
 -11   3   4        260.92        310.06         4.15 o
 -10   3   4         66.74         64.38         2.21 o
  -9   3   4        556.89        590.11         5.43 o
  -8   3   4         10.36         10.97         1.10 o
  -7   3   4        331.69        376.71         4.03 o
  -6   3   4       6079.02       6531.75        38.16 o
  -5   3   4        155.08        143.15         2.68 o
  -4   3   4       1273.74       1381.65         9.27 o
  -3   3   4       2166.86       2174.59        13.81 o
  -2   3   4        870.31        849.95         6.35 o
  -1   3   4         80.34         78.42         1.95 o
   0   3   4        931.85        927.74         7.65 o
   1   3   4        112.73        132.71         2.87 o
   2   3   4         33.30         16.15         1.41 o
   3   3   4        651.73        679.09         6.42 o
   4   3   4       1048.66       1056.25         8.47 o
   5   3   4        603.60        599.21         5.46 o
   6   3   4         79.09         68.25         2.04 o
   7   3   4        325.08        338.30         4.17 o
   8   3   4         15.42         15.68         1.42 o
   9   3   4         55.68         51.64         2.21 o
  10   3   4         89.82         80.88         2.78 o
  11   3   4         46.50         45.72         2.24 o
  12   3   4          2.99          2.81         1.44 o
  13   3   4        116.50        111.00         3.64 o
  14   3   4         39.70         35.71         2.72 o
  15   3   4         68.66         77.82         4.52 o
 -18   4   4          0.64         -1.94         2.00 o
 -17   4   4         75.34         71.74         3.42 o
 -16   4   4         74.95         74.56         2.87 o
 -15   4   4          2.91          0.05         1.35 o
 -14   4   4        189.40        207.69         3.94 o
 -13   4   4          9.82         10.64         1.46 o
 -12   4   4         29.73         44.33         2.07 o
 -11   4   4          1.23          0.25         0.98 o
 -10   4   4         56.77         46.44         1.86 o
  -9   4   4         39.35         28.31         1.45 o
  -8   4   4       1210.07       1207.20         8.46 o
  -7   4   4          0.02          0.01         0.85 o
  -6   4   4       3192.49       3319.94        18.78 o
  -5   4   4       6328.10       6654.90        36.40 o
  -4   4   4       4517.31       4909.65        26.73 o
  -3   4   4          6.65          7.38         0.97 o
  -2   4   4        801.67        820.30         6.08 o
  -1   4   4        198.34        180.04         2.50 o
   0   4   4        408.46        444.28         4.70 o
   1   4   4        366.91        393.39         4.32 o
   2   4   4       2534.58       2458.05        16.00 o
   3   4   4        208.40        191.03         3.33 o
   4   4   4         32.85         28.20         1.44 o
   5   4   4        189.60        206.49         3.05 o
   6   4   4        339.08        312.95         4.24 o
   7   4   4         15.68         16.50         1.35 o
   8   4   4        292.97        284.65         4.12 o
   9   4   4        248.19        239.25         4.00 o
  10   4   4        525.66        527.23         6.33 o
  11   4   4          3.55         -0.84         1.26 o
  12   4   4        273.56        283.09         5.04 o
  13   4   4         26.08         26.29         2.23 o
  14   4   4         15.26         13.34         2.26 o
 -18   5   4          9.35         12.53         2.45 o
 -17   5   4         19.42         23.11         2.33 o
 -16   5   4          0.35         -1.26         1.30 o
 -15   5   4         18.58          9.82         1.54 o
 -14   5   4        380.86        398.19         5.34 o
 -13   5   4         83.66         66.27         2.43 o
 -12   5   4         86.48         80.23         2.55 o
 -11   5   4        196.56        200.19         3.40 o
 -10   5   4          1.05          2.66         0.97 o
  -9   5   4          2.44          2.26         0.95 o
  -8   5   4        578.07        639.28         5.65 o
  -7   5   4        795.37        858.73         6.80 o
  -6   5   4         74.62         93.41         2.17 o
  -5   5   4        283.86        307.37         3.61 o
  -4   5   4        413.48        452.74         4.24 o
  -3   5   4       1203.97       1277.13         8.48 o
  -2   5   4         59.82         56.40         1.92 o
  -1   5   4        206.23        226.71         3.12 o
   0   5   4        280.02        319.51         4.07 o
   1   5   4         22.32         20.27         1.53 o
   2   5   4        146.57        148.16         2.96 o
   3   5   4         68.35         76.91         2.11 o
   4   5   4         75.90         74.41         2.14 o
   5   5   4         67.68         58.91         1.87 o
   6   5   4        629.02        597.89         5.73 o
   7   5   4         41.64         42.10         1.91 o
   8   5   4        831.05        829.37         7.62 o
   9   5   4        241.17        223.13         4.05 o
  10   5   4          8.63          8.42         1.54 o
  11   5   4         27.04         27.42         1.92 o
  12   5   4         39.83         36.05         2.25 o
  13   5   4          0.57          3.50         1.63 o
  14   5   4         53.84         53.88         3.22 o
 -18   6   4          0.04         -0.24         2.03 o
 -17   6   4          6.99          8.10         2.13 o
 -16   6   4         31.96         25.11         2.16 o
 -15   6   4        109.77        121.98         3.69 o
 -14   6   4         52.88         66.69         2.58 o
 -13   6   4         46.94         41.45         2.09 o
 -12   6   4         92.00         77.71         2.65 o
 -11   6   4        102.35         92.99         2.79 o
 -10   6   4        239.91        247.74         3.79 o
  -9   6   4         77.76         78.38         2.57 o
  -8   6   4          0.19          0.52         0.82 o
  -7   6   4          2.93          8.30         1.00 o
  -6   6   4         91.42         91.80         2.14 o
  -5   6   4       1015.18       1156.09         8.34 o
  -4   6   4        679.31        701.89         5.95 o
  -3   6   4        264.58        314.40         3.69 o
  -2   6   4        783.67        782.28         6.64 o
  -1   6   4        206.70        239.33         3.30 o
   0   6   4       1410.13       1517.68        11.06 o
   1   6   4       2598.27       2506.38        17.38 o
   2   6   4        287.49        314.49         4.02 o
   3   6   4        112.89        134.67         2.76 o
   4   6   4        693.38        678.93         6.52 o
   5   6   4        206.20        180.72         2.71 o
   6   6   4        255.93        244.26         3.51 o
   7   6   4       1626.36       1580.43        11.05 o
   8   6   4        276.90        277.97         4.23 o
   9   6   4         51.44         54.29         2.21 o
  10   6   4          5.45          6.12         1.36 o
  11   6   4          2.66          3.01         1.36 o
  12   6   4          0.77          0.32         1.40 o
  13   6   4        127.22        136.73         4.30 o
  14   6   4         38.70         45.37         2.99 o
 -17   7   4          1.93          1.43         1.84 o
 -16   7   4        152.87        167.70         5.09 o
 -15   7   4        218.11        231.06         4.56 o
 -14   7   4        215.24        215.27         4.31 o
 -13   7   4          0.06         -0.58         1.11 o
 -12   7   4         23.98         13.30         1.59 o
 -11   7   4         57.32         61.07         2.30 o
 -10   7   4       1560.80       1547.45        10.91 o
  -9   7   4         49.83         37.34         1.68 o
  -8   7   4         40.26         51.10         1.85 o
  -7   7   4         23.32         30.74         1.41 o
  -6   7   4        527.50        543.46         5.05 o
  -5   7   4        278.76        321.27         3.75 o
  -4   7   4       1633.71       1749.51        11.64 o
  -3   7   4        246.96        247.61         3.42 o
  -2   7   4         34.47         29.47         1.36 o
  -1   7   4          0.18         -0.71         0.71 o
   0   7   4        150.34        139.21         2.39 o
   1   7   4        296.13        331.86         3.78 o
   2   7   4        293.87        313.17         3.91 o
   3   7   4        974.05        917.93         8.00 o
   4   7   4         28.34         30.32         1.79 o
   5   7   4         45.63         36.46         1.82 o
   6   7   4          0.07         -0.25         0.94 o
   7   7   4        293.46        284.68         4.18 o
   8   7   4          5.09          4.07         1.15 o
   9   7   4         57.80         66.19         2.29 o
  10   7   4         40.59         45.12         2.19 o
  11   7   4          6.26          3.84         1.40 o
  12   7   4          2.62          2.49         1.40 o
  13   7   4          1.43          8.50         1.84 o
 -17   8   4         48.45         49.78         3.07 o
 -16   8   4          8.76          7.49         2.01 o
 -15   8   4          3.51          2.84         1.48 o
 -14   8   4        107.97        108.23         3.10 o
 -13   8   4          2.31          1.87         1.16 o
 -12   8   4         71.28         78.68         2.58 o
 -11   8   4        227.46        213.10         3.53 o
 -10   8   4        512.50        498.70         5.42 o
  -9   8   4         54.04         64.06         2.10 o
  -8   8   4        305.21        310.27         3.90 o
  -7   8   4        918.32        907.58         7.86 o
  -6   8   4        726.90        707.29         8.23 o
  -5   8   4        120.56        121.73         2.64 o
  -4   8   4         90.10         78.03         2.28 o
  -3   8   4         14.92         11.54         1.12 o
  -2   8   4        691.05        686.05         5.76 o
  -1   8   4         13.13         16.08         0.97 o
   0   8   4          5.67         16.31         1.05 o
   1   8   4         61.14         61.59         1.62 o
   2   8   4         48.51         58.39         1.78 o
   3   8   4        380.23        343.95         4.16 o
   4   8   4         13.17         22.14         1.46 o
   5   8   4        178.87        185.33         3.60 o
   6   8   4         99.74         90.15         2.71 o
   7   8   4        435.55        406.52         5.44 o
   8   8   4        183.50        179.85         3.82 o
   9   8   4        161.78        158.64         3.82 o
  10   8   4        235.21        244.02         4.57 o
  11   8   4         32.96         37.12         2.21 o
  12   8   4         36.07         37.08         2.53 o
  13   8   4         14.28         14.70         2.35 o
 -16   9   4         31.39         29.17         2.79 o
 -15   9   4         42.32         43.55         2.61 o
 -14   9   4         36.79         39.47         2.03 o
 -13   9   4         49.34         47.52         2.03 o
 -12   9   4        213.79        206.53         3.73 o
 -11   9   4          0.38          0.93         1.17 o
 -10   9   4         86.91         76.54         2.63 o
  -9   9   4         97.84        105.86         2.94 o
  -8   9   4        234.00        220.14         3.54 o
  -7   9   4       1074.61       1075.98         9.58 o
  -6   9   4        775.19        793.29         7.41 o
  -5   9   4        109.85        110.22         2.60 o
  -4   9   4         70.50         66.98         2.16 o
  -3   9   4         96.89         89.33         2.19 o
  -2   9   4        172.69        171.67         3.09 o
  -1   9   4        363.36        347.28         4.84 o
   0   9   4        141.37        138.48         2.76 o
   1   9   4          6.79          4.83         1.27 o
   2   9   4         34.65         40.55         1.76 o
   3   9   4         69.54         63.33         2.00 o
   4   9   4        331.21        346.36         4.28 o
   5   9   4        354.99        313.91         4.14 o
   6   9   4        586.68        565.42         6.73 o
   7   9   4         28.69         37.33         2.05 o
   8   9   4          0.02         -1.29         1.29 o
   9   9   4         15.87         18.41         1.83 o
  10   9   4          3.74          3.97         1.47 o
  11   9   4         47.09         46.01         3.49 o
  12   9   4          2.71          1.52         1.78 o
 -15  10   4         16.48         15.39         2.29 o
 -14  10   4         87.86         85.82         3.34 o
 -13  10   4          8.97         10.84         1.59 o
 -12  10   4         98.59         86.52         3.13 o
 -11  10   4        125.39        131.55         3.28 o
 -10  10   4        187.53        190.45         3.80 o
  -9  10   4         21.95         17.72         1.51 o
  -8  10   4         79.51         77.53         2.66 o
  -7  10   4        107.71        118.25         3.08 o
  -6  10   4         17.14         14.49         1.53 o
  -5  10   4        180.65        179.15         3.31 o
  -4  10   4        261.11        255.37         3.78 o
  -3  10   4        135.41        125.27         2.92 o
  -2  10   4        210.26        189.55         3.91 o
  -1  10   4        102.83        104.57         2.99 o
   0  10   4       1569.44       1529.65        13.38 o
   1  10   4         12.88          9.39         1.61 o
   2  10   4          3.29          2.95         1.25 o
   3  10   4         13.75         14.46         1.65 o
   4  10   4        437.07        438.76         5.43 o
   5  10   4          4.08          2.68         1.06 o
   6  10   4          7.53          3.96         1.11 o
   7  10   4        319.37        290.78         4.68 o
   8  10   4         66.71         69.42         2.83 o
   9  10   4         50.11         50.00         2.54 o
  10  10   4         48.88         49.01         2.75 o
  11  10   4          0.09          3.10         1.63 o
  12  10   4          0.09          1.63         2.23 o
 -15  11   4          0.83         -0.99         2.25 o
 -14  11   4          1.28          4.95         1.63 o
 -13  11   4        100.28        103.65         3.27 o
 -12  11   4        234.90        228.30         4.42 o
 -11  11   4        122.97        131.47         3.42 o
 -10  11   4          0.76          0.49         1.24 o
  -9  11   4        437.32        401.44         5.51 o
  -8  11   4         25.47         28.77         1.90 o
  -7  11   4          6.37          4.56         1.20 o
  -6  11   4          0.09          2.43         1.16 o
  -5  11   4         16.20         19.12         1.54 o
  -4  11   4        132.36        124.60         2.88 o
  -3  11   4        484.12        472.38         5.71 o
  -2  11   4         91.46        104.83         3.24 o
  -1  11   4        162.44        181.74         3.68 o
   0  11   4        705.82        688.08         7.27 o
   1  11   4        233.40        206.23         4.73 o
   2  11   4          0.21          0.77         1.40 o
   3  11   4          0.40          0.58         1.41 o
   4  11   4        186.38        205.89         4.51 o
   5  11   4        150.67        154.53         3.41 o
   6  11   4         97.20         92.78         2.82 o
   7  11   4         44.49         39.58         2.09 o
   8  11   4          0.23         -1.10         1.10 o
   9  11   4         12.96         13.16         1.71 o
  10  11   4        179.56        183.66         4.79 o
  11  11   4        117.29        110.89         4.45 o
 -14  12   4         19.31         14.03         2.62 o
 -13  12   4          1.48          2.65         1.75 o
 -12  12   4          0.78          0.34         1.44 o
 -11  12   4         23.84         16.78         1.94 o
 -10  12   4          1.51          0.41         1.16 o
  -9  12   4         37.19         43.02         2.38 o
  -8  12   4          0.21         -1.15         1.15 o
  -7  12   4          0.05          0.89         1.05 o
  -6  12   4        177.97        167.73         3.22 o
  -5  12   4        114.60        122.25         2.93 o
  -4  12   4         14.27         21.79         1.58 o
  -3  12   4         45.07         59.50         2.45 o
  -2  12   4          5.71          6.87         1.43 o
  -1  12   4          5.15          9.23         1.90 o
   0  12   4          5.99         19.14         1.81 o
   1  12   4         48.47         54.62         2.85 o
   2  12   4         22.30         21.21         2.43 o
   3  12   4          1.99          1.47         1.44 o
   4  12   4        227.51        235.07         5.11 o
   5  12   4        186.71        168.61         5.48 o
   6  12   4          3.70          3.22         1.73 o
   7  12   4         36.41         46.04         2.22 o
   8  12   4          0.15          0.05         1.16 o
   9  12   4          0.71         -0.22         1.37 o
  10  12   4          0.29          2.61         1.47 o
 -13  13   4         62.27         71.73         3.95 o
 -12  13   4          4.03         -0.07         2.10 o
 -11  13   4          0.27         -0.46         1.51 o
 -10  13   4          0.21         -0.98         1.34 o
  -9  13   4         39.21         51.42         2.48 o
  -8  13   4         27.71         34.29         1.83 o
  -7  13   4         25.07         26.50         1.68 o
  -6  13   4         72.69         69.32         2.29 o
  -5  13   4        262.42        247.22         3.92 o
  -4  13   4          1.89          3.07         1.31 o
  -3  13   4          5.07          4.11         1.23 o
  -2  13   4         20.28         34.72         2.09 o
  -1  13   4         55.06         34.66         2.03 o
   0  13   4          6.21          6.73         1.86 o
   1  13   4         26.45         22.34         2.83 o
   2  13   4          2.03         -1.68         1.68 o
   3  13   4         74.72         73.65         3.74 o
   4  13   4        281.39        268.02         5.77 o
   5  13   4         18.76         20.96         2.20 o
   6  13   4         21.51         19.48         1.99 o
   7  13   4        121.56        120.27         3.53 o
   8  13   4         21.86         31.07         2.18 o
   9  13   4         15.51         14.25         1.84 o
 -12  14   4          0.03          0.09         1.77 o
 -11  14   4         12.30         12.17         2.08 o
 -10  14   4        121.57        118.13         3.61 o
  -9  14   4         39.02         47.85         2.50 o
  -8  14   4          1.93          0.53         1.16 o
  -7  14   4         48.11         47.84         2.99 o
  -6  14   4          4.71          1.68         1.50 o
  -5  14   4         83.13         88.73         3.33 o
  -4  14   4        239.08        238.09         4.90 o
  -3  14   4        214.94        205.33         4.03 o
  -2  14   4         86.30         89.33         2.92 o
  -1  14   4          8.67         17.14         1.62 o
   0  14   4        172.00        154.36         4.73 o
   1  14   4        101.33        102.88         4.72 o
   2  14   4        233.50        225.02         4.68 o
   3  14   4        108.45        101.50         3.57 o
   4  14   4          8.39          5.30         2.89 o
   5  14   4         22.98         28.14         2.36 o
   6  14   4         20.31         19.42         2.19 o
   7  14   4         87.65         88.26         4.42 o
   8  14   4         69.23         81.22         3.93 o
 -10  15   4        110.01        102.44         4.10 o
  -9  15   4         24.89         26.93         2.25 o
  -8  15   4        107.87        113.51         3.87 o
  -7  15   4         61.88         68.39         3.11 o
  -6  15   4          1.13          5.92         1.57 o
  -5  15   4          0.03          3.95         1.40 o
  -4  15   4         47.51         55.68         2.79 o
  -3  15   4         22.34         25.74         2.32 o
  -2  15   4        242.93        236.00         4.77 o
  -1  15   4         13.75         14.56         2.15 o
   0  15   4         15.53          8.94         2.05 o
   1  15   4         19.18         12.56         2.30 o
   2  15   4        152.69        158.42         5.64 o
   3  15   4         67.54         76.61         3.15 o
   4  15   4         48.85         56.30         3.11 o
   5  15   4         76.83         85.87         3.78 o
   6  15   4         31.69         28.04         2.52 o
  -8  16   4         15.46         21.21         2.71 o
  -7  16   4         10.79         10.72         2.78 o
  -6  16   4         31.56         33.09         4.91 o
  -5  16   4          0.34         -1.60         1.60 o
  -4  16   4         15.00         13.78         2.11 o
  -3  16   4         27.01         21.46         2.50 o
  -2  16   4         10.91         10.65         2.20 o
  -1  16   4         16.75         18.73         2.26 o
   0  16   4         37.75         36.05         4.31 o
   1  16   4          0.00          0.07         1.57 o
   2  16   4          1.82         -1.16         2.16 o
   3  16   4          0.01          7.41         3.08 o
   4  16   4        207.23        231.82         5.89 o
  -5  17   4         24.28         36.45         3.02 o
  -4  17   4          6.13          2.38         3.35 o
  -3  17   4         11.77          9.72         3.40 o
  -2  17   4         40.20         47.75         2.91 o
  -1  17   4         28.78         23.63         3.82 o
   0  17   4         12.76         11.25         2.48 o
   1  17   4         34.60         36.41         4.34 o
 -19   1   5        113.10        111.39         6.36 o
 -18   1   5          3.36          2.35         2.31 o
 -17   1   5         17.18         17.94         1.88 o
 -16   1   5        103.17        102.34         3.30 o
 -15   1   5          4.22          6.13         1.51 o
 -14   1   5          6.15          4.77         1.37 o
 -13   1   5        375.68        377.60         5.04 o
 -12   1   5        263.30        283.01         4.35 o
 -11   1   5          0.14          0.53         1.04 o
 -10   1   5        272.44        305.76         4.20 o
  -9   1   5         25.41         30.97         1.51 o
  -8   1   5          4.23          3.70         1.02 o
  -7   1   5       1654.51       1727.00        11.60 o
  -6   1   5        198.66        223.51         3.49 o
  -5   1   5        351.95        362.35         4.67 o
  -4   1   5         48.43         50.78         2.16 o
  -3   1   5          9.30         13.59         1.32 o
  -2   1   5        866.68        817.92         8.66 o
  -1   1   5          0.89         -0.73         1.29 o
   0   1   5        356.60        362.23         5.14 o
   1   1   5         75.46         65.73         2.65 o
   2   1   5       2369.44       2605.48        16.89 o
   3   1   5       4459.01       4556.93        27.84 o
   4   1   5         38.20         33.74         1.74 o
   5   1   5        306.48        340.63         4.31 o
   6   1   5         50.81         60.43         2.30 o
   7   1   5         32.69         47.75         2.03 o
   8   1   5        981.81        904.64         7.93 o
   9   1   5         23.16         25.53         1.87 o
  10   1   5          1.44         -0.29         1.23 o
  11   1   5         79.17         81.09         3.03 o
  12   1   5         26.41         25.46         2.01 o
  13   1   5         42.52         45.48         2.66 o
  14   1   5          6.51          2.88         1.80 o
 -19   2   5          7.60          4.87         2.51 o
 -18   2   5          4.20          1.31         2.11 o
 -17   2   5         19.42         22.52         2.03 o
 -16   2   5         13.30         15.89         1.88 o
 -15   2   5         54.58         59.73         2.46 o
 -14   2   5          5.53          6.07         1.39 o
 -13   2   5         42.28         58.41         2.37 o
 -12   2   5       1340.45       1390.32        10.43 o
 -11   2   5        747.78        744.95         6.89 o
 -10   2   5        373.25        401.99         4.79 o
  -9   2   5        202.88        218.11         3.42 o
  -8   2   5        782.28        823.63         7.09 o
  -7   2   5        220.29        210.98         3.38 o
  -6   2   5         84.62         69.34         2.46 o
  -5   2   5       1621.79       1768.74        11.62 o
  -4   2   5        967.03       1073.19         8.79 o
  -3   2   5        434.34        468.98         5.33 o
  -2   2   5       2159.98       2276.42        17.63 o
  -1   2   5        409.25        365.55         4.89 o
   0   2   5        128.50        138.07         3.29 o
   1   2   5        436.80        595.18         6.66 o
   2   2   5          2.60          1.65         1.07 o
   3   2   5        154.36        153.90         3.06 o
   4   2   5          7.47          9.83         1.15 o
   5   2   5        186.79        179.24         3.14 o
   6   2   5         10.27         11.61         1.26 o
   7   2   5        296.87        271.62         3.98 o
   8   2   5          5.70          5.90         1.32 o
   9   2   5         18.65         23.34         1.83 o
  10   2   5         13.84         11.12         1.55 o
  11   2   5          1.59          2.10         1.42 o
  12   2   5          3.96          0.86         1.48 o
  13   2   5         62.84         64.60         3.34 o
  14   2   5         11.18          8.00         2.10 o
 -19   3   5        153.70        146.65         5.93 o
 -18   3   5          9.28          9.59         2.93 o
 -17   3   5          2.26          3.15         1.77 o
 -16   3   5         65.16         53.29         2.51 o
 -15   3   5         93.10        102.74         3.23 o
 -14   3   5         28.42         24.07         1.83 o
 -13   3   5         26.48         19.92         1.71 o
 -12   3   5          5.40          1.12         1.16 o
 -11   3   5        178.19        177.38         3.30 o
 -10   3   5        107.69         97.33         2.78 o
  -9   3   5         82.06         91.84         2.56 o
  -8   3   5        155.61        150.26         2.83 o
  -7   3   5       2266.22       2408.03        17.42 o
  -6   3   5          4.26          2.38         1.04 o
  -5   3   5        823.41        883.20         7.37 o
  -4   3   5       4630.86       4882.48        27.21 o
  -3   3   5        603.46        626.16         5.69 o
  -2   3   5        703.32        694.92         6.88 o
  -1   3   5         12.33          2.96         1.16 o
   0   3   5          5.45          3.56         1.31 o
   1   3   5        902.70        945.83         8.60 o
   2   3   5        109.29        107.38         2.79 o
   3   3   5        664.89        692.35         7.11 o
   4   3   5        184.23        200.73         3.15 o
   5   3   5        280.82        257.13         3.64 o
   6   3   5         65.33         50.20         1.94 o
   7   3   5         41.75         26.49         1.65 o
   8   3   5        204.86        175.49         3.44 o
   9   3   5          0.77          0.92         1.22 o
  10   3   5        433.49        459.69         5.76 o
  11   3   5        237.72        247.08         4.70 o
  12   3   5          0.53         -0.62         1.71 o
  13   3   5         84.03         86.61         3.81 o
  14   3   5         10.49          5.82         2.53 o
 -18   4   5         27.49         22.72         3.03 o
 -17   4   5         19.20         19.68         2.30 o
 -16   4   5          3.24          3.45         1.43 o
 -15   4   5         11.53          8.49         1.66 o
 -14   4   5          3.87         -0.77         1.18 o
 -13   4   5        166.90        171.17         3.68 o
 -12   4   5          1.44          4.80         1.26 o
 -11   4   5        561.31        576.30         6.33 o
 -10   4   5          0.91         -0.05         0.92 o
  -9   4   5       1652.72       1769.44        11.93 o
  -8   4   5       1510.04       1499.55        11.77 o
  -7   4   5        698.34        657.66         6.48 o
  -6   4   5        373.53        437.87         5.10 o
  -5   4   5         32.02         52.78         1.94 o
  -4   4   5        415.27        432.94         4.56 o
  -3   4   5       5048.99       5392.15        29.57 o
  -2   4   5       1534.50       1714.11        11.27 o
  -1   4   5         25.28         31.11         1.79 o
   0   4   5        238.36        233.07         3.76 o
   1   4   5       2584.51       2673.26        17.36 o
   2   4   5         25.22         26.71         1.61 o
   3   4   5        247.72        273.41         4.05 o
   4   4   5         28.41         21.70         1.61 o
   5   4   5        405.71        394.56         4.91 o
   6   4   5        713.36        735.91         6.89 o
   7   4   5         67.12         58.49         2.22 o
   8   4   5          8.62          3.15         1.23 o
   9   4   5        514.21        504.03         6.90 o
  10   4   5         27.14         25.05         1.90 o
  11   4   5         14.36         15.98         1.76 o
  12   4   5         14.34          9.37         1.73 o
  13   4   5         12.07         14.45         2.11 o
  14   4   5          2.05          2.16         1.95 o
 -18   5   5         66.01         68.39         3.70 o
 -17   5   5          7.19          4.78         1.86 o
 -16   5   5         73.50         77.54         3.00 o
 -15   5   5        101.31        106.99         3.23 o
 -14   5   5        334.59        315.80         4.95 o
 -13   5   5         16.04          9.03         1.38 o
 -12   5   5        171.37        186.43         3.68 o
 -11   5   5        121.74        157.23         3.18 o
 -10   5   5         10.68         17.41         1.42 o
  -9   5   5         58.16         63.87         2.26 o
  -8   5   5         58.05         60.10         2.06 o
  -7   5   5         77.15         75.09         2.19 o
  -6   5   5        297.34        364.51         4.18 o
  -5   5   5        316.16        351.66         4.01 o
  -4   5   5        678.83        736.83         6.37 o
  -3   5   5       1852.95       2104.80        13.19 o
  -2   5   5         50.70         30.63         1.36 o
  -1   5   5        111.65        111.54         2.08 o
   0   5   5        322.27        400.24         4.32 o
   1   5   5        312.31        373.33         4.28 o
   2   5   5        713.20        758.81         6.74 o
   3   5   5        524.41        519.65         5.60 o
   4   5   5          9.15          9.72         1.29 o
   5   5   5         17.34         14.17         1.38 o
   6   5   5          0.48         -0.38         1.04 o
   7   5   5        194.80        187.89         3.53 o
   8   5   5        169.70        158.11         3.47 o
   9   5   5         62.55         64.55         2.49 o
  10   5   5         16.71         15.29         1.93 o
  11   5   5          2.25         -0.31         1.36 o
  12   5   5         27.63         28.41         2.21 o
  13   5   5         11.38         15.18         2.25 o
 -18   6   5        127.68        125.39         4.85 o
 -17   6   5         56.72         56.31         3.20 o
 -16   6   5         12.68         13.62         1.87 o
 -15   6   5        120.24        109.90         3.35 o
 -14   6   5          5.38          1.15         1.44 o
 -13   6   5         10.64          4.76         1.32 o
 -12   6   5        271.14        298.20         4.49 o
 -11   6   5        253.36        255.34         4.02 o
 -10   6   5        241.81        240.41         3.75 o
  -9   6   5        497.55        484.73         5.26 o
  -8   6   5          8.78          8.22         1.18 o
  -7   6   5        199.73        196.05         3.20 o
  -6   6   5        164.72        174.70         2.86 o
  -5   6   5        498.75        514.12         4.86 o
  -4   6   5        249.23        295.41         3.60 o
  -3   6   5        395.80        411.35         4.61 o
  -2   6   5        245.88        294.02         3.77 o
  -1   6   5        334.53        333.51         4.33 o
   0   6   5         86.94         66.86         2.25 o
   1   6   5         17.71         29.94         1.71 o
   2   6   5        448.26        429.57         5.28 o
   3   6   5        223.88        230.92         3.98 o
   4   6   5         58.64         60.79         2.03 o
   5   6   5        176.52        183.04         3.50 o
   6   6   5        123.66        132.30         2.98 o
   7   6   5         18.40         13.04         1.48 o
   8   6   5         64.24         55.74         2.33 o
   9   6   5         91.52         87.80         2.78 o
  10   6   5          4.61          1.13         1.28 o
  11   6   5          0.39         -0.55         1.33 o
  12   6   5          7.34          6.91         1.68 o
  13   6   5         16.38         18.68         2.35 o
 -17   7   5          0.44         -0.72         1.88 o
 -16   7   5          6.91          4.00         1.71 o
 -15   7   5         69.94         74.05         2.82 o
 -14   7   5         80.21         95.09         3.10 o
 -13   7   5          8.49          6.51         1.32 o
 -12   7   5        101.90         96.54         2.91 o
 -11   7   5         40.28         55.51         2.20 o
 -10   7   5        642.76        612.26         6.22 o
  -9   7   5         44.58         37.87         1.80 o
  -8   7   5         83.30         74.08         2.21 o
  -7   7   5         11.32         11.58         1.13 o
  -6   7   5         57.95         67.77         1.94 o
  -5   7   5        727.46        751.06         5.96 o
  -4   7   5       1256.37       1338.90        10.34 o
  -3   7   5        391.83        397.87         4.40 o
  -2   7   5        208.93        247.56         3.49 o
  -1   7   5       2439.26       2515.45        17.13 o
   0   7   5          0.32          0.37         0.98 o
   1   7   5         65.28         77.90         2.50 o
   2   7   5         79.83         87.65         2.68 o
   3   7   5          0.63          1.29         1.12 o
   4   7   5        184.43        203.29         3.71 o
   5   7   5        504.51        500.23         5.90 o
   6   7   5         88.31         82.77         2.76 o
   7   7   5        464.26        447.74         5.86 o
   8   7   5        293.30        298.34         4.38 o
   9   7   5          7.24          6.00         1.35 o
  10   7   5         18.67         19.48         1.68 o
  11   7   5         25.44         25.91         1.99 o
  12   7   5         25.00         24.72         2.17 o
  13   7   5          0.10          0.98         1.72 o
 -17   8   5         75.51         78.59         3.93 o
 -16   8   5          4.87          5.00         2.36 o
 -15   8   5          5.48          6.46         1.61 o
 -14   8   5          2.93          3.61         1.38 o
 -13   8   5         24.54         24.81         1.81 o
 -12   8   5         16.37         12.51         1.42 o
 -11   8   5        346.94        311.33         4.53 o
 -10   8   5       2099.95       2050.21        13.78 o
  -9   8   5        334.44        333.23         4.25 o
  -8   8   5        151.72        162.14         2.91 o
  -7   8   5       1782.59       1755.10        11.59 o
  -6   8   5        554.33        593.76         5.96 o
  -5   8   5        184.51        184.86         3.14 o
  -4   8   5        209.30        205.68         3.16 o
  -3   8   5         96.93        119.84         2.89 o
  -2   8   5          4.69          9.42         1.09 o
  -1   8   5        281.38        285.05         3.59 o
   0   8   5        843.60        818.22         7.01 o
   1   8   5        272.29        273.25         3.87 o
   2   8   5       1075.74       1061.66         9.40 o
   3   8   5        413.95        444.73         5.53 o
   4   8   5         35.00         42.23         2.14 o
   5   8   5         38.88         38.17         2.13 o
   6   8   5          0.89          0.91         1.32 o
   7   8   5          0.43          0.81         1.16 o
   8   8   5         17.80         18.40         1.76 o
   9   8   5         39.33         35.32         2.54 o
  10   8   5        101.26         93.88         3.31 o
  11   8   5         11.31          9.72         2.03 o
  12   8   5         15.63         12.55         2.00 o
 -16   9   5         12.03         14.21         2.20 o
 -15   9   5          4.75          6.18         1.63 o
 -14   9   5         51.39         59.08         2.47 o
 -13   9   5         54.34         51.37         2.29 o
 -12   9   5         16.74         18.81         1.54 o
 -11   9   5          1.17          0.27         0.98 o
 -10   9   5         34.87         35.84         1.83 o
  -9   9   5        249.58        253.30         4.13 o
  -8   9   5        153.80        156.68         3.47 o
  -7   9   5       3974.18       3850.62        25.65 o
  -6   9   5        558.76        608.14         6.59 o
  -5   9   5        191.74        190.56         3.55 o
  -4   9   5        472.83        424.99         5.30 o
  -3   9   5        123.19        143.81         2.91 o
  -2   9   5        233.35        228.61         3.11 o
  -1   9   5         54.65         60.71         1.77 o
   0   9   5          8.94          7.62         1.02 o
   1   9   5          1.70          2.37         0.97 o
   2   9   5       1116.64       1070.13         9.26 o
   3   9   5        383.09        334.53         4.66 o
   4   9   5         23.23         21.60         1.69 o
   5   9   5        220.84        218.65         4.55 o
   6   9   5        953.95        956.50         9.57 o
   7   9   5        628.79        605.63         7.68 o
   8   9   5        198.90        191.25         4.63 o
   9   9   5         43.98         42.70         2.72 o
  10   9   5          6.68          1.27         1.67 o
  11   9   5         24.81         31.20         2.79 o
  12   9   5          9.52          6.15         2.20 o
 -16  10   5         24.28         23.18         3.01 o
 -15  10   5         93.91        105.23         4.38 o
 -14  10   5          1.07         -0.23         1.62 o
 -13  10   5         57.53         59.89         2.76 o
 -12  10   5         14.66         14.26         1.66 o
 -11  10   5        157.00        153.58         3.55 o
 -10  10   5         12.93          6.37         1.32 o
  -9  10   5         31.94         37.04         2.18 o
  -8  10   5          0.16         -0.52         1.16 o
  -7  10   5         25.27         19.64         1.74 o
  -6  10   5        535.72        537.71         6.17 o
  -5  10   5         64.99         59.31         2.31 o
  -4  10   5        285.50        292.20         4.19 o
  -3  10   5        521.25        491.25         5.60 o
  -2  10   5        285.82        248.33         4.43 o
  -1  10   5          3.89          2.28         1.18 o
   0  10   5         89.38         80.93         2.43 o
   1  10   5         33.08         36.63         1.61 o
   2  10   5         21.62         24.85         1.66 o
   3  10   5         32.31         34.71         2.11 o
   4  10   5        387.06        344.61         4.85 o
   5  10   5        473.46        465.39         6.00 o
   6  10   5        493.14        454.16         6.15 o
   7  10   5        392.89        377.05         6.22 o
   8  10   5         72.25         71.85         4.05 o
   9  10   5         98.73         96.42         3.66 o
  10  10   5          4.49          3.11         1.83 o
  11  10   5         24.88         26.54         3.11 o
 -15  11   5        126.12        142.97         4.99 o
 -14  11   5          0.00          0.81         1.92 o
 -13  11   5         72.36         82.60         2.95 o
 -12  11   5         17.82         19.07         1.79 o
 -11  11   5         10.57          6.50         1.46 o
 -10  11   5         90.54         83.70         3.16 o
  -9  11   5        120.59        111.94         3.40 o
  -8  11   5        449.19        438.29         5.87 o
  -7  11   5         81.89         90.40         2.95 o
  -6  11   5         77.06         77.79         2.72 o
  -5  11   5         15.26          9.52         1.32 o
  -4  11   5        283.54        286.17         4.17 o
  -3  11   5        234.09        210.26         3.90 o
  -2  11   5         38.95         38.94         2.35 o
  -1  11   5        200.75        167.19         3.90 o
   0  11   5          0.08         -0.50         1.22 o
   1  11   5        328.03        281.44         5.53 o
   2  11   5          7.29          5.57         1.32 o
   3  11   5        200.74        196.85         4.44 o
   4  11   5        450.12        425.31         5.89 o
   5  11   5        104.97        112.50         3.35 o
   6  11   5         43.38         45.75         2.44 o
   7  11   5          9.78          5.19         1.50 o
   8  11   5          3.50          1.29         1.43 o
   9  11   5         43.29         46.48         2.98 o
  10  11   5         84.34         97.98         4.15 o
 -14  12   5         37.43         32.71         2.52 o
 -13  12   5          4.17          4.15         1.65 o
 -12  12   5         15.26         19.88         1.95 o
 -11  12   5         41.38         47.01         2.41 o
 -10  12   5          7.98          6.78         1.54 o
  -9  12   5          4.25          1.03         1.39 o
  -8  12   5        101.78        109.19         3.42 o
  -7  12   5         96.62         95.09         2.97 o
  -6  12   5         74.08         78.89         2.67 o
  -5  12   5        481.30        509.44         7.59 o
  -4  12   5        112.93        100.54         2.93 o
  -3  12   5          0.71          0.89         1.37 o
  -2  12   5        198.69        160.04         3.87 o
  -1  12   5        186.84        185.21         4.00 o
   0  12   5         27.61         21.63         1.92 o
   1  12   5          5.23          5.73         1.80 o
   2  12   5          6.15         -1.43         1.43 o
   3  12   5        127.13        126.05         4.05 o
   4  12   5        307.97        310.65         5.59 o
   5  12   5         17.62         14.04         2.09 o
   6  12   5         48.26         51.33         2.81 o
   7  12   5         12.85         10.75         2.24 o
   8  12   5         38.29         40.70         2.94 o
   9  12   5         10.19          8.67         2.02 o
 -13  13   5         15.65         14.08         2.37 o
 -12  13   5         17.23         11.36         2.10 o
 -11  13   5          0.78          2.99         1.44 o
 -10  13   5         15.15         19.82         1.91 o
  -9  13   5        219.24        226.63         4.38 o
  -8  13   5         29.00         25.74         2.12 o
  -7  13   5         45.29         44.34         2.20 o
  -6  13   5        296.42        323.59         4.90 o
  -5  13   5         82.49         91.19         2.96 o
  -4  13   5        600.92        578.53         7.68 o
  -3  13   5        179.65        166.60         4.72 o
  -2  13   5         43.20         44.74         2.37 o
  -1  13   5        521.53        515.78         7.67 o
   0  13   5         28.70         48.58         3.76 o
   1  13   5        119.56        102.67         3.83 o
   2  13   5         79.80         83.00         3.50 o
   3  13   5        127.29        129.74         4.30 o
   4  13   5          0.12         -1.35         1.68 o
   5  13   5          8.46          5.24         1.98 o
   6  13   5        156.06        168.04         5.22 o
   7  13   5          2.34         -1.33         1.88 o
   8  13   5         92.96         93.84         3.96 o
 -11  14   5          0.01          0.99         1.55 o
 -10  14   5          1.20          2.79         1.53 o
  -9  14   5         42.19         47.05         2.50 o
  -8  14   5        109.98        113.89         3.67 o
  -7  14   5         42.66         51.41         2.26 o
  -6  14   5        174.91        186.82         3.76 o
  -5  14   5          1.40          2.21         1.40 o
  -4  14   5        189.19        183.72         4.12 o
  -3  14   5         12.25         10.19         1.60 o
  -2  14   5         66.53         73.75         3.56 o
  -1  14   5         15.89         17.69         2.11 o
   0  14   5         24.54         23.36         2.14 o
   1  14   5         11.91         11.02         1.81 o
   2  14   5         45.43         40.17         2.79 o
   3  14   5         29.38         34.02         2.65 o
   4  14   5         63.08         67.33         3.24 o
   5  14   5        159.70        172.91         6.63 o
   6  14   5          0.70         -0.30         1.94 o
   7  14   5        112.76        109.18         7.52 o
 -10  15   5        127.68        127.25         4.44 o
  -9  15   5         78.63         92.19         3.04 o
  -8  15   5          8.35         12.77         1.69 o
  -7  15   5         17.71         11.25         1.61 o
  -6  15   5        204.97        211.85         5.74 o
  -5  15   5         90.81         98.49         3.04 o
  -4  15   5         29.74         31.18         2.30 o
  -3  15   5         56.16         52.37         2.89 o
  -2  15   5         19.44         20.00         2.85 o
  -1  15   5        371.73        388.27         6.32 o
   0  15   5          3.62          6.53         1.74 o
   1  15   5          9.81         13.63         2.37 o
   2  15   5         30.16         34.61         3.22 o
   3  15   5          2.97          2.82         2.52 o
   4  15   5          9.96          7.88         1.89 o
   5  15   5          0.01          2.59         1.92 o
  -8  16   5         38.60         36.04         2.55 o
  -7  16   5         15.64         20.23         1.94 o
  -6  16   5         20.66         21.21         2.13 o
  -5  16   5        129.63        132.13         4.87 o
  -4  16   5         10.49         13.87         3.19 o
  -3  16   5         24.98         24.77         2.49 o
  -2  16   5         19.70         24.35         1.80 o
  -1  16   5          3.02          4.58         1.60 o
   0  16   5          3.75         -0.27         2.33 o
   1  16   5          7.51          7.00         1.91 o
   2  16   5         23.09         22.27         2.58 o
   3  16   5         27.35         33.99         3.92 o
 -19   0   6          7.99         -2.92         4.41 o
 -18   0   6          0.35         -0.59         2.65 o
 -17   0   6        333.40        355.62         8.37 o
 -16   0   6         58.96         86.51         4.86 o
 -15   0   6         14.88         35.67         3.07 o
 -14   0   6        208.29        172.48         5.58 o
 -13   0   6         25.55         33.89         3.02 o
 -12   0   6       1168.52       1222.36        14.54 o
 -11   0   6         71.09         64.67         3.36 o
 -10   0   6        245.30        233.56         7.08 o
  -9   0   6        160.81        174.28         4.63 o
  -8   0   6          0.00         -0.84         1.28 o
  -7   0   6          7.37         16.12         2.08 o
  -6   0   6         11.78          9.44         1.91 o
  -5   0   6        676.68        700.80         9.61 o
  -4   0   6         12.58         19.12         2.63 o
  -3   0   6         24.79         37.30         2.94 o
  -2   0   6       2162.45       2068.92        23.46 o
  -1   0   6         52.04         85.06         4.23 o
   0   0   6       2628.72       2863.05        32.17 o
   1   0   6       1558.06       1742.46        18.11 o
   2   0   6          5.36          5.78         1.81 o
   3   0   6       1540.84       1791.68        18.68 o
   4   0   6         46.63         54.15         3.14 o
   5   0   6        301.67        241.35         5.74 o
   6   0   6        220.02        237.35         5.50 o
   7   0   6        132.92        158.70         4.82 o
   8   0   6         20.09         23.58         2.60 o
   9   0   6         12.96         20.25         3.42 o
  10   0   6        351.57        366.33         8.30 o
  11   0   6         82.49         94.11         4.62 o
  12   0   6        148.61        170.90         6.42 o
  13   0   6        178.85        191.36         7.88 o
 -19   1   6         50.53         55.47         4.94 o
 -18   1   6        165.69        172.32         7.98 o
 -17   1   6         17.58         18.63         1.96 o
 -16   1   6         21.47         26.44         2.07 o
 -15   1   6          7.45          7.75         1.55 o
 -14   1   6         37.94         34.18         2.14 o
 -13   1   6        567.66        584.38         6.72 o
 -12   1   6        466.72        474.02         5.72 o
 -11   1   6        669.56        665.93         6.77 o
 -10   1   6        267.67        292.90         4.83 o
  -9   1   6        245.64        270.55         4.08 o
  -8   1   6        435.60        421.95         5.13 o
  -7   1   6         24.97         15.00         1.36 o
  -6   1   6       1666.30       1682.53        12.01 o
  -5   1   6         61.67         44.69         2.03 o
  -4   1   6          4.26          6.70         1.43 o
  -3   1   6        874.92        917.64         8.28 o
  -2   1   6        893.11        903.08         8.81 o
  -1   1   6        519.45        545.14         6.94 o
   0   1   6        515.10        492.90         5.95 o
   1   1   6       2145.83       2514.99        17.36 o
   2   1   6       2507.85       2833.13        18.65 o
   3   1   6          2.01         -0.99         0.99 o
   4   1   6        195.12        199.98         3.76 o
   5   1   6        121.55        119.21         3.02 o
   6   1   6        102.77         81.96         2.59 o
   7   1   6         57.57         48.21         2.14 o
   8   1   6         32.96         22.73         1.82 o
   9   1   6         13.25         13.66         1.62 o
  10   1   6          0.00         -0.61         1.30 o
  11   1   6         17.82         30.46         2.12 o
  12   1   6         20.14         22.69         2.23 o
  13   1   6        273.99        303.55         6.15 o
 -19   2   6          1.83          2.21         2.74 o
 -18   2   6          0.38          2.73         1.99 o
 -17   2   6         50.50         49.40         2.70 o
 -16   2   6         99.11         91.98         3.24 o
 -15   2   6         45.40         35.60         2.20 o
 -14   2   6         21.95         11.19         1.67 o
 -13   2   6        540.83        523.74         6.11 o
 -12   2   6          0.31          0.69         1.20 o
 -11   2   6        671.69        700.81         6.89 o
 -10   2   6        231.30        208.25         3.94 o
  -9   2   6         93.66         79.65         2.50 o
  -8   2   6       1506.09       1542.46        11.16 o
  -7   2   6          0.00         -0.92         0.92 o
  -6   2   6        105.50        114.08         2.91 o
  -5   2   6        120.82        144.35         3.23 o
  -4   2   6        300.01        340.44         4.62 o
  -3   2   6          0.71          1.34         1.38 o
  -2   2   6        762.93        715.33         7.42 o
  -1   2   6        153.23        185.00         3.72 o
   0   2   6        388.95        496.97         5.94 o
   1   2   6       1173.48       1197.29        10.30 o
   2   2   6          0.87         -0.95         0.95 o
   3   2   6       1021.26       1031.32         9.11 o
   4   2   6        333.53        347.53         4.82 o
   5   2   6         52.90         57.77         2.31 o
   6   2   6        317.15        349.27         4.56 o
   7   2   6         27.88         32.30         1.89 o
   8   2   6          1.01         -0.32         1.28 o
   9   2   6          6.63          5.46         1.45 o
  10   2   6          8.41          7.64         1.54 o
  11   2   6         82.23         87.88         3.32 o
  12   2   6          0.83         -0.79         1.63 o
  13   2   6         17.03         19.70         2.35 o
 -19   3   6          4.01         10.35         2.64 o
 -18   3   6         16.58         21.27         2.89 o
 -17   3   6         93.68         99.39         3.84 o
 -16   3   6         56.01         53.59         2.53 o
 -15   3   6        144.49        157.69         4.58 o
 -14   3   6         13.45         13.28         1.65 o
 -13   3   6         20.03         27.58         1.96 o
 -12   3   6         59.72         67.03         2.49 o
 -11   3   6         14.33         10.70         1.42 o
 -10   3   6        157.44        170.15         3.36 o
  -9   3   6        115.82        138.09         2.97 o
  -8   3   6         13.30         18.21         1.38 o
  -7   3   6         58.56         48.87         2.22 o
  -6   3   6        735.41        858.96         7.37 o
  -5   3   6        522.92        492.96         5.36 o
  -4   3   6         40.95         33.24         2.04 o
  -3   3   6        949.27       1038.46         9.13 o
  -2   3   6       1085.66       1130.17         9.83 o
  -1   3   6        224.04        226.02         3.68 o
   0   3   6        248.67        230.38         4.02 o
   1   3   6          0.09          0.60         1.15 o
   2   3   6        307.09        302.66         4.67 o
   3   3   6          0.17          1.66         1.13 o
   4   3   6        356.95        323.85         5.13 o
   5   3   6        534.53        531.01         6.12 o
   6   3   6        110.70        117.84         3.31 o
   7   3   6        344.37        343.83         5.23 o
   8   3   6        121.58        118.23         3.24 o
   9   3   6         58.45         76.40         2.74 o
  10   3   6         41.39         31.73         2.25 o
  11   3   6         64.74         71.65         2.99 o
  12   3   6         34.68         42.68         2.91 o
  13   3   6         45.53         48.55         3.09 o
 -18   4   6          2.59          1.79         2.88 o
 -17   4   6         40.79         36.58         2.71 o
 -16   4   6          2.97          1.47         1.40 o
 -15   4   6          7.77         10.03         1.74 o
 -14   4   6          0.10         -0.83         1.24 o
 -13   4   6        100.36        109.42         3.44 o
 -12   4   6        538.18        597.81         6.55 o
 -11   4   6        172.29        194.11         3.73 o
 -10   4   6       2545.60       2589.89        16.81 o
  -9   4   6        607.71        661.23         6.35 o
  -8   4   6          9.41         12.90         1.40 o
  -7   4   6        285.92        271.11         3.87 o
  -6   4   6       3243.23       3361.60        19.94 o
  -5   4   6       2199.41       2322.00        14.76 o
  -4   4   6        177.31        184.54         3.27 o
  -3   4   6       1352.72       1307.43        10.20 o
  -2   4   6        279.71        297.06         4.22 o
  -1   4   6         60.82         83.33         2.82 o
   0   4   6         66.83         76.44         2.51 o
   1   4   6        160.19        161.37         3.26 o
   2   4   6         28.79         25.65         1.71 o
   3   4   6          6.38          8.11         1.38 o
   4   4   6        191.36        188.66         3.83 o
   5   4   6        118.48        144.56         4.00 o
   6   4   6        849.70        745.64         7.58 o
   7   4   6         35.46         34.54         1.93 o
   8   4   6        115.69        102.50         3.32 o
   9   4   6          0.09         -0.33         1.27 o
  10   4   6         27.78         23.32         1.96 o
  11   4   6         36.17         37.23         2.31 o
  12   4   6        412.46        442.16         7.29 o
  13   4   6          4.99         -0.01         1.89 o
 -18   5   6          9.07          8.30         2.38 o
 -17   5   6          2.12         -0.85         2.33 o
 -16   5   6          3.02          3.22         1.48 o
 -15   5   6          0.59         -0.42         1.32 o
 -14   5   6          1.04          1.84         1.31 o
 -13   5   6        304.72        281.09         4.48 o
 -12   5   6         26.55         25.34         1.81 o
 -11   5   6         34.34         52.04         2.20 o
 -10   5   6       1387.73       1409.01        10.87 o
  -9   5   6        557.57        616.56         6.29 o
  -8   5   6        775.85        798.22         7.58 o
  -7   5   6        280.02        299.28         4.07 o
  -6   5   6       1313.02       1323.83         9.99 o
  -5   5   6         46.44         46.87         1.82 o
  -4   5   6         27.79         19.50         1.38 o
  -3   5   6        822.59        773.29         6.62 o
  -2   5   6        356.40        375.91         4.52 o
  -1   5   6        977.32        927.24         8.92 o
   0   5   6        501.67        497.64         5.49 o
   1   5   6         16.91         18.77         1.44 o
   2   5   6        114.27        116.34         2.85 o
   3   5   6        869.96        912.20         8.55 o
   4   5   6        641.14        665.89         7.17 o
   5   5   6          1.08         -1.16         1.16 o
   6   5   6        502.78        508.83         6.41 o
   7   5   6        103.71         89.18         3.45 o
   8   5   6        163.27        157.44         3.50 o
   9   5   6         27.73         26.05         1.99 o
  10   5   6         37.58         42.55         2.62 o
  11   5   6         22.28         18.88         1.98 o
  12   5   6          0.72         -0.96         2.33 o
  13   5   6          4.43          1.82         2.28 o
 -18   6   6          2.38          3.13         2.14 o
 -17   6   6          0.01         -1.41         1.83 o
 -16   6   6          0.48         -1.30         1.52 o
 -15   6   6          0.59          1.56         1.37 o
 -14   6   6         75.44         69.02         2.73 o
 -13   6   6        149.60        170.86         3.66 o
 -12   6   6        311.22        321.45         5.11 o
 -11   6   6        110.69         95.32         2.98 o
 -10   6   6         28.77         22.00         1.66 o
  -9   6   6        329.66        335.42         4.72 o
  -8   6   6         21.98         16.47         1.42 o
  -7   6   6          0.04          0.71         0.96 o
  -6   6   6          0.20         24.66         1.40 o
  -5   6   6        132.41        142.90         2.70 o
  -4   6   6        277.89        271.01         3.81 o
  -3   6   6        826.52        942.42         7.48 o
  -2   6   6          0.59          0.06         0.95 o
  -1   6   6         31.78         42.25         2.12 o
   0   6   6       2121.17       2116.41        15.84 o
   1   6   6        729.63        765.51         7.94 o
   2   6   6        380.79        365.83         4.41 o
   3   6   6        133.22        137.58         3.99 o
   4   6   6        113.25        108.72         2.93 o
   5   6   6        154.24        166.00         3.55 o
   6   6   6        187.21        187.72         3.88 o
   7   6   6        597.33        562.51         6.84 o
   8   6   6          7.83          7.22         1.48 o
   9   6   6        199.58        207.41         4.23 o
  10   6   6        317.38        323.14         5.02 o
  11   6   6         76.98         73.29         3.17 o
  12   6   6         78.64         84.97         3.61 o
 -17   7   6          8.69          6.87         2.03 o
 -16   7   6        213.07        229.68         5.43 o
 -15   7   6        281.05        288.70         4.95 o
 -14   7   6         72.20         63.85         2.70 o
 -13   7   6        291.26        279.20         4.75 o
 -12   7   6        314.07        308.10         4.62 o
 -11   7   6          0.09         -1.09         1.09 o
 -10   7   6        178.88        165.81         3.52 o
  -9   7   6        364.11        388.81         5.00 o
  -8   7   6        871.15        930.14         7.85 o
  -7   7   6        144.94        140.08         2.83 o
  -6   7   6        411.94        398.43         4.80 o
  -5   7   6          8.14          8.19         1.12 o
  -4   7   6        874.37        902.70         8.28 o
  -3   7   6        415.29        439.95         5.09 o
  -2   7   6        295.52        314.40         4.15 o
  -1   7   6        348.51        366.46         4.84 o
   0   7   6        168.66        189.35         3.79 o
   1   7   6        322.59        331.78         4.87 o
   2   7   6        438.63        432.11         5.74 o
   3   7   6        617.41        592.30         7.15 o
   4   7   6       1315.35       1244.32        10.91 o
   5   7   6        157.68        153.97         3.54 o
   6   7   6        488.07        475.57         6.44 o
   7   7   6          3.83          3.65         1.45 o
   8   7   6          4.91          3.33         1.44 o
   9   7   6        132.20        135.59         3.49 o
  10   7   6         14.58         11.79         1.81 o
  11   7   6         33.13         34.96         2.48 o
  12   7   6          6.19         10.62         2.09 o
 -17   8   6        120.32        130.51         4.73 o
 -16   8   6         30.85         23.68         2.35 o
 -15   8   6          0.59          3.15         1.56 o
 -14   8   6          0.04          0.90         1.32 o
 -13   8   6        408.94        410.76         5.63 o
 -12   8   6          1.20         -0.61         1.14 o
 -11   8   6        213.68        202.20         3.78 o
 -10   8   6         85.84         88.03         2.72 o
  -9   8   6        171.26        200.03         3.50 o
  -8   8   6        483.88        501.89         5.44 o
  -7   8   6         26.14         25.80         1.56 o
  -6   8   6        332.99        342.59         4.69 o
  -5   8   6         79.92         78.66         2.51 o
  -4   8   6         78.81         89.76         2.49 o
  -3   8   6         71.92         82.09         2.36 o
  -2   8   6         26.27         26.49         1.64 o
  -1   8   6         11.20         18.39         1.48 o
   0   8   6        873.50        854.19         8.58 o
   1   8   6        455.67        448.36         6.06 o
   2   8   6        191.58        203.11         3.87 o
   3   8   6        972.70        912.24         8.95 o
   4   8   6         64.90         65.68         2.55 o
   5   8   6          3.76          4.91         1.29 o
   6   8   6        108.27        109.57         3.11 o
   7   8   6         10.32          6.64         1.36 o
   8   8   6         77.05         88.97         3.30 o
   9   8   6          1.00         -0.39         1.48 o
  10   8   6          5.76          4.57         1.68 o
  11   8   6         13.29          9.51         2.16 o
 -16   9   6         24.56         20.19         2.42 o
 -15   9   6         42.99         38.50         2.50 o
 -14   9   6          1.86          0.82         1.30 o
 -13   9   6          0.18         -0.81         1.18 o
 -12   9   6        150.24        136.57         3.44 o
 -11   9   6         28.96         30.46         1.84 o
 -10   9   6         19.02          9.57         1.30 o
  -9   9   6          9.32          5.75         1.16 o
  -8   9   6        244.36        227.72         3.59 o
  -7   9   6        702.53        697.09         6.74 o
  -6   9   6        273.12        279.04         3.94 o
  -5   9   6        541.47        517.40         5.53 o
  -4   9   6         18.01         22.62         1.58 o
  -3   9   6         12.57         13.45         1.31 o
  -2   9   6          4.15          5.52         1.11 o
  -1   9   6         80.06         77.22         2.43 o
   0   9   6        140.01        134.83         3.33 o
   1   9   6          0.31         -0.79         1.02 o
   2   9   6         28.34         33.98         1.88 o
   3   9   6        105.80         97.82         3.32 o
   4   9   6         37.97         44.74         2.61 o
   5   9   6        160.23        153.68         3.85 o
   6   9   6         74.94         81.15         3.44 o
   7   9   6          0.43         -1.16         1.62 o
   8   9   6          5.88          8.62         1.81 o
   9   9   6        123.75        113.17         4.13 o
  10   9   6        193.27        199.97         6.15 o
  11   9   6         21.52         22.58         2.97 o
 -16  10   6        121.81        110.19         4.37 o
 -15  10   6        121.26        133.25         5.21 o
 -14  10   6          0.42         -0.60         1.55 o
 -13  10   6         82.07         97.16         3.42 o
 -12  10   6         13.83          7.96         1.59 o
 -11  10   6          9.48         12.48         1.63 o
 -10  10   6         78.13         79.85         2.94 o
  -9  10   6        184.08        173.75         4.21 o
  -8  10   6        218.84        218.42         4.44 o
  -7  10   6          2.29          0.85         1.28 o
  -6  10   6        161.54        139.61         3.45 o
  -5  10   6          4.04          2.60         1.35 o
  -4  10   6          9.10         14.04         1.48 o
  -3  10   6         46.23         41.79         1.79 o
  -2  10   6         75.82         79.56         2.25 o
  -1  10   6         32.54         49.43         1.93 o
   0  10   6        271.26        297.74         3.88 o
   1  10   6        144.14        146.70         3.08 o
   2  10   6         51.28         54.45         3.11 o
   3  10   6         12.45         15.31         1.70 o
   4  10   6        104.19        111.30         3.18 o
   5  10   6        188.86        194.09         4.58 o
   6  10   6        135.76        130.93         3.95 o
   7  10   6        167.93        166.19         4.29 o
   8  10   6         88.42         88.78         3.54 o
   9  10   6          3.33          1.54         1.77 o
  10  10   6          1.36          2.99         1.96 o
 -15  11   6          5.53          3.15         2.33 o
 -14  11   6         67.32         69.88         3.74 o
 -13  11   6          4.42          3.90         1.44 o
 -12  11   6        203.40        200.01         4.11 o
 -11  11   6        212.40        215.13         4.68 o
 -10  11   6         10.00          7.33         1.56 o
  -9  11   6        663.23        636.88         7.78 o
  -8  11   6        454.46        433.53         6.06 o
  -7  11   6         37.12         38.78         2.22 o
  -6  11   6         49.02         57.94         2.48 o
  -5  11   6         59.93         50.99         2.32 o
  -4  11   6        212.08        170.13         3.48 o
  -3  11   6        197.45        178.01         3.54 o
  -2  11   6        154.99        177.50         3.79 o
  -1  11   6        971.82        960.19        10.34 o
   0  11   6        277.50        254.55         3.96 o
   1  11   6        649.05        572.81         6.72 o
   2  11   6        202.77        201.40         4.02 o
   3  11   6        381.00        377.62         5.86 o
   4  11   6          0.01         -1.19         1.19 o
   5  11   6         24.77         23.48         2.05 o
   6  11   6          0.02          0.52         1.30 o
   7  11   6        160.05        154.13         4.37 o
   8  11   6          0.01         -1.63         1.63 o
   9  11   6         42.37         45.24         3.05 o
 -14  12   6         12.24          9.24         2.10 o
 -13  12   6         78.36         84.72         3.79 o
 -12  12   6         10.47          6.15         1.66 o
 -11  12   6          4.07          2.45         1.46 o
 -10  12   6         32.76         34.39         2.20 o
  -9  12   6         85.35         95.34         3.45 o
  -8  12   6         20.15         17.65         1.93 o
  -7  12   6          0.20         -1.07         1.20 o
  -6  12   6         16.40         15.59         1.60 o
  -5  12   6        138.27        145.12         3.65 o
  -4  12   6          0.17         -0.11         1.10 o
  -3  12   6         17.53         17.66         1.74 o
  -2  12   6         69.87         67.78         3.10 o
  -1  12   6        234.87        194.99         4.60 o
   0  12   6          9.31          6.37         1.82 o
   1  12   6          0.93         -0.57         1.58 o
   2  12   6        270.84        297.00         5.56 o
   3  12   6         46.22         45.66         3.24 o
   4  12   6        147.78        156.70         4.47 o
   5  12   6          3.96          7.94         1.70 o
   6  12   6         18.19         17.37         1.95 o
   7  12   6        118.27        121.18         4.03 o
   8  12   6         14.86         16.82         2.29 o
 -13  13   6         69.40         59.72         3.60 o
 -12  13   6        121.46        132.43         4.37 o
 -11  13   6         61.56         62.62         2.81 o
 -10  13   6         50.21         53.99         2.92 o
  -9  13   6        101.81        111.05         3.74 o
  -8  13   6        157.37        170.51         3.92 o
  -7  13   6         44.22         55.08         2.59 o
  -6  13   6         23.22         19.76         1.61 o
  -5  13   6          0.30          1.14         1.18 o
  -4  13   6         46.70         49.32         2.82 o
  -3  13   6          7.26         16.24         2.02 o
  -2  13   6         12.85         24.38         2.01 o
  -1  13   6          5.78          7.05         1.65 o
   0  13   6         28.89         21.48         2.43 o
   1  13   6         21.83         31.15         3.37 o
   2  13   6         12.93         12.47         2.15 o
   3  13   6         15.68         16.66         2.41 o
   4  13   6         51.42         48.42         2.67 o
   5  13   6         56.02         47.73         3.20 o
   6  13   6         10.91         13.19         2.80 o
   7  13   6        165.64        176.52         5.41 o
 -11  14   6          0.33         -0.58         1.86 o
 -10  14   6         57.68         54.68         2.65 o
  -9  14   6         14.80         12.56         1.92 o
  -8  14   6         91.59        110.08         3.28 o
  -7  14   6        173.39        168.80         3.89 o
  -6  14   6          0.18         -0.45         1.25 o
  -5  14   6        179.35        199.11         4.90 o
  -4  14   6          0.03          0.40         1.46 o
  -3  14   6         70.58         74.48         3.08 o
  -2  14   6         43.49         51.41         2.79 o
  -1  14   6         17.11         21.99         2.52 o
   0  14   6         28.59         36.32         2.92 o
   1  14   6         36.99         36.37         2.79 o
   2  14   6          0.23         -0.36         1.58 o
   3  14   6          8.71         11.26         2.25 o
   4  14   6         62.11         55.86         5.10 o
   5  14   6         55.39         47.79         4.16 o
   6  14   6         73.57         72.07         5.14 o
  -9  15   6        205.68        237.73         4.52 o
  -8  15   6          1.70         -1.23         1.42 o
  -7  15   6         26.33         29.00         2.02 o
  -6  15   6         52.97         59.85         3.02 o
  -5  15   6          7.48          7.52         1.58 o
  -4  15   6         22.50         26.12         2.54 o
  -3  15   6         88.19        102.37         3.69 o
  -2  15   6         28.24         27.22         4.12 o
  -1  15   6          0.00          3.72         2.49 o
   0  15   6        134.69        149.44         5.32 o
   1  15   6         27.93         32.40         2.57 o
   2  15   6         24.40         14.86         2.41 o
   3  15   6         61.25         67.90         3.92 o
   4  15   6         23.09         21.47         4.26 o
  -7  16   6         28.86         31.45         2.42 o
  -6  16   6         60.93         62.25         2.82 o
  -5  16   6          1.37          1.67         1.84 o
  -4  16   6          1.38          0.25         1.57 o
  -3  16   6          4.87          2.49         1.78 o
  -2  16   6          0.12          0.96         1.96 o
  -1  16   6         26.60         27.62         2.74 o
   0  16   6          4.23          2.34         2.04 o
   1  16   6          0.65          5.52         1.98 o
 -19   1   7         79.31         71.67         5.40 o
 -18   1   7         23.55         30.85         3.30 o
 -17   1   7        176.97        188.37         4.79 o
 -16   1   7         74.22         69.65         3.11 o
 -15   1   7         15.56         11.97         1.75 o
 -14   1   7         83.55         78.32         2.94 o
 -13   1   7        800.63        832.39         8.66 o
 -12   1   7         58.02         60.03         2.47 o
 -11   1   7         14.72         17.59         1.75 o
 -10   1   7         12.63         10.11         1.39 o
  -9   1   7       1107.00       1089.01         9.39 o
  -8   1   7          5.26          1.83         1.05 o
  -7   1   7        372.23        409.73         5.26 o
  -6   1   7        310.28        341.15         4.99 o
  -5   1   7        550.00        532.31         6.37 o
  -4   1   7        218.17        231.32         4.17 o
  -3   1   7       1350.27       1457.53        13.00 o
  -2   1   7       1383.05       1503.39        13.33 o
  -1   1   7       1593.97       1683.99        14.32 o
   0   1   7        822.54        849.62         8.17 o
   1   1   7        106.39        118.39         3.74 o
   2   1   7        532.37        540.51         6.39 o
   3   1   7          9.00          9.42         1.43 o
   4   1   7         73.76         64.19         2.58 o
   5   1   7         50.55         49.02         2.35 o
   6   1   7          1.25          0.39         1.38 o
   7   1   7          0.44          1.49         1.34 o
   8   1   7        206.09        187.16         3.99 o
   9   1   7          3.33          3.39         1.60 o
  10   1   7         26.81         26.41         2.02 o
  11   1   7          8.74          5.64         1.71 o
  12   1   7          8.36         10.87         2.15 o
 -19   2   7         26.12         24.34         4.25 o
 -18   2   7         25.74         22.61         2.90 o
 -17   2   7        150.15        149.21         4.33 o
 -16   2   7        126.09        136.26         4.20 o
 -15   2   7          7.29          3.76         1.42 o
 -14   2   7          3.70          5.77         1.50 o
 -13   2   7        118.32        126.69         3.68 o
 -12   2   7        449.94        497.54         5.95 o
 -11   2   7        140.88        138.10         3.55 o
 -10   2   7       2231.18       2224.15        15.85 o
  -9   2   7         28.99         26.29         2.20 o
  -8   2   7          1.01          1.23         1.01 o
  -7   2   7         22.81         17.66         1.52 o
  -6   2   7        826.55        794.67         7.60 o
  -5   2   7        224.32        246.66         4.25 o
  -4   2   7          0.07         -0.08         1.17 o
  -3   2   7        425.47        474.77         5.84 o
  -2   2   7        307.06        332.50         4.95 o
  -1   2   7         51.33         33.01         2.04 o
   0   2   7          0.20         -0.01         1.15 o
   1   2   7        601.67        646.14         7.09 o
   2   2   7         13.81         21.47         1.83 o
   3   2   7          5.75          3.80         1.19 o
   4   2   7          2.22          8.10         1.43 o
   5   2   7        303.52        319.20         5.25 o
   6   2   7         85.83         65.70         2.73 o
   7   2   7          3.23          1.46         1.31 o
   8   2   7         44.46         36.24         2.12 o
   9   2   7         95.79        104.77         3.29 o
  10   2   7          0.37          0.46         1.38 o
  11   2   7         32.14         30.00         2.39 o
  12   2   7         23.12         23.94         2.45 o
 -19   3   7         68.65         60.30         4.66 o
 -18   3   7         13.03         10.56         2.51 o
 -17   3   7         26.47         35.11         2.61 o
 -16   3   7         34.40         31.39         2.26 o
 -15   3   7          0.46         -1.31         1.31 o
 -14   3   7          0.51         -0.91         1.24 o
 -13   3   7        251.30        239.02         4.42 o
 -12   3   7         24.76         18.97         1.74 o
 -11   3   7        140.45        149.44         3.68 o
 -10   3   7         73.13         63.25         2.44 o
  -9   3   7         77.90         73.68         2.64 o
  -8   3   7          9.14          9.13         1.29 o
  -7   3   7          1.16         -0.90         0.90 o
  -6   3   7         72.53         74.88         2.51 o
  -5   3   7        269.16        259.18         4.13 o
  -4   3   7       1345.81       1537.39        12.06 o
  -3   3   7         73.25         74.08         3.51 o
  -2   3   7        245.83        252.80         4.13 o
  -1   3   7        882.19        916.77         8.39 o
   0   3   7         92.29         89.69         2.93 o
   1   3   7       1315.99       1421.06        11.98 o
   2   3   7        121.83        146.18         3.91 o
   3   3   7          8.94          1.97         1.40 o
   4   3   7        129.15        112.81         3.43 o
   5   3   7        501.10        498.96         6.74 o
   6   3   7        718.59        689.59         7.36 o
   7   3   7        627.87        581.06         6.94 o
   8   3   7        740.72        737.87         7.81 o
   9   3   7          6.90          7.54         1.56 o
  10   3   7        132.43        144.33         4.03 o
  11   3   7         13.67         13.30         2.04 o
  12   3   7         25.39         31.77         2.82 o
 -18   4   7          5.88          0.77         2.65 o
 -17   4   7          1.04          3.82         1.94 o
 -16   4   7          4.34          2.49         1.45 o
 -15   4   7          3.87          8.48         1.75 o
 -14   4   7         82.79         77.76         2.88 o
 -13   4   7          8.08          6.31         1.39 o
 -12   4   7          7.46          7.90         1.43 o
 -11   4   7       1091.16       1054.24         9.24 o
 -10   4   7        334.12        288.25         4.61 o
  -9   4   7         84.60         96.01         2.89 o
  -8   4   7        387.65        423.55         5.28 o
  -7   4   7         34.83         33.98         1.82 o
  -6   4   7         22.31         18.14         1.43 o
  -5   4   7        571.04        613.13         6.50 o
  -4   4   7        211.48        179.10         3.47 o
  -3   4   7       1534.39       1569.61        12.22 o
  -2   4   7        371.20        396.53         5.10 o
  -1   4   7        450.83        395.26         5.52 o
   0   4   7        500.73        554.22         6.83 o
   1   4   7        309.89        313.21         4.81 o
   2   4   7       1457.99       1448.75        12.59 o
   3   4   7         27.38         18.57         1.79 o
   4   4   7          4.11          1.71         1.40 o
   5   4   7        169.15        162.16         4.10 o
   6   4   7          1.02          7.54         1.65 o
   7   4   7         15.62         21.15         2.05 o
   8   4   7         12.96         12.50         1.82 o
   9   4   7        364.26        366.39         5.81 o
  10   4   7          7.38          2.25         1.56 o
  11   4   7        133.56        144.40         4.72 o
  12   4   7          2.13          1.05         1.99 o
 -18   5   7         46.40         45.71         3.30 o
 -17   5   7         78.47         86.74         4.05 o
 -16   5   7        345.57        350.70         5.60 o
 -15   5   7        144.12        160.02         4.00 o
 -14   5   7          0.81          2.30         1.38 o
 -13   5   7         24.39         24.16         1.88 o
 -12   5   7        119.25        137.70         4.04 o
 -11   5   7         72.89         75.86         2.74 o
 -10   5   7          2.92          5.01         1.25 o
  -9   5   7         81.53         80.57         3.47 o
  -8   5   7        169.54        147.15         3.23 o
  -7   5   7        201.30        212.26         3.82 o
  -6   5   7         56.31         56.12         2.10 o
  -5   5   7         16.73         24.69         1.59 o
  -4   5   7        280.76        269.86         4.08 o
  -3   5   7        296.00        312.83         4.42 o
  -2   5   7         13.21         22.39         1.65 o
  -1   5   7          7.85          4.89         1.23 o
   0   5   7        748.49        728.92         7.41 o
   1   5   7        391.87        390.39         5.28 o
   2   5   7        392.17        354.22         5.10 o
   3   5   7       1071.59       1031.12        10.60 o
   4   5   7          0.01         -1.02         1.31 o
   5   5   7         24.18         22.11         1.92 o
   6   5   7        119.10        127.16         3.77 o
   7   5   7        152.67        146.16         3.84 o
   8   5   7          3.63          2.68         1.53 o
   9   5   7          6.67          6.12         1.61 o
  10   5   7          2.93          5.82         1.71 o
  11   5   7        106.64        120.78         4.31 o
  12   5   7          5.44          5.65         2.11 o
 -18   6   7          0.02         -1.41         2.52 o
 -17   6   7         77.12         69.00         4.63 o
 -16   6   7          5.46         10.16         2.07 o
 -15   6   7         39.29         29.15         2.03 o
 -14   6   7         56.21         58.55         3.27 o
 -13   6   7        254.12        275.75         4.69 o
 -12   6   7        686.46        694.78         7.47 o
 -11   6   7        658.85        647.78         7.86 o
 -10   6   7         23.69         19.95         1.70 o
  -9   6   7         40.85         53.51         2.24 o
  -8   6   7        315.64        328.12         4.84 o
  -7   6   7          0.12          0.95         1.05 o
  -6   6   7        224.81        224.93         3.66 o
  -5   6   7        159.14        168.55         3.14 o
  -4   6   7        202.18        215.88         3.52 o
  -3   6   7        307.08        349.51         4.37 o
  -2   6   7        194.60        213.95         4.15 o
  -1   6   7       1262.93       1263.13        11.39 o
   0   6   7        142.89        163.22         3.40 o
   1   6   7        576.49        546.15         6.78 o
   2   6   7        364.43        395.59         5.13 o
   3   6   7        209.77        220.83         3.98 o
   4   6   7        254.20        263.85         4.77 o
   5   6   7          0.77         -1.28         1.28 o
   6   6   7        213.26        207.61         4.12 o
   7   6   7          1.34          0.01         1.42 o
   8   6   7         14.42         10.24         1.83 o
   9   6   7         75.73         76.89         3.03 o
  10   6   7         15.79         12.34         1.98 o
  11   6   7        104.50        120.68         4.76 o
 -17   7   7         19.76         14.70         2.97 o
 -16   7   7        129.63        141.88         4.60 o
 -15   7   7        394.60        423.19         6.05 o
 -14   7   7        217.63        253.96         4.77 o
 -13   7   7         57.48         60.41         2.55 o
 -12   7   7          6.07          7.65         1.48 o
 -11   7   7        122.49        123.68         3.41 o
 -10   7   7         86.19         68.08         2.53 o
  -9   7   7        530.14        517.60         5.88 o
  -8   7   7        998.89        966.05         8.37 o
  -7   7   7        254.22        248.73         3.96 o
  -6   7   7        362.65        357.35         4.56 o
  -5   7   7          5.39          4.33         1.24 o
  -4   7   7         10.92          8.01         1.20 o
  -3   7   7        228.46        231.18         3.90 o
  -2   7   7        205.58        205.15         3.92 o
  -1   7   7         14.49         14.24         1.73 o
   0   7   7        586.09        585.72         7.10 o
   1   7   7        896.41        813.14         8.99 o
   2   7   7         34.13         30.36         2.47 o
   3   7   7        110.50        117.28         3.67 o
   4   7   7         54.73         55.68         2.91 o
   5   7   7        435.82        393.58         5.77 o
   6   7   7         32.37         33.63         2.11 o
   7   7   7        155.69        152.78         3.80 o
   8   7   7         78.16         88.12         2.95 o
   9   7   7          3.99         -1.06         1.72 o
  10   7   7         63.77         67.74         3.16 o
  11   7   7         10.90         10.66         1.99 o
 -17   8   7          0.04          2.25         2.03 o
 -16   8   7          4.09         -0.24         2.43 o
 -15   8   7         63.76         70.54         3.09 o
 -14   8   7         58.40         65.30         3.37 o
 -13   8   7         73.62         73.33         2.96 o
 -12   8   7         11.92         11.51         1.55 o
 -11   8   7          0.09          1.85         1.21 o
 -10   8   7        442.53        455.80         5.59 o
  -9   8   7        300.36        332.39         4.62 o
  -8   8   7         26.12         31.08         1.86 o
  -7   8   7       1838.69       1766.78        12.29 o
  -6   8   7        347.98        372.32         5.25 o
  -5   8   7        151.14        126.67         3.14 o
  -4   8   7        435.31        440.27         5.45 o
  -3   8   7          4.91          3.38         1.17 o
  -2   8   7         24.88         24.41         1.80 o
  -1   8   7         38.25         47.23         2.40 o
   0   8   7       1525.16       1448.10        12.44 o
   1   8   7        646.04        657.47         7.59 o
   2   8   7        671.18        635.22         7.73 o
   3   8   7        712.08        673.77         8.11 o
   4   8   7        186.81        183.70         4.26 o
   5   8   7          8.84          9.11         1.62 o
   6   8   7          6.92          6.41         1.51 o
   7   8   7        193.52        209.84         4.38 o
   8   8   7         16.62         16.64         1.81 o
   9   8   7         26.59         25.40         2.37 o
  10   8   7        188.22        185.85         5.21 o
 -16   9   7        155.47        174.04         6.60 o
 -15   9   7         25.48         22.35         2.41 o
 -14   9   7          0.24          1.43         1.45 o
 -13   9   7          8.94          9.47         1.45 o
 -12   9   7          0.11          1.43         1.27 o
 -11   9   7          1.25         -1.02         1.06 o
 -10   9   7        136.50        157.99         3.35 o
  -9   9   7         60.18         55.12         2.19 o
  -8   9   7         29.23         17.22         1.59 o
  -7   9   7        763.48        687.05         7.41 o
  -6   9   7        587.46        608.55         6.87 o
  -5   9   7        348.83        363.03         5.22 o
  -4   9   7        675.91        597.59         6.52 o
  -3   9   7         65.62         66.35         2.48 o
  -2   9   7        255.24        227.67         4.07 o
  -1   9   7          9.30         10.09         1.57 o
   0   9   7         74.69         62.29         2.77 o
   1   9   7         90.66        100.65         3.32 o
   2   9   7       1145.93       1111.65        10.93 o
   3   9   7        711.03        705.04         7.73 o
   4   9   7         16.63         14.62         1.71 o
   5   9   7         38.39         39.92         2.14 o
   6   9   7         38.26         36.44         2.07 o
   7   9   7         24.77         22.27         1.83 o
   8   9   7        127.42        126.22         4.41 o
   9   9   7         12.97          6.77         2.27 o
  10   9   7         47.48         37.09         3.70 o
 -15  10   7        264.28        275.75         5.84 o
 -14  10   7          2.23          4.68         1.57 o
 -13  10   7        290.06        306.66         4.59 o
 -12  10   7          7.87          8.07         1.65 o
 -11  10   7          1.05          0.82         1.15 o
 -10  10   7          0.16         -0.35         1.05 o
  -9  10   7         60.14         59.21         2.30 o
  -8  10   7        261.96        298.21         4.36 o
  -7  10   7          2.77          3.29         1.11 o
  -6  10   7         19.90         15.59         1.41 o
  -5  10   7          2.25          3.02         1.11 o
  -4  10   7        227.77        214.16         3.90 o
  -3  10   7         12.65          3.60         1.17 o
  -2  10   7         49.90         45.87         2.14 o
  -1  10   7         39.60         27.47         1.81 o
   0  10   7         24.98         26.95         1.79 o
   1  10   7          0.80          0.24         1.15 o
   2  10   7          6.63          6.00         1.30 o
   3  10   7        252.49        252.86         5.31 o
   4  10   7         21.33         18.10         2.07 o
   5  10   7          6.93          7.21         1.97 o
   6  10   7          0.44         -0.13         1.44 o
   7  10   7         13.83          9.28         1.90 o
   8  10   7         49.77         51.86         3.26 o
   9  10   7         48.83         42.67         3.60 o
 -15  11   7         18.07         20.36         2.74 o
 -14  11   7        217.94        252.39         5.97 o
 -13  11   7         99.70        110.66         3.93 o
 -12  11   7         57.26         59.00         2.64 o
 -11  11   7         11.86         16.47         1.94 o
 -10  11   7          3.36          4.97         1.61 o
  -9  11   7        130.49        126.08         3.84 o
  -8  11   7         25.29         22.17         1.93 o
  -7  11   7        104.94        116.71         3.55 o
  -6  11   7          0.74         -1.14         1.14 o
  -5  11   7          8.07          5.44         1.38 o
  -4  11   7          0.02          0.78         0.79 o
  -3  11   7        520.04        504.50         5.66 o
  -2  11   7          0.32          0.55         0.94 o
  -1  11   7        225.79        233.60         3.70 o
   0  11   7         98.04         79.36         2.60 o
   1  11   7         30.96         21.05         1.63 o
   2  11   7          1.32         -1.16         1.16 o
   3  11   7         86.34         83.49         3.23 o
   4  11   7         17.35         13.86         1.70 o
   5  11   7         28.53         33.95         2.46 o
   6  11   7          5.79          5.04         1.69 o
   7  11   7         96.06         90.88         4.24 o
   8  11   7          1.38          3.16         1.81 o
 -14  12   7         37.23         35.93         3.44 o
 -13  12   7        398.41        402.02         7.75 o
 -12  12   7         19.24         18.46         2.08 o
 -11  12   7         29.03         32.76         2.31 o
 -10  12   7         19.32         15.94         1.87 o
  -9  12   7         38.38         42.82         2.66 o
  -8  12   7          1.96         -1.25         1.53 o
  -7  12   7         77.21         71.20         2.99 o
  -6  12   7          0.04         -1.10         1.10 o
  -5  12   7        114.23        110.84         3.20 o
  -4  12   7         74.98         74.42         3.01 o
  -3  12   7         78.33         75.66         2.94 o
  -2  12   7          9.92         11.32         1.87 o
  -1  12   7         31.98         28.87         2.37 o
   0  12   7          2.74          2.33         1.33 o
   1  12   7         60.02         51.70         2.74 o
   2  12   7         12.50          6.38         1.45 o
   3  12   7         12.20          8.51         1.66 o
   4  12   7         57.30         56.10         3.23 o
   5  12   7         40.13         53.10         2.47 o
   6  12   7         11.05          9.17         2.29 o
   7  12   7         16.22         15.61         3.19 o
 -12  13   7          4.03          3.58         1.97 o
 -11  13   7          7.89         10.46         1.85 o
 -10  13   7         78.70        102.01         3.79 o
  -9  13   7        127.68        134.23         4.71 o
  -8  13   7         36.84         36.01         2.42 o
  -7  13   7         74.11         75.39         2.83 o
  -6  13   7          5.07          2.74         1.26 o
  -5  13   7         11.16         13.36         1.72 o
  -4  13   7         17.69         13.37         1.68 o
  -3  13   7          8.47          6.91         1.84 o
  -2  13   7          1.24          1.12         1.44 o
  -1  13   7         48.05         41.43         2.58 o
   0  13   7         48.04         65.52         3.92 o
   1  13   7          8.29          4.61         2.01 o
   2  13   7          0.96         -0.45         1.78 o
   3  13   7        156.14        152.70         5.04 o
   4  13   7          3.90          3.66         1.86 o
   5  13   7         55.37         67.28         4.32 o
   6  13   7         77.34         89.75         4.02 o
 -11  14   7         17.52         22.33         2.45 o
 -10  14   7         63.56         61.78         3.00 o
  -9  14   7         50.62         58.09         3.01 o
  -8  14   7         96.30        108.05         3.49 o
  -7  14   7          1.56          0.50         1.32 o
  -6  14   7          1.84          0.10         1.45 o
  -5  14   7         10.22          8.61         2.14 o
  -4  14   7          3.37          0.06         1.58 o
  -3  14   7         24.09         27.10         2.43 o
  -2  14   7         16.83         13.53         2.02 o
  -1  14   7         21.29         25.38         2.26 o
   0  14   7          0.04          0.48         1.60 o
   1  14   7        113.85        105.74         4.82 o
   2  14   7          5.82          6.49         2.38 o
   3  14   7         87.45         86.78         4.59 o
   4  14   7        338.09        344.45        11.55 o
  -9  15   7         92.87        114.27         3.68 o
  -8  15   7          5.43          4.30         1.58 o
  -7  15   7        232.87        238.84         5.36 o
  -6  15   7        283.40        302.88         6.57 o
  -5  15   7        213.71        198.37         4.96 o
  -4  15   7          7.01          5.62         1.92 o
  -3  15   7         91.03         96.35         4.23 o
  -2  15   7          2.59         10.56         2.17 o
  -1  15   7        188.65        204.29         5.80 o
   0  15   7         12.04         11.22         2.11 o
   1  15   7         45.81         58.16         3.88 o
   2  15   7         61.43         64.36         4.41 o
  -5  16   7        214.09        218.61         5.29 o
  -4  16   7          0.25          1.82         1.94 o
  -3  16   7          0.19          2.74         1.67 o
  -2  16   7         17.14         17.98         2.50 o
 -19   0   8         83.08         70.49         7.74 o
 -18   0   8        110.01        108.15         7.83 o
 -17   0   8        253.34        244.21         7.70 o
 -16   0   8         69.13         78.12         4.57 o
 -15   0   8          7.56         10.04         2.33 o
 -14   0   8        797.11        758.30        12.02 o
 -13   0   8        631.22        596.79        10.34 o
 -12   0   8        101.50        104.07         4.65 o
 -11   0   8        259.97        260.92         6.76 o
 -10   0   8        341.16        337.39         7.07 o
  -9   0   8        108.55        103.72         4.54 o
  -8   0   8        787.68        773.07        12.19 o
  -7   0   8        384.18        395.50         8.04 o
  -6   0   8         57.28         53.03         4.62 o
  -5   0   8        586.78        602.11        10.72 o
  -4   0   8         49.49         59.20         4.04 o
  -3   0   8        207.11        233.67         6.69 o
  -2   0   8        201.53        159.92         5.79 o
  -1   0   8       1708.77       1751.65        21.06 o
   0   0   8        114.77        170.16         5.38 o
   1   0   8        210.52        253.67         6.95 o
   2   0   8          0.31         -0.42         1.78 o
   3   0   8        171.55        187.93         6.12 o
   4   0   8          1.89         -0.56         2.08 o
   5   0   8          0.01         12.17         2.75 o
   6   0   8         18.80         11.19         2.50 o
   7   0   8        169.64        168.50         5.98 o
   8   0   8         67.06         58.18         3.94 o
   9   0   8          0.16         -0.81         2.03 o
  10   0   8         44.42         35.47         3.59 o
  11   0   8        377.23        420.45        13.15 o
 -19   1   8        108.30         98.01         6.22 o
 -18   1   8          4.12          2.68         2.62 o
 -17   1   8        224.37        237.09         5.45 o
 -16   1   8         29.99         36.75         2.94 o
 -15   1   8         93.37         96.68         3.36 o
 -14   1   8         44.53         45.86         2.51 o
 -13   1   8          0.36          0.15         1.36 o
 -12   1   8       1299.94       1255.62        11.26 o
 -11   1   8       2436.13       2436.98        17.05 o
 -10   1   8        135.73        140.93         4.06 o
  -9   1   8          8.67          4.15         1.29 o
  -8   1   8        723.90        718.72         8.11 o
  -7   1   8        209.39        230.44         4.41 o
  -6   1   8        327.56        346.58         5.21 o
  -5   1   8        248.89        251.58         4.64 o
  -4   1   8         71.16         70.67         2.76 o
  -3   1   8          5.06          1.41         1.28 o
  -2   1   8        215.91        205.91         4.37 o
  -1   1   8        394.58        382.60         6.19 o
   0   1   8        548.10        536.68         6.54 o
   1   1   8        385.32        419.28         6.11 o
   2   1   8        531.47        491.67         6.33 o
   3   1   8        248.39        278.55         5.04 o
   4   1   8        412.74        437.98         6.10 o
   5   1   8          1.95         -1.41         1.41 o
   6   1   8         78.38         76.25         3.26 o
   7   1   8        152.98        116.35         4.07 o
   8   1   8         77.57         84.20         3.26 o
   9   1   8        162.57        150.37         4.84 o
  10   1   8         13.16         13.52         1.97 o
  11   1   8          3.77          1.14         1.80 o
 -19   2   8         25.75         19.93         3.68 o
 -18   2   8          6.21         -1.71         2.27 o
 -17   2   8         58.32         70.20         3.49 o
 -16   2   8         40.04         48.30         2.72 o
 -15   2   8          0.07         -1.48         1.48 o
 -14   2   8          6.36          6.75         1.52 o
 -13   2   8          3.86          0.17         1.37 o
 -12   2   8         55.96         56.25         2.64 o
 -11   2   8        364.67        356.37         5.53 o
 -10   2   8        443.19        428.40         5.85 o
  -9   2   8         21.12         31.62         2.03 o
  -8   2   8          0.40          0.92         1.17 o
  -7   2   8        233.03        275.05         4.54 o
  -6   2   8          1.64          1.65         1.17 o
  -5   2   8        162.27        158.27         3.61 o
  -4   2   8         94.49        103.81         4.58 o
  -3   2   8          6.11         13.29         1.60 o
  -2   2   8         23.78         23.25         1.81 o
  -1   2   8        436.44        438.48         6.49 o
   0   2   8         16.19         14.81         1.65 o
   1   2   8         16.15         25.85         1.92 o
   2   2   8        612.97        638.69         7.36 o
   3   2   8          6.03          7.25         1.50 o
   4   2   8         66.60         43.34         2.39 o
   5   2   8         51.60         73.00         3.13 o
   6   2   8        230.47        259.58         5.46 o
   7   2   8         19.16         27.03         2.07 o
   8   2   8          0.78         -1.50         1.50 o
   9   2   8          2.31          4.74         1.59 o
  10   2   8         24.48         23.99         2.36 o
  11   2   8          5.34          5.24         2.11 o
 -19   3   8          5.24         -7.47         7.47 o
 -18   3   8          5.45          3.64         2.50 o
 -17   3   8         66.92         73.35         3.81 o
 -16   3   8        383.84        383.31         6.02 o
 -15   3   8          1.86          1.68         1.57 o
 -14   3   8          1.58         -0.60         1.39 o
 -13   3   8          1.98          0.50         1.36 o
 -12   3   8        412.18        398.80         6.00 o
 -11   3   8        518.39        485.66         6.39 o
 -10   3   8        198.72        202.75         4.12 o
  -9   3   8        315.03        301.76         4.77 o
  -8   3   8        213.76        195.26         4.10 o
  -7   3   8        339.14        356.13         5.39 o
  -6   3   8        169.93        169.73         3.62 o
  -5   3   8         17.50         14.65         1.58 o
  -4   3   8         27.34         29.45         1.92 o
  -3   3   8        738.64        733.99         8.37 o
  -2   3   8        790.48        765.44         8.65 o
  -1   3   8         32.35         34.36         2.29 o
   0   3   8         16.93         17.77         1.82 o
   1   3   8        502.55        470.16         6.48 o
   2   3   8          0.89         -1.38         1.38 o
   3   3   8        134.47        138.09         4.08 o
   4   3   8         26.88         24.71         2.19 o
   5   3   8        298.42        303.52         5.90 o
   6   3   8        204.42        202.59         4.82 o
   7   3   8         73.29         62.57         2.67 o
   8   3   8          2.20          0.45         1.46 o
   9   3   8          0.01          1.68         1.60 o
  10   3   8          3.65          2.34         1.83 o
  11   3   8         17.76         18.07         2.68 o
 -18   4   8          1.27         -0.83         2.42 o
 -17   4   8          5.15          2.27         1.94 o
 -16   4   8         10.20         11.28         1.83 o
 -15   4   8         18.41         18.47         1.91 o
 -14   4   8        124.99        111.93         3.48 o
 -13   4   8        107.20        112.22         3.50 o
 -12   4   8        523.70        572.33         7.20 o
 -11   4   8        228.37        237.49         4.36 o
 -10   4   8       2617.47       2582.61        17.20 o
  -9   4   8        336.42        330.20         4.98 o
  -8   4   8          4.32          4.97         1.40 o
  -7   4   8        330.77        339.33         5.18 o
  -6   4   8        192.77        216.98         4.22 o
  -5   4   8         31.06         25.20         1.78 o
  -4   4   8        647.81        689.69         7.62 o
  -3   4   8        518.44        556.16         6.67 o
  -2   4   8         36.16         37.84         2.08 o
  -1   4   8         51.38         61.16         2.87 o
   0   4   8       1527.47       1533.14        12.74 o
   1   4   8        849.69        831.42         9.27 o
   2   4   8       1489.55       1441.73        12.82 o
   3   4   8        128.92        126.92         3.85 o
   4   4   8          0.16          0.09         1.53 o
   5   4   8          0.52         -1.48         1.48 o
   6   4   8          4.33          3.43         1.64 o
   7   4   8         56.69         64.80         3.02 o
   8   4   8          0.76          2.06         1.54 o
   9   4   8          0.15          3.52         1.63 o
  10   4   8          8.50          3.40         2.05 o
  11   4   8         27.76         27.34         2.81 o
 -18   5   8         14.10         15.80         2.68 o
 -17   5   8          0.59         -1.11         1.96 o
 -16   5   8         22.85         24.53         2.13 o
 -15   5   8         28.52         23.90         1.99 o
 -14   5   8         56.26         59.95         2.77 o
 -13   5   8         74.36         72.15         2.86 o
 -12   5   8        231.07        207.65         4.46 o
 -11   5   8         74.15         64.21         2.63 o
 -10   5   8        374.70        373.49         5.77 o
  -9   5   8         34.61         32.98         2.14 o
  -8   5   8         23.40         26.34         1.83 o
  -7   5   8         41.81         47.19         2.21 o
  -6   5   8        317.27        340.36         4.93 o
  -5   5   8         10.87          6.94         1.38 o
  -4   5   8          6.55          2.85         1.31 o
  -3   5   8        115.37        116.82         3.47 o
  -2   5   8         55.47         47.83         2.60 o
  -1   5   8          6.28          5.42         1.54 o
   0   5   8        424.87        426.27         6.18 o
   1   5   8         69.42         73.72         3.11 o
   2   5   8        169.71        136.26         3.89 o
   3   5   8        223.56        228.14         4.74 o
   4   5   8        914.53        898.91         9.90 o
   5   5   8        116.60        101.26         3.58 o
   6   5   8        321.10        313.55         5.34 o
   7   5   8          7.79          2.72         1.81 o
   8   5   8          5.22         -0.31         1.57 o
   9   5   8          6.15          8.03         1.86 o
  10   5   8        122.10        137.52         5.18 o
  11   5   8         62.73         73.96         3.78 o
 -18   6   8         14.22         14.38         2.50 o
 -17   6   8        276.10        272.32        11.79 o
 -16   6   8        132.14        129.95         4.77 o
 -15   6   8        217.87        236.17         4.83 o
 -14   6   8        330.66        319.34         5.51 o
 -13   6   8        125.27        113.51         3.44 o
 -12   6   8         68.19         68.22         2.85 o
 -11   6   8        447.68        448.19         5.84 o
 -10   6   8        118.54         94.98         3.04 o
  -9   6   8          0.74          1.29         1.36 o
  -8   6   8        766.21        741.49         7.46 o
  -7   6   8         36.71         43.40         2.09 o
  -6   6   8          0.28         -1.06         1.06 o
  -5   6   8        359.77        383.58         5.11 o
  -4   6   8        113.26        132.94         3.25 o
  -3   6   8         14.21         20.94         1.66 o
  -2   6   8          4.34          3.49         1.29 o
  -1   6   8        269.95        272.48         4.50 o
   0   6   8        176.01        189.67         3.83 o
   1   6   8        338.83        306.56         5.42 o
   2   6   8        435.00        429.01         6.06 o
   3   6   8        221.83        246.59         4.66 o
   4   6   8        122.94        109.29         3.72 o
   5   6   8         33.82         27.47         2.18 o
   6   6   8          2.81          2.50         1.43 o
   7   6   8          0.35         -1.39         1.39 o
   8   6   8         87.62         93.26         3.41 o
   9   6   8        155.17        181.37         5.04 o
  10   6   8         53.13         45.36         3.02 o
 -17   7   8          8.82         15.06         2.53 o
 -16   7   8         51.10         49.12         3.40 o
 -15   7   8         80.98         79.78         3.57 o
 -14   7   8        161.23        157.39         4.05 o
 -13   7   8        230.89        249.88         5.02 o
 -12   7   8         49.94         55.84         2.55 o
 -11   7   8          5.14          2.65         1.43 o
 -10   7   8         30.71         27.19         1.94 o
  -9   7   8          6.06          1.78         1.27 o
  -8   7   8        261.18        289.80         4.50 o
  -7   7   8        110.18        120.84         3.75 o
  -6   7   8        306.19        278.80         4.25 o
  -5   7   8         18.41         17.12         1.53 o
  -4   7   8         57.18         58.21         2.48 o
  -3   7   8         27.50         27.99         1.82 o
  -2   7   8        189.40        186.59         4.53 o
  -1   7   8        374.80        381.24         6.05 o
   0   7   8         14.91         15.96         2.04 o
   1   7   8          0.20          0.86         1.45 o
   2   7   8        122.07        130.38         4.19 o
   3   7   8         91.56         95.83         3.58 o
   4   7   8        306.05        281.34         4.90 o
   5   7   8          0.07          0.92         1.24 o
   6   7   8        114.55        108.47         3.21 o
   7   7   8         36.56         33.53         2.10 o
   8   7   8          8.86          6.86         1.88 o
   9   7   8         74.93         78.65         4.04 o
  10   7   8         24.73         22.75         2.41 o
 -17   8   8          0.81          1.98         2.61 o
 -16   8   8         79.45         78.25         3.98 o
 -15   8   8         49.32         55.87         3.00 o
 -14   8   8         64.35         67.49         2.77 o
 -13   8   8          0.65          1.86         1.35 o
 -12   8   8        147.72        142.54         3.68 o
 -11   8   8         73.95         74.49         2.82 o
 -10   8   8          0.73          0.27         1.23 o
  -9   8   8         31.97         19.72         1.72 o
  -8   8   8          1.07          5.20         1.28 o
  -7   8   8         60.57         87.76         2.69 o
  -6   8   8         46.34         58.41         2.31 o
  -5   8   8         97.90         65.59         2.76 o
  -4   8   8        110.08         91.25         2.98 o
  -3   8   8         89.92         81.59         3.10 o
  -2   8   8         27.71         40.97         2.56 o
  -1   8   8         27.09         17.23         1.92 o
   0   8   8          0.43          1.05         1.53 o
   1   8   8        336.90        334.53         5.64 o
   2   8   8        115.42        118.91         3.89 o
   3   8   8        546.68        521.97         7.33 o
   4   8   8          4.57          4.19         1.63 o
   5   8   8         24.30         25.97         2.09 o
   6   8   8          0.62         -0.58         1.45 o
   7   8   8         12.32         14.08         2.01 o
   8   8   8          0.06          4.22         1.66 o
   9   8   8          0.90         -2.14         2.14 o
 -16   9   8         27.87         23.83         2.50 o
 -15   9   8         38.47         38.55         2.75 o
 -14   9   8        104.93         95.81         3.85 o
 -13   9   8          2.44         -1.40         1.40 o
 -12   9   8         21.51         25.30         1.89 o
 -11   9   8         14.83         14.46         1.58 o
 -10   9   8         99.94         93.89         2.95 o
  -9   9   8        147.47        138.13         3.59 o
  -8   9   8         56.13         46.14         2.13 o
  -7   9   8        265.26        247.99         4.60 o
  -6   9   8        438.43        402.05         5.59 o
  -5   9   8        690.57        670.94         7.91 o
  -4   9   8         48.32         51.59         2.45 o
  -3   9   8        526.92        475.08         6.56 o
  -2   9   8        247.49        258.77         5.01 o
  -1   9   8          4.13         -0.74         1.31 o
   0   9   8        317.75        274.84         5.05 o
   1   9   8        106.06        100.95         3.49 o
   2   9   8        124.59        126.89         3.79 o
   3   9   8          4.20          3.56         1.53 o
   4   9   8          0.24          2.18         1.42 o
   5   9   8        225.44        244.61         5.44 o
   6   9   8         11.23         11.68         1.88 o
   7   9   8          1.31          3.28         1.67 o
   8   9   8          9.35         12.60         2.08 o
 -15  10   8         45.88         48.43         2.86 o
 -14  10   8         54.09         58.86         2.82 o
 -13  10   8        151.30        158.64         5.02 o
 -12  10   8         14.75          8.23         1.50 o
 -11  10   8         71.89         79.98         2.80 o
 -10  10   8          0.00          0.02         1.20 o
  -9  10   8         13.61         12.46         1.66 o
  -8  10   8         41.11         42.80         2.28 o
  -7  10   8          7.81          6.69         1.51 o
  -6  10   8        258.49        222.68         4.18 o
  -5  10   8        339.92        326.89         4.83 o
  -4  10   8        578.17        553.27         6.32 o
  -3  10   8        466.48        434.12         5.86 o
  -2  10   8         56.80         69.09         3.02 o
  -1  10   8          0.55         -1.12         1.27 o
   0  10   8          0.09          0.29         1.24 o
   1  10   8        217.66        234.86         4.79 o
   2  10   8        356.90        358.05         5.95 o
   3  10   8        149.07        149.89         3.94 o
   4  10   8        126.99        126.13         3.85 o
   5  10   8          0.15         -1.87         1.87 o
   6  10   8         22.50         19.58         2.37 o
   7  10   8          0.55          0.47         1.84 o
   8  10   8          0.67         -1.32         2.58 o
 -14  11   8          8.85          7.08         2.63 o
 -13  11   8         10.91         11.50         2.00 o
 -12  11   8         34.94         35.61         2.61 o
 -11  11   8         93.98         90.98         3.59 o
 -10  11   8         11.97          3.29         2.01 o
  -9  11   8         54.39         55.63         2.84 o
  -8  11   8         36.63         36.67         2.51 o
  -7  11   8        102.92         85.98         2.87 o
  -6  11   8        221.49        214.03         3.76 o
  -5  11   8        381.99        341.02         4.78 o
  -4  11   8        132.13        121.39         3.29 o
  -3  11   8         66.25         59.94         2.82 o
  -2  11   8         41.30         44.01         2.02 o
  -1  11   8        385.37        379.38         5.30 o
   0  11   8         26.45         34.57         2.00 o
   1  11   8         59.21         49.85         2.30 o
   2  11   8        164.77        178.65         3.82 o
   3  11   8        135.04        149.75         4.03 o
   4  11   8         10.98         12.66         1.76 o
   5  11   8          0.00          2.42         1.70 o
   6  11   8         39.87         43.42         3.22 o
   7  11   8         75.22         82.27         3.82 o
 -13  12   8         66.64         68.35         3.93 o
 -12  12   8          4.06          6.27         1.96 o
 -11  12   8         16.22         14.72         1.97 o
 -10  12   8          0.04          1.19         1.46 o
  -9  12   8         16.07         17.59         2.05 o
  -8  12   8         22.80         23.08         2.14 o
  -7  12   8          0.35         -0.16         1.31 o
  -6  12   8         31.73         31.48         2.27 o
  -5  12   8          1.02          0.15         1.20 o
  -4  12   8         31.24         43.99         2.87 o
  -3  12   8        103.26         97.15         3.11 o
  -2  12   8         15.35         14.19         1.43 o
  -1  12   8          1.12         -1.16         1.16 o
   0  12   8          6.71          3.33         1.91 o
   1  12   8         52.44         61.68         2.80 o
   2  12   8         53.54         58.31         3.00 o
   3  12   8        119.42        127.05         4.63 o
   4  12   8          7.54          6.31         2.17 o
   5  12   8          0.86          2.68         1.93 o
   6  12   8         54.72         53.56         3.37 o
 -12  13   8        140.71        144.36         5.66 o
 -11  13   8        171.25        183.37         4.88 o
 -10  13   8        143.69        155.13         4.27 o
  -9  13   8         22.80         19.63         2.35 o
  -8  13   8         73.96         86.96         3.45 o
  -7  13   8         18.15         27.88         2.10 o
  -6  13   8         13.70         17.57         2.07 o
  -5  13   8         33.99         40.75         2.37 o
  -4  13   8         30.32         36.13         2.46 o
  -3  13   8         85.85         91.48         3.26 o
  -2  13   8        210.98        218.13         6.13 o
  -1  13   8        226.96        215.85         6.99 o
   0  13   8          0.88         -0.10         1.79 o
   1  13   8          1.91         -1.29         1.54 o
   2  13   8         64.87         77.62         4.23 o
   3  13   8         14.65         14.67         2.45 o
   4  13   8         62.81         64.57         3.39 o
 -10  14   8          2.73          1.38         1.76 o
  -9  14   8         39.95         46.60         2.81 o
  -8  14   8         11.48          9.64         1.64 o
  -7  14   8        307.31        316.82         5.50 o
  -6  14   8          7.41          5.78         2.02 o
  -5  14   8         40.74         50.49         3.11 o
  -4  14   8         14.09         15.50         3.38 o
  -3  14   8          3.30          1.13         1.70 o
  -2  14   8          1.73          0.33         1.56 o
  -1  14   8          6.25          5.98         1.98 o
   0  14   8          2.52          3.85         2.42 o
   1  14   8          6.63         15.63         2.96 o
   2  14   8         12.93         11.17         4.65 o
   3  14   8         14.16          9.51         4.28 o
  -7  15   8         63.87         67.05         3.15 o
  -6  15   8        343.00        394.23         7.39 o
  -5  15   8         36.15         37.52         3.21 o
  -4  15   8          0.78         -0.74         1.85 o
  -3  15   8         60.33         68.67         3.44 o
  -2  15   8          0.72          1.93         2.27 o
  -1  15   8         28.95         44.89         3.74 o
   0  15   8         12.30          5.98         3.31 o
 -19   1   9          3.48          7.75         3.80 o
 -18   1   9        158.51        154.42         7.52 o
 -17   1   9         84.55         88.77         4.19 o
 -16   1   9         81.96         79.77         3.21 o
 -15   1   9         51.49         47.86         2.98 o
 -14   1   9        191.12        201.01         4.54 o
 -13   1   9        139.69        164.28         4.43 o
 -12   1   9        219.85        232.28         4.91 o
 -11   1   9        170.29        171.56         4.13 o
 -10   1   9          0.34          0.94         1.28 o
  -9   1   9        334.24        317.89         5.20 o
  -8   1   9        101.22        102.59         4.16 o
  -7   1   9        212.22        221.90         4.54 o
  -6   1   9          0.22          1.17         1.35 o
  -5   1   9        155.96        179.85         4.70 o
  -4   1   9        184.68        168.20         4.30 o
  -3   1   9         62.48         66.32         3.06 o
  -2   1   9          7.80         11.68         1.85 o
  -1   1   9        109.48        104.70         3.74 o
   0   1   9         24.23         27.70         2.22 o
   1   1   9        160.66        174.17         4.17 o
   2   1   9         43.07         41.71         2.42 o
   3   1   9        261.92        264.72         5.03 o
   4   1   9         35.13         45.74         2.70 o
   5   1   9         33.76         25.89         2.21 o
   6   1   9          2.12          1.30         1.58 o
   7   1   9          0.30         -1.44         1.44 o
   8   1   9         21.83         18.06         1.94 o
   9   1   9          0.56         -0.95         1.62 o
  10   1   9          1.16          1.58         2.36 o
 -18   2   9         40.03         30.56         4.15 o
 -17   2   9        626.36        670.36        11.92 o
 -16   2   9          4.50          0.52         1.60 o
 -15   2   9         48.31         44.77         2.67 o
 -14   2   9         24.05         20.89         2.08 o
 -13   2   9         79.40         82.60         3.24 o
 -12   2   9         28.09         28.79         2.20 o
 -11   2   9        103.38         91.39         3.52 o
 -10   2   9       1251.13       1275.29        11.45 o
  -9   2   9        400.87        388.57         5.73 o
  -8   2   9        166.48        178.01         4.15 o
  -7   2   9         62.54         70.16         3.55 o
  -6   2   9        636.00        656.61        10.38 o
  -5   2   9         92.44         82.34         3.56 o
  -4   2   9        407.96        359.04         5.66 o
  -3   2   9        511.59        497.54         6.86 o
  -2   2   9        328.72        311.84         5.80 o
  -1   2   9          3.17          3.80         1.46 o
   0   2   9        839.79        858.50         9.01 o
   1   2   9        832.70        828.58         8.86 o
   2   2   9         93.29         82.58         3.00 o
   3   2   9         34.50         34.99         2.28 o
   4   2   9         81.80         46.25         2.57 o
   5   2   9        256.31        296.36         5.31 o
   6   2   9          0.26          1.67         1.57 o
   7   2   9        215.88        231.68         5.05 o
   8   2   9          2.54          5.10         1.60 o
   9   2   9         50.15         47.68         3.01 o
  10   2   9        480.65        533.29         8.57 o
 -18   3   9        202.31        220.65         8.37 o
 -17   3   9          0.49          1.78         2.13 o
 -16   3   9         33.11         27.87         2.28 o
 -15   3   9         55.42         61.58         2.88 o
 -14   3   9         43.12         44.05         2.45 o
 -13   3   9        113.76        111.41         4.88 o
 -12   3   9       1139.89       1067.16        10.23 o
 -11   3   9        426.01        411.76         6.12 o
 -10   3   9         92.74         77.90         3.07 o
  -9   3   9        167.78        194.29         4.32 o
  -8   3   9         32.67         24.37         2.04 o
  -7   3   9          0.23         -1.21         1.21 o
  -6   3   9          6.73          8.07         1.53 o
  -5   3   9        905.70        919.03         9.97 o
  -4   3   9        454.98        484.23         6.36 o
  -3   3   9         35.59         25.23         1.99 o
  -2   3   9         22.85         18.85         1.91 o
  -1   3   9        517.46        513.58         6.38 o
   0   3   9       2231.83       2128.74        16.67 o
   1   3   9         78.72         81.89         3.36 o
   2   3   9        156.31        169.12         4.77 o
   3   3   9         24.80          9.32         1.96 o
   4   3   9         48.40         48.06         2.87 o
   5   3   9         73.51         74.89         3.76 o
   6   3   9          4.62         13.30         2.14 o
   7   3   9          7.65          6.21         1.71 o
   8   3   9        132.17        139.33         4.32 o
   9   3   9        100.54        103.33         4.34 o
  10   3   9         13.92         17.99         2.82 o
 -18   4   9         16.35         18.44         2.88 o
 -17   4   9        127.02        119.45         6.28 o
 -16   4   9         41.20         42.66         2.98 o
 -15   4   9          1.53         -0.71         1.45 o
 -14   4   9         91.75         94.07         3.73 o
 -13   4   9        186.26        194.75         5.00 o
 -12   4   9         14.74         15.83         1.84 o
 -11   4   9        824.72        786.27         9.37 o
 -10   4   9        328.06        296.43         5.08 o
  -9   4   9         14.44         14.82         1.79 o
  -8   4   9        714.93        755.13         8.15 o
  -7   4   9        254.22        260.84         4.69 o
  -6   4   9         14.77          9.21         1.58 o
  -5   4   9        206.29        242.56         4.88 o
  -4   4   9        358.66        320.15         5.24 o
  -3   4   9        476.96        490.35         6.45 o
  -2   4   9        710.87        741.53         8.70 o
  -1   4   9        576.52        580.50         7.67 o
   0   4   9         20.23         30.58         2.28 o
   1   4   9       1269.34       1329.79        12.12 o
   2   4   9       1299.77       1322.27        12.51 o
   3   4   9        106.25        103.25         3.91 o
   4   4   9          1.80          1.87         1.76 o
   5   4   9         14.81          5.08         1.85 o
   6   4   9          0.19         -1.20         1.60 o
   7   4   9         14.15          7.53         1.73 o
   8   4   9          3.66          0.47         1.72 o
   9   4   9         32.01         26.50         2.77 o
  10   4   9        275.81        305.81         6.99 o
 -18   5   9        125.98        106.43         4.94 o
 -17   5   9          0.35         -1.73         2.04 o
 -16   5   9        113.29        105.29         4.23 o
 -15   5   9        281.18        314.17         5.69 o
 -14   5   9        111.21        107.50         3.59 o
 -13   5   9        183.19        191.47         4.42 o
 -12   5   9        795.92        739.25         8.07 o
 -11   5   9        189.57        176.24         4.32 o
 -10   5   9         90.75         85.19         3.17 o
  -9   5   9        205.05        200.28         4.45 o
  -8   5   9         11.64          7.26         1.56 o
  -7   5   9         75.87         75.77         2.92 o
  -6   5   9          5.83          2.42         1.39 o
  -5   5   9          0.14         -0.09         1.29 o
  -4   5   9         29.52         25.51         1.96 o
  -3   5   9       2293.68       2294.95        17.02 o
  -2   5   9       1046.65       1061.99        10.61 o
  -1   5   9        447.70        404.52         6.19 o
   0   5   9         16.80         23.61         2.11 o
   1   5   9         91.18        100.37         3.50 o
   2   5   9        551.14        559.20         7.33 o
   3   5   9       1501.68       1448.03        13.68 o
   4   5   9         18.50         17.32         2.18 o
   5   5   9         16.99         21.24         2.23 o
   6   5   9          0.03          1.00         1.57 o
   7   5   9          8.34         10.73         1.79 o
   8   5   9         54.06         46.53         3.46 o
   9   5   9         75.84         83.89         4.33 o
 -17   6   9        316.58        331.72         7.68 o
 -16   6   9        133.91        142.42         5.41 o
 -15   6   9          6.01          4.28         1.70 o
 -14   6   9         23.20         23.23         2.08 o
 -13   6   9          2.53          1.94         1.55 o
 -12   6   9        115.37         89.88         3.16 o
 -11   6   9        376.00        367.26         5.82 o
 -10   6   9         28.55         24.94         2.23 o
  -9   6   9         14.50         10.68         1.59 o
  -8   6   9          0.08         -0.27         1.20 o
  -7   6   9        117.96        107.18         3.21 o
  -6   6   9         45.61         50.46         2.44 o
  -5   6   9        870.71        803.38         8.39 o
  -4   6   9        557.49        578.87         6.92 o
  -3   6   9        119.50        120.67         3.61 o
  -2   6   9        663.83        608.63         7.43 o
  -1   6   9       1426.96       1354.28        12.23 o
   0   6   9        520.23        525.11         6.82 o
   1   6   9       1396.68       1397.16        13.67 o
   2   6   9         61.57         60.51         2.87 o
   3   6   9          3.53          4.74         1.58 o
   4   6   9        447.89        471.03         6.87 o
   5   6   9        115.79        115.43         3.87 o
   6   6   9          3.15          2.58         1.76 o
   7   6   9         13.62         16.09         1.98 o
   8   6   9         16.98         17.64         2.32 o
   9   6   9        129.31        124.11         4.54 o
 -17   7   9         82.47         77.08         4.16 o
 -16   7   9         21.69         16.54         2.59 o
 -15   7   9         10.23         20.31         2.28 o
 -14   7   9         42.45         45.15         2.44 o
 -13   7   9         11.63         10.87         1.68 o
 -12   7   9         17.19         20.35         1.92 o
 -11   7   9        336.32        381.63         5.67 o
 -10   7   9          1.40          0.69         1.34 o
  -9   7   9          0.50         -1.17         1.17 o
  -8   7   9        129.58        117.57         3.30 o
  -7   7   9         22.27         23.39         1.87 o
  -6   7   9        155.85        170.45         4.02 o
  -5   7   9         29.26         29.07         2.03 o
  -4   7   9        169.50        174.10         3.68 o
  -3   7   9        710.40        710.44         7.38 o
  -2   7   9        345.41        326.78         5.45 o
  -1   7   9        445.38        438.08         6.49 o
   0   7   9        420.77        406.47         6.74 o
   1   7   9        400.99        379.31         5.80 o
   2   7   9          0.55          0.85         1.36 o
   3   7   9         44.05         54.94         2.81 o
   4   7   9          6.77          8.24         1.69 o
   5   7   9         19.85         23.23         1.94 o
   6   7   9        279.95        288.37         4.84 o
   7   7   9         39.22         40.36         2.49 o
   8   7   9          0.00         -1.00         1.69 o
 -16   8   9         27.51         28.64         3.15 o
 -15   8   9         30.25         26.79         2.65 o
 -14   8   9        145.65        171.14         4.42 o
 -13   8   9         24.45         22.35         1.98 o
 -12   8   9         53.44         53.11         2.64 o
 -11   8   9        360.78        376.04         6.03 o
 -10   8   9         51.13         64.12         2.68 o
  -9   8   9         88.27        108.17         3.37 o
  -8   8   9          0.08         -0.72         1.22 o
  -7   8   9        412.70        390.42         5.17 o
  -6   8   9          2.17          7.86         1.41 o
  -5   8   9        923.57        860.21         9.74 o
  -4   8   9        633.59        624.14         8.66 o
  -3   8   9          9.63          9.16         1.90 o
  -2   8   9         93.68         91.84         3.65 o
  -1   8   9         33.48         37.50         2.79 o
   0   8   9        229.08        229.32         5.09 o
   1   8   9          6.80          4.66         1.81 o
   2   8   9          2.50          2.26         1.64 o
   3   8   9         32.62         30.34         2.67 o
   4   8   9         17.46         17.09         2.16 o
   5   8   9         39.94         30.32         2.31 o
   6   8   9         25.87         26.56         2.38 o
   7   8   9         72.07         77.64         3.66 o
   8   8   9          0.71          0.88         1.87 o
 -16   9   9         39.01         41.72         3.27 o
 -15   9   9          4.93         10.39         2.14 o
 -14   9   9          0.01          0.32         1.66 o
 -13   9   9         23.05         24.45         2.11 o
 -12   9   9         21.90         30.12         2.14 o
 -11   9   9         18.01         18.72         2.13 o
 -10   9   9        202.40        215.42         4.10 o
  -9   9   9          1.13          4.30         1.37 o
  -8   9   9         12.82          2.76         1.28 o
  -7   9   9        272.47        242.84         4.61 o
  -6   9   9         23.68         24.59         1.96 o
  -5   9   9         70.72         60.79         2.67 o
  -4   9   9        968.03        923.63        10.22 o
  -3   9   9        243.20        245.78         5.51 o
  -2   9   9        167.36        180.83         4.96 o
  -1   9   9         33.52         24.90         2.37 o
   0   9   9         17.48         21.23         2.12 o
   1   9   9         10.77         10.47         1.84 o
   2   9   9        499.03        500.50         7.33 o
   3   9   9          6.47         11.71         1.96 o
   4   9   9         59.23         57.44         2.92 o
   5   9   9        137.47        141.28         4.88 o
   6   9   9          3.70          3.30         1.54 o
   7   9   9          6.97          3.87         1.80 o
 -15  10   9         18.22         20.41         2.67 o
 -14  10   9         17.02         19.50         2.18 o
 -13  10   9         10.28          9.81         1.74 o
 -12  10   9          1.50          1.46         1.46 o
 -11  10   9          4.85          7.72         1.41 o
 -10  10   9         24.83         35.20         2.22 o
  -9  10   9         30.95         23.12         1.93 o
  -8  10   9          0.06          2.46         1.30 o
  -7  10   9         43.62         45.08         2.45 o
  -6  10   9         50.33         43.10         2.28 o
  -5  10   9        134.87        131.06         3.57 o
  -4  10   9        189.11        209.00         4.53 o
  -3  10   9        142.98        135.82         3.96 o
  -2  10   9         15.91          9.51         1.72 o
  -1  10   9         92.32        105.02         3.67 o
   0  10   9          0.00          0.57         1.41 o
   1  10   9        189.44        218.35         4.70 o
   2  10   9          0.13         -1.33         1.33 o
   3  10   9          0.53         -1.23         1.35 o
   4  10   9         83.00         82.80         3.36 o
   5  10   9          4.91          5.43         1.91 o
   6  10   9          2.42          2.50         1.89 o
 -14  11   9         28.95         29.48         2.44 o
 -13  11   9         53.96         54.32         2.55 o
 -12  11   9          2.69          4.65         1.63 o
 -11  11   9          8.50          7.37         1.49 o
 -10  11   9         42.43         38.98         2.30 o
  -9  11   9        205.02        207.12         4.20 o
  -8  11   9         54.39         63.17         2.73 o
  -7  11   9         89.72         99.56         3.41 o
  -6  11   9         23.89         20.52         1.69 o
  -5  11   9         94.44         91.55         2.92 o
  -4  11   9         20.90         21.55         1.89 o
  -3  11   9         23.96         23.63         2.01 o
  -2  11   9         70.86         75.52         3.01 o
  -1  11   9        174.84        179.62         4.21 o
   0  11   9          1.87          2.63         1.34 o
   1  11   9         17.41         14.44         2.47 o
   2  11   9         10.89         20.25         1.85 o
   3  11   9          2.06          1.84         1.60 o
   4  11   9         25.71         22.07         2.53 o
   5  11   9         12.22          9.50         2.07 o
 -13  12   9         12.20         13.80         2.86 o
 -12  12   9        191.40        203.32         5.85 o
 -11  12   9         44.24         43.51         3.02 o
 -10  12   9         15.51         13.08         2.41 o
  -9  12   9         18.04         22.10         2.56 o
  -8  12   9          7.35          4.71         1.60 o
  -7  12   9         23.85         24.27         2.40 o
  -6  12   9         90.44        102.31         3.53 o
  -5  12   9         47.04         58.16         2.43 o
  -4  12   9         11.49          8.02         1.52 o
  -3  12   9          4.06          6.03         1.84 o
  -2  12   9         46.17         41.25         2.30 o
  -1  12   9         72.25         65.04         2.89 o
   0  12   9         65.07         65.15         2.76 o
   1  12   9        141.26        152.52         4.35 o
   2  12   9          2.72          1.69         1.86 o
   3  12   9         21.00         25.04         2.95 o
   4  12   9          4.77          5.45         2.18 o
 -11  13   9          2.26          0.20         2.11 o
 -10  13   9        161.78        180.93         5.39 o
  -9  13   9         43.15         36.03         2.56 o
  -8  13   9          0.18          0.72         1.44 o
  -7  13   9         90.65        105.52         3.52 o
  -6  13   9         18.28         14.66         2.52 o
  -5  13   9         16.90         12.78         1.70 o
  -4  13   9          3.55          6.51         1.56 o
  -3  13   9        121.57        137.86         4.83 o
  -2  13   9         57.85         62.30         3.24 o
  -1  13   9          9.14         14.93         2.04 o
   0  13   9         86.11         98.68         3.56 o
   1  13   9          1.01          6.25         1.91 o
   2  13   9          8.03          9.48         1.93 o
   3  13   9         45.46         43.60         2.91 o
  -9  14   9        127.34        122.62         4.05 o
  -8  14   9         19.55         19.97         1.99 o
  -7  14   9         51.87         62.27         2.99 o
  -6  14   9        129.72        140.88         4.00 o
  -5  14   9         44.11         51.36         2.93 o
  -4  14   9          4.21          7.87         1.87 o
  -3  14   9          0.42          0.31         1.97 o
  -2  14   9         20.05         23.16         3.71 o
  -1  14   9         17.64         14.19         2.41 o
   0  14   9          2.93          2.96         2.70 o
   1  14   9         67.88         26.49         8.83 o
 -18   0  10        279.88        291.64        16.31 o
 -17   0  10        651.88        741.06        17.30 o
 -16   0  10        390.54        383.74         8.89 o
 -15   0  10         61.01         66.76         4.64 o
 -14   0  10        194.47        221.92         6.81 o
 -13   0  10        160.16        151.77         6.12 o
 -12   0  10        229.20        226.37         6.81 o
 -11   0  10        357.75        374.82         9.05 o
 -10   0  10         60.61         56.76         4.23 o
  -9   0  10        250.57        235.93         6.78 o
  -8   0  10        570.20        515.93        10.56 o
  -7   0  10        276.07        279.03         7.33 o
  -6   0  10          1.99          1.59         2.01 o
  -5   0  10       1098.40       1064.26        15.67 o
  -4   0  10       1487.19       1431.82        19.81 o
  -3   0  10        200.70        186.52         6.93 o
  -2   0  10        426.47        469.54        10.55 o
  -1   0  10       1252.45       1237.46        17.56 o
   0   0  10         47.03         70.13         6.32 o
   1   0  10        311.26        304.00         8.34 o
   2   0  10          9.00          7.75         2.56 o
   3   0  10         30.07         21.33         3.02 o
   4   0  10         56.43         34.94         3.60 o
   5   0  10        235.85        249.55         7.94 o
   6   0  10        128.46        140.68         7.07 o
   7   0  10        321.39        318.74         8.46 o
   8   0  10         23.12         16.48         3.14 o
   9   0  10        397.17        442.07        15.07 o
 -18   1  10        112.97        110.53         7.43 o
 -17   1  10        154.72        141.93         6.37 o
 -16   1  10         51.83         48.52         2.86 o
 -15   1  10         30.35         25.47         2.25 o
 -14   1  10        303.35        304.30         5.70 o
 -13   1  10        543.89        535.68         7.20 o
 -12   1  10        588.93        577.41         7.72 o
 -11   1  10        261.54        256.80         5.30 o
 -10   1  10        161.13        162.85         4.18 o
  -9   1  10         48.95         55.13         2.71 o
  -8   1  10         70.48         57.29         2.78 o
  -7   1  10         41.81         43.42         2.40 o
  -6   1  10        105.27        107.11         3.73 o
  -5   1  10          2.00          2.27         1.49 o
  -4   1  10         87.78         79.14         3.40 o
  -3   1  10         81.52         61.23         2.97 o
  -2   1  10        410.10        380.84         6.74 o
  -1   1  10        294.68        275.61         5.43 o
   0   1  10         18.83         25.05         2.22 o
   1   1  10        105.22        111.07         3.78 o
   2   1  10          0.00         -0.46         1.75 o
   3   1  10          9.15          2.10         1.56 o
   4   1  10         24.08         28.15         2.52 o
   5   1  10         19.98         19.75         2.20 o
   6   1  10         14.95         24.13         2.30 o
   7   1  10         34.03         42.16         2.82 o
   8   1  10         43.29         36.27         3.26 o
   9   1  10        127.10        123.29         4.53 o
 -18   2  10        130.98        127.92         7.20 o
 -17   2  10        389.28        406.09         9.22 o
 -16   2  10         32.74         37.12         2.64 o
 -15   2  10          0.33          0.10         1.52 o
 -14   2  10          0.26          0.27         1.69 o
 -13   2  10        170.36        168.69         4.76 o
 -12   2  10          7.91          3.64         1.64 o
 -11   2  10         21.21         20.88         2.15 o
 -10   2  10        273.00        273.06         5.09 o
  -9   2  10        137.95        126.39         3.78 o
  -8   2  10        751.24        699.53         8.17 o
  -7   2  10          5.94          8.02         1.78 o
  -6   2  10         25.52         23.02         2.24 o
  -5   2  10        176.92        201.81         4.67 o
  -4   2  10        354.32        329.00         5.64 o
  -3   2  10          0.08          0.77         1.55 o
  -2   2  10       1033.53       1006.52        10.38 o
  -1   2  10        104.09        107.66         3.63 o
   0   2  10        462.89        478.20         6.77 o
   1   2  10        480.81        469.98         6.83 o
   2   2  10        163.49        163.50         5.72 o
   3   2  10        217.97        173.31         5.51 o
   4   2  10         28.00         15.66         1.97 o
   5   2  10         78.13         68.30         3.56 o
   6   2  10         46.51         43.08         2.91 o
   7   2  10          8.57          9.73         2.10 o
   8   2  10          3.35         -1.78         1.78 o
   9   2  10        141.97        134.21         5.49 o
 -18   3  10         77.32         90.83         5.65 o
 -17   3  10         13.02         11.61         2.80 o
 -16   3  10        159.77        156.22         5.12 o
 -15   3  10         13.08         11.67         1.94 o
 -14   3  10        107.10        105.87         3.90 o
 -13   3  10         59.03         53.47         2.81 o
 -12   3  10         33.14         29.84         2.29 o
 -11   3  10         18.05         18.01         1.97 o
 -10   3  10          1.86          0.87         1.49 o
  -9   3  10        597.02        593.93         7.34 o
  -8   3  10        233.45        211.11         4.64 o
  -7   3  10          0.00         -0.91         1.43 o
  -6   3  10        112.45        106.55         3.83 o
  -5   3  10          2.40          0.90         1.43 o
  -4   3  10         19.76         24.71         2.08 o
  -3   3  10        484.34        470.23         6.75 o
  -2   3  10          9.77          5.92         1.65 o
  -1   3  10         32.57         44.03         2.76 o
   0   3  10         80.12         90.05         3.56 o
   1   3  10        362.19        390.12         7.14 o
   2   3  10         36.31         23.42         2.40 o
   3   3  10          9.80          3.52         1.78 o
   4   3  10          1.47          1.89         1.75 o
   5   3  10          0.22          1.64         1.76 o
   6   3  10          6.44          9.05         1.96 o
   7   3  10          5.21          2.62         1.85 o
   8   3  10          6.43          4.02         2.15 o
   9   3  10         40.12         47.26         3.28 o
 -18   4  10         84.85         76.65         5.35 o
 -17   4  10          8.68         10.01         2.91 o
 -16   4  10          4.02          4.75         2.24 o
 -15   4  10        180.23        191.07         5.03 o
 -14   4  10        551.92        531.95         7.52 o
 -13   4  10        127.38        140.61         4.58 o
 -12   4  10        120.82        120.01         4.31 o
 -11   4  10         32.71         25.71         2.16 o
 -10   4  10        374.13        394.11         6.26 o
  -9   4  10         40.45         28.13         2.19 o
  -8   4  10         11.46          9.32         1.74 o
  -7   4  10        393.70        357.59         5.97 o
  -6   4  10         14.30         12.39         1.84 o
  -5   4  10        562.91        529.17         7.01 o
  -4   4  10         13.38         13.23         1.89 o
  -3   4  10        476.23        465.62         6.57 o
  -2   4  10        402.98        411.40         6.63 o
  -1   4  10          3.09          0.72         1.66 o
   0   4  10        840.97        837.05        10.06 o
   1   4  10        159.45        154.22         5.49 o
   2   4  10        141.41        134.48         6.05 o
   3   4  10          2.32          0.67         1.71 o
   4   4  10         15.78         11.61         2.08 o
   5   4  10         53.29         67.88         3.37 o
   6   4  10         95.91        112.32         4.15 o
   7   4  10         18.44         17.69         2.69 o
   8   4  10         77.20         82.76         4.30 o
 -17   5  10         24.82         26.65         3.25 o
 -16   5  10         14.66         13.37         2.55 o
 -15   5  10          0.36         -0.24         1.56 o
 -14   5  10         81.65         80.13         3.38 o
 -13   5  10         63.32         60.56         3.06 o
 -12   5  10        234.21        220.29         4.72 o
 -11   5  10         98.97        102.68         3.54 o
 -10   5  10          2.40         -0.39         1.41 o
  -9   5  10          5.79          2.02         1.50 o
  -8   5  10        176.21        168.51         4.32 o
  -7   5  10          0.04          0.99         1.47 o
  -6   5  10         20.70         13.74         1.81 o
  -5   5  10        111.88        124.91         3.85 o
  -4   5  10         18.14         14.83         1.88 o
  -3   5  10        308.36        309.59         5.74 o
  -2   5  10         14.63         14.52         2.08 o
  -1   5  10        510.87        517.17         7.59 o
   0   5  10        608.63        605.36         7.92 o
   1   5  10        128.04        125.46         4.06 o
   2   5  10          1.72          2.73         1.60 o
   3   5  10          1.55         -0.04         1.57 o
   4   5  10          4.14          0.72         1.82 o
   5   5  10          3.86         -0.56         1.74 o
   6   5  10          0.03         -1.68         1.68 o
   7   5  10         17.16         16.03         2.25 o
   8   5  10         12.61         13.64         2.41 o
 -17   6  10         32.02         22.77         2.95 o
 -16   6  10         69.27         87.34         4.51 o
 -15   6  10         10.45          6.38         2.25 o
 -14   6  10          7.27          4.54         1.62 o
 -13   6  10          4.01          2.17         1.63 o
 -12   6  10          0.81          1.27         1.60 o
 -11   6  10        340.66        335.81         5.93 o
 -10   6  10          0.95          2.29         1.52 o
  -9   6  10        101.55         94.17         3.60 o
  -8   6  10         18.71         18.65         1.96 o
  -7   6  10        147.50        141.08         4.02 o
  -6   6  10         14.25         26.60         2.13 o
  -5   6  10        262.86        257.13         4.84 o
  -4   6  10        725.34        752.68         8.56 o
  -3   6  10        133.99        138.86         4.58 o
  -2   6  10          9.70         11.23         1.87 o
  -1   6  10         29.10         34.67         2.39 o
   0   6  10        256.31        257.33         5.04 o
   1   6  10         79.32         86.71         3.37 o
   2   6  10         38.21         44.68         2.62 o
   3   6  10        100.40        108.39         3.90 o
   4   6  10         14.14          9.40         1.89 o
   5   6  10        185.78        190.60         4.81 o
   6   6  10         25.99         30.72         2.57 o
   7   6  10          0.58          1.02         1.84 o
   8   6  10         38.96         30.81         2.96 o
 -16   7  10        119.98        112.92         5.01 o
 -15   7  10          2.96          3.93         1.87 o
 -14   7  10         49.81         46.43         2.91 o
 -13   7  10        118.65        120.71         3.72 o
 -12   7  10         69.42         70.03         2.98 o
 -11   7  10          2.15          2.71         1.45 o
 -10   7  10         58.47         56.82         2.78 o
  -9   7  10        249.09        227.20         4.80 o
  -8   7  10          7.18          3.75         1.47 o
  -7   7  10        119.39         89.65         3.17 o
  -6   7  10        102.26        116.32         3.90 o
  -5   7  10        741.87        700.74         8.32 o
  -4   7  10        542.59        523.94         6.73 o
  -3   7  10        267.85        240.01         4.89 o
  -2   7  10        423.31        433.66         6.19 o
  -1   7  10        137.42        130.77         3.68 o
   0   7  10        198.91        188.32         6.03 o
   1   7  10         70.62         67.16         3.01 o
   2   7  10         31.84         30.87         2.23 o
   3   7  10          0.84          0.30         1.43 o
   4   7  10         62.31         57.98         2.77 o
   5   7  10         34.59         39.02         2.67 o
   6   7  10        131.89        135.56         4.64 o
   7   7  10          0.64          1.73         1.82 o
 -16   8  10        178.35        181.38         7.62 o
 -15   8  10         86.87         92.98         4.44 o
 -14   8  10          9.89          9.09         1.97 o
 -13   8  10        288.87        297.86         5.30 o
 -12   8  10        154.07        155.98         4.23 o
 -11   8  10          0.73          2.12         1.44 o
 -10   8  10         38.63         23.92         2.03 o
  -9   8  10          0.72         -0.96         1.27 o
  -8   8  10        118.34        106.79         3.71 o
  -7   8  10          0.01          0.97         1.31 o
  -6   8  10          7.38          3.20         1.32 o
  -5   8  10         51.12         33.82         2.20 o
  -4   8  10         30.97         35.26         2.46 o
  -3   8  10        417.20        395.41         7.41 o
  -2   8  10          0.09         -1.54         1.54 o
  -1   8  10         13.08         12.31         2.13 o
   0   8  10         14.08         16.94         2.21 o
   1   8  10         15.67         19.28         2.28 o
   2   8  10        159.78        140.93         4.59 o
   3   8  10         27.05         23.62         2.55 o
   4   8  10         84.94         81.24         4.01 o
   5   8  10        147.98        169.89         5.58 o
   6   8  10          0.90          4.04         2.17 o
   7   8  10          3.16         -0.43         1.93 o
 -15   9  10         12.28         13.29         2.54 o
 -14   9  10          2.46          2.81         2.38 o
 -13   9  10          8.78          9.30         1.89 o
 -12   9  10          6.05          5.06         1.56 o
 -11   9  10         29.30         31.49         2.20 o
 -10   9  10         27.47         23.65         1.92 o
  -9   9  10         22.72         13.99         1.65 o
  -8   9  10        264.11        240.64         4.56 o
  -7   9  10        263.32        265.60         5.16 o
  -6   9  10        214.98        231.65         4.94 o
  -5   9  10          1.83          1.50         1.71 o
  -4   9  10         26.78         28.43         2.31 o
  -3   9  10          0.04          2.06         1.73 o
  -2   9  10         80.46         79.81         3.49 o
  -1   9  10         93.63        107.55         4.14 o
   0   9  10          0.04          1.13         1.58 o
   1   9  10          1.31          0.54         1.63 o
   2   9  10         48.60         58.14         3.25 o
   3   9  10          0.16          0.31         2.03 o
   4   9  10          2.95          7.24         1.93 o
   5   9  10        293.16        300.98         6.20 o
   6   9  10        274.44        307.90         7.18 o
 -14  10  10          2.46         -1.04         1.96 o
 -13  10  10          1.21          3.21         1.79 o
 -12  10  10        195.82        211.24         5.40 o
 -11  10  10        116.72        108.70         3.41 o
 -10  10  10         16.47          8.23         2.15 o
  -9  10  10         18.94         14.47         1.95 o
  -8  10  10         63.18         74.33         3.18 o
  -7  10  10          0.00          1.97         1.44 o
  -6  10  10          0.13         -0.62         1.56 o
  -5  10  10         14.07         14.86         2.20 o
  -4  10  10          0.56          0.00         1.70 o
  -3  10  10        109.38        126.23         5.19 o
  -2  10  10         51.90         45.78         2.84 o
  -1  10  10         10.98          8.48         1.83 o
   0  10  10         50.84         50.95         3.51 o
   1  10  10        221.18        233.09         5.80 o
   2  10  10         85.04         86.36         3.78 o
   3  10  10         37.02         43.88         2.80 o
   4  10  10         91.10         92.86         3.94 o
   5  10  10         81.59         77.15         3.41 o
 -13  11  10          2.01         -1.84         1.84 o
 -12  11  10          1.66          3.52         1.70 o
 -11  11  10          7.93          8.34         1.75 o
 -10  11  10         37.25         37.16         2.29 o
  -9  11  10          0.06          0.77         1.35 o
  -8  11  10         12.90          8.82         1.54 o
  -7  11  10          3.02          3.31         1.49 o
  -6  11  10          2.31          3.10         1.41 o
  -5  11  10         46.12         38.53         2.66 o
  -4  11  10          0.54         -1.39         1.39 o
  -3  11  10         26.94         21.49         2.20 o
  -2  11  10         12.05          9.78         1.97 o
  -1  11  10         25.85         31.32         2.47 o
   0  11  10         45.41         51.25         2.94 o
   1  11  10          0.73         -1.71         1.71 o
   2  11  10         92.18         94.79         4.14 o
   3  11  10         27.83         25.01         2.91 o
   4  11  10         69.11         70.98         4.10 o
 -12  12  10          0.73          0.79         2.32 o
 -11  12  10         12.57         14.83         2.50 o
 -10  12  10          0.31         -0.19         1.97 o
  -9  12  10        157.27        179.17         4.26 o
  -8  12  10        108.13        109.80         3.40 o
  -7  12  10          0.43          0.80         1.32 o
  -6  12  10          0.88          1.18         1.70 o
  -5  12  10          2.89          1.63         1.45 o
  -4  12  10          2.83          0.30         1.45 o
  -3  12  10        161.90        186.99         4.25 o
  -2  12  10         44.19         50.70         2.62 o
  -1  12  10         30.42         30.91         2.28 o
   0  12  10         84.88         92.50         3.41 o
   1  12  10        201.05        209.71         6.02 o
   2  12  10          1.74          3.18         1.65 o
 -10  13  10         28.04         30.06         2.76 o
  -9  13  10        142.39        161.14         4.79 o
  -8  13  10         39.60         41.33         3.22 o
  -7  13  10         19.68         24.28         2.38 o
  -6  13  10          0.74         -1.25         1.59 o
  -5  13  10         26.93         21.64         2.58 o
  -4  13  10          0.38          1.33         1.64 o
  -3  13  10        136.60        135.95         3.73 o
  -2  13  10         86.13         79.07         3.10 o
  -1  13  10         98.46         95.48         4.47 o
   0  13  10         63.31         62.00         3.78 o
  -6  14  10        137.68        150.76         4.12 o
  -5  14  10         48.77         61.13         3.98 o
  -4  14  10        277.93        283.53         9.98 o
  -3  14  10         84.40         85.00         3.92 o
 -18   1  11          2.55         -1.94         3.31 o
 -17   1  11          0.02          1.89         2.89 o
 -16   1  11          6.27          6.11         2.17 o
 -15   1  11         36.65         33.77         2.56 o
 -14   1  11        178.83        189.04         5.29 o
 -13   1  11         79.04         73.03         3.36 o
 -12   1  11         11.61         10.11         1.89 o
 -11   1  11          6.50          6.26         1.75 o
 -10   1  11         90.54         82.26         3.48 o
  -9   1  11        182.28        192.49         5.52 o
  -8   1  11         51.76         66.08         3.17 o
  -7   1  11        495.45        495.25         7.37 o
  -6   1  11         66.06         63.46         3.13 o
  -5   1  11         83.90         85.40         4.78 o
  -4   1  11        836.31        831.25         9.61 o
  -3   1  11          0.02         -1.47         1.69 o
  -2   1  11         20.88         20.39         2.47 o
  -1   1  11        129.49        133.29         4.53 o
   0   1  11         52.77         49.76         3.05 o
   1   1  11         15.36         12.02         2.18 o
   2   1  11         27.08         24.47         2.41 o
   3   1  11         78.02         83.35         3.97 o
   4   1  11         37.43         32.82         2.67 o
   5   1  11         36.02         48.04         2.82 o
   6   1  11         16.75         27.40         3.17 o
   7   1  11          6.35          0.98         1.94 o
   8   1  11         31.41         25.24         2.66 o
 -18   2  11          2.01         10.93         3.88 o
 -17   2  11          3.55          3.72         2.93 o
 -16   2  11        128.23        123.77         5.17 o
 -15   2  11         14.36          9.50         1.83 o
 -14   2  11         63.61         61.37         3.13 o
 -13   2  11         17.16         10.79         2.06 o
 -12   2  11         92.33         90.98         3.49 o
 -11   2  11        116.81        119.54         4.71 o
 -10   2  11          9.16          5.95         1.73 o
  -9   2  11         58.09         49.23         2.87 o
  -8   2  11        574.08        536.37         7.63 o
  -7   2  11          0.55         -1.20         1.54 o
  -6   2  11         19.68         24.68         2.34 o
  -5   2  11         35.27         38.06         2.67 o
  -4   2  11          5.51          3.63         1.67 o
  -3   2  11       1264.55       1242.93        12.42 o
  -2   2  11        195.75        222.42         5.13 o
  -1   2  11         29.22         18.70         2.08 o
   0   2  11        285.31        291.36         5.50 o
   1   2  11         39.51         39.71         2.59 o
   2   2  11        105.88         93.19         3.95 o
   3   2  11          7.05         11.52         2.15 o
   4   2  11         16.75          3.23         1.85 o
   5   2  11         17.08         19.88         2.35 o
   6   2  11         33.93         29.13         4.08 o
   7   2  11        257.13        290.49         7.03 o
 -18   3  11          1.21          1.92         3.82 o
 -17   3  11          1.87         -2.55         2.55 o
 -16   3  11         77.07         80.15         4.30 o
 -15   3  11         19.96         17.05         2.14 o
 -14   3  11        223.48        232.52         5.21 o
 -13   3  11        334.30        328.83         6.16 o
 -12   3  11        337.33        331.82         5.88 o
 -11   3  11         26.93         24.09         2.17 o
 -10   3  11         52.25         50.99         2.77 o
  -9   3  11         55.78         64.04         3.13 o
  -8   3  11        476.11        451.50         7.23 o
  -7   3  11       1739.82       1670.53        16.22 o
  -6   3  11        534.19        562.62         7.70 o
  -5   3  11        154.86        141.74         4.26 o
  -4   3  11        396.21        408.81         6.61 o
  -3   3  11          2.47          4.22         1.82 o
  -2   3  11        160.46        156.06         4.30 o
  -1   3  11        176.00        181.41         5.15 o
   0   3  11        286.72        278.95         5.97 o
   1   3  11         47.63         43.98         2.83 o
   2   3  11         33.89         22.81         2.81 o
   3   3  11        558.99        532.07         8.14 o
   4   3  11        157.32        171.85         5.29 o
   5   3  11        126.72        135.88         4.82 o
   6   3  11         22.84         19.23         3.27 o
   7   3  11         61.43         56.95         3.77 o
 -17   4  11        323.81        319.50         9.41 o
 -16   4  11        146.63        150.74         6.12 o
 -15   4  11          1.35         -1.89         1.89 o
 -14   4  11         15.79         16.30         2.18 o
 -13   4  11         15.16         10.87         1.93 o
 -12   4  11        246.90        249.28         5.29 o
 -11   4  11        150.45        149.13         4.48 o
 -10   4  11         14.85         19.61         2.08 o
  -9   4  11        639.23        610.86         8.19 o
  -8   4  11        572.82        575.55         8.01 o
  -7   4  11         42.71         37.57         2.60 o
  -6   4  11         29.55         25.09         2.27 o
  -5   4  11         18.50         10.09         1.97 o
  -4   4  11        182.18        179.49         4.62 o
  -3   4  11        752.24        702.91         8.94 o
  -2   4  11        361.06        363.55         6.96 o
  -1   4  11         39.29         40.16         2.85 o
   0   4  11         61.57         62.95         3.21 o
   1   4  11         69.62         64.43         3.42 o
   2   4  11          0.09         -0.28         1.89 o
   3   4  11         79.48         81.36         3.75 o
   4   4  11          1.24         -0.10         1.83 o
   5   4  11        234.34        221.98         6.13 o
   6   4  11        300.77        309.12         7.72 o
   7   4  11         14.43          6.13         2.25 o
 -17   5  11        128.86        108.58         6.09 o
 -16   5  11        166.33        159.65         9.00 o
 -15   5  11        327.33        344.85         7.49 o
 -14   5  11          8.13          7.41         1.84 o
 -13   5  11        417.81        402.63         6.44 o
 -12   5  11        417.38        411.40         6.66 o
 -11   5  11        112.25        124.82         3.94 o
 -10   5  11        366.72        371.42         6.36 o
  -9   5  11         18.66         18.83         2.03 o
  -8   5  11         32.05         47.26         2.75 o
  -7   5  11         16.40         24.25         2.25 o
  -6   5  11        193.02        198.11         5.53 o
  -5   5  11        290.81        289.10         5.37 o
  -4   5  11        815.62        776.59         9.01 o
  -3   5  11       1213.39       1244.13        12.72 o
  -2   5  11        344.41        319.72         6.01 o
  -1   5  11        101.46        100.68         4.21 o
   0   5  11          8.82         11.36         2.32 o
   1   5  11        123.71        137.73         4.67 o
   2   5  11          8.06         12.88         2.12 o
   3   5  11          5.28          2.39         1.86 o
   4   5  11        415.87        449.32         8.21 o
   5   5  11        355.17        367.64         8.70 o
   6   5  11         30.51         35.49         3.46 o
   7   5  11          4.43          5.52         2.40 o
 -16   6  11        151.96        154.32         6.02 o
 -15   6  11          4.84          3.02         2.19 o
 -14   6  11        132.40        151.78         5.11 o
 -13   6  11         58.85         53.80         2.94 o
 -12   6  11        317.19        302.60         5.96 o
 -11   6  11        215.56        229.80         5.64 o
 -10   6  11         44.75         46.47         2.69 o
  -9   6  11        100.79        118.28         3.88 o
  -8   6  11        251.42        233.17         5.23 o
  -7   6  11        758.56        732.84         8.89 o
  -6   6  11        444.61        408.97         6.32 o
  -5   6  11        827.59        770.48         8.76 o
  -4   6  11          7.27          6.21         1.66 o
  -3   6  11         73.99         79.87         3.44 o
  -2   6  11        515.45        533.74         7.58 o
  -1   6  11         31.95         38.17         2.63 o
   0   6  11          9.86          7.14         1.93 o
   1   6  11          2.17          1.30         1.61 o
   2   6  11         30.66         27.93         2.35 o
   3   6  11         16.73         20.15         2.18 o
   4   6  11         78.98         73.95         3.49 o
   5   6  11          0.00         -1.98         1.98 o
   6   6  11         51.61         47.17         3.04 o
 -16   7  11         76.12         66.55         4.42 o
 -15   7  11          5.92          1.62         2.25 o
 -14   7  11        191.08        196.56         6.54 o
 -13   7  11         21.95         11.83         2.09 o
 -12   7  11         55.60         54.25         2.89 o
 -11   7  11          5.76          7.80         1.87 o
 -10   7  11          3.96          7.50         1.68 o
  -9   7  11        225.31        260.99         5.10 o
  -8   7  11          8.24          3.20         1.54 o
  -7   7  11         12.99         21.48         2.30 o
  -6   7  11         29.08         34.43         2.34 o
  -5   7  11        118.71        110.17         3.59 o
  -4   7  11        156.78        154.12         5.36 o
  -3   7  11         75.98         86.43         3.79 o
  -2   7  11        104.64        117.14         4.24 o
  -1   7  11         62.90         70.33         3.40 o
   0   7  11         28.95         27.83         2.37 o
   1   7  11         14.38         16.73         2.33 o
   2   7  11          2.86         -0.40         1.58 o
   3   7  11         49.89         59.67         3.31 o
   4   7  11         47.35         52.89         3.24 o
   5   7  11          7.03          1.39         1.86 o
   6   7  11          7.82          7.18         1.95 o
 -15   8  11         84.22         83.85         4.53 o
 -14   8  11          0.63          2.46         2.15 o
 -13   8  11         16.01         15.85         2.31 o
 -12   8  11         42.90         32.19         2.48 o
 -11   8  11        170.66        181.61         4.54 o
 -10   8  11          6.27          9.18         1.75 o
  -9   8  11         37.04         38.85         2.50 o
  -8   8  11          3.25          5.33         1.52 o
  -7   8  11         15.38         11.03         1.82 o
  -6   8  11         10.24          5.37         1.59 o
  -5   8  11         23.93         19.10         1.81 o
  -4   8  11         24.43         19.56         2.10 o
  -3   8  11        343.39        357.19         7.14 o
  -2   8  11          9.53         11.92         2.47 o
  -1   8  11         20.22         21.82         2.54 o
   0   8  11        147.89        149.37         4.82 o
   1   8  11        111.08        113.68         4.70 o
   2   8  11         40.01         39.29         3.07 o
   3   8  11         54.41         55.92         3.62 o
   4   8  11         10.91         11.84         2.40 o
   5   8  11         30.08         25.33         2.83 o
 -14   9  11          7.63          7.48         2.28 o
 -13   9  11         41.94         33.97         2.71 o
 -12   9  11         28.12         33.23         2.52 o
 -11   9  11         44.42         42.83         2.51 o
 -10   9  11         15.43         16.31         2.12 o
  -9   9  11         13.11         16.21         1.84 o
  -8   9  11          1.76         -0.83         1.65 o
  -7   9  11         58.34         52.88         3.02 o
  -6   9  11         26.25         29.76         2.42 o
  -5   9  11        113.48        109.22         4.26 o
  -4   9  11         37.45         28.10         3.03 o
  -3   9  11         64.93         63.28         3.40 o
  -2   9  11         25.86         26.11         2.53 o
  -1   9  11          7.15         13.39         2.39 o
   0   9  11          1.35         -0.12         1.77 o
   1   9  11         15.87         13.59         2.52 o
   2   9  11         68.80         73.03         3.87 o
   3   9  11          0.50          2.52         3.13 o
   4   9  11          5.23          5.18         2.32 o
 -13  10  11         21.23         25.56         2.44 o
 -12  10  11         69.59         71.94         3.26 o
 -11  10  11         23.55         25.98         3.00 o
 -10  10  11         10.28         11.17         1.89 o
  -9  10  11          4.51          1.24         1.69 o
  -8  10  11          0.01         -0.27         1.53 o
  -7  10  11         12.95         15.48         2.07 o
  -6  10  11         74.45         62.23         3.02 o
  -5  10  11          2.56          2.17         1.71 o
  -4  10  11        106.80        110.35         4.42 o
  -3  10  11          1.66         -1.59         1.59 o
  -2  10  11          1.94          4.69         1.90 o
  -1  10  11          0.05         -1.99         1.99 o
   0  10  11         50.59         54.46         3.24 o
   1  10  11          1.37          3.70         2.36 o
   2  10  11         99.98         99.79         4.59 o
   3  10  11         14.33         20.75         2.53 o
 -12  11  11        108.20        104.35         4.78 o
 -11  11  11        119.44        128.89         4.72 o
 -10  11  11          0.88          0.45         1.89 o
  -9  11  11          3.75          0.70         1.67 o
  -8  11  11         45.65         45.08         2.71 o
  -7  11  11         36.92         46.47         2.72 o
  -6  11  11         41.61         47.85         2.80 o
  -5  11  11          4.48          3.31         1.93 o
  -4  11  11         84.24         74.56         3.43 o
  -3  11  11          1.24          0.02         1.70 o
  -2  11  11         63.35         72.84         3.54 o
  -1  11  11         17.56         17.19         2.37 o
   0  11  11          0.38         -0.63         2.46 o
   1  11  11         16.43         21.12         3.82 o
   2  11  11        122.87        115.48         4.39 o
 -10  12  11         67.97         67.63         3.14 o
  -9  12  11         45.14         46.46         2.68 o
  -8  12  11        107.60         99.46         4.16 o
  -7  12  11        152.84        170.04         5.27 o
  -6  12  11        220.53        203.01         5.68 o
  -5  12  11        199.85        207.15         5.26 o
  -4  12  11          7.45          6.98         2.12 o
  -3  12  11         14.40         14.48         2.05 o
  -2  12  11          2.23          1.39         1.75 o
  -1  12  11         17.16         13.34         2.21 o
   0  12  11         20.11         20.28         2.18 o
  -7  13  11         22.21         22.17         2.74 o
  -6  13  11          2.10          0.46         1.81 o
  -5  13  11         70.55         75.06         4.25 o
  -4  13  11          2.89          6.16         1.69 o
  -3  13  11         49.59         53.10         2.80 o
 -17   0  12         33.84         35.93         6.82 o
 -16   0  12        181.88        148.61        10.77 o
 -15   0  12          6.56         11.15         3.29 o
 -14   0  12         15.69         16.95         3.15 o
 -13   0  12        507.21        483.10        11.22 o
 -12   0  12         26.76         36.93         4.07 o
 -11   0  12         85.38         91.76         5.43 o
 -10   0  12       1179.13       1111.12        16.57 o
  -9   0  12        629.33        642.76        12.57 o
  -8   0  12          3.46          0.97         2.38 o
  -7   0  12        169.52        173.79         7.70 o
  -6   0  12        139.59        153.26         7.42 o
  -5   0  12        518.61        542.97        10.91 o
  -4   0  12        383.30        341.30         9.61 o
  -3   0  12       1937.02       1936.16        38.09 o
  -2   0  12          7.47          2.27         2.63 o
  -1   0  12        137.27        155.30         6.79 o
   0   0  12         15.14         20.84         3.32 o
   1   0  12        175.81        167.90         7.54 o
   2   0  12          3.29         10.53         2.75 o
   3   0  12         61.79         90.11         5.27 o
   4   0  12         57.00         52.69         4.74 o
   5   0  12          4.05          6.26         3.01 o
   6   0  12         20.34         23.99         5.69 o
 -17   1  12          8.16          2.37         3.77 o
 -16   1  12          2.78          2.60         3.04 o
 -15   1  12          0.27         -1.59         1.91 o
 -14   1  12         38.44         44.87         2.79 o
 -13   1  12         59.17         68.53         3.31 o
 -12   1  12         65.59         64.68         3.45 o
 -11   1  12         77.25         73.71         3.48 o
 -10   1  12          4.37          3.63         1.89 o
  -9   1  12        199.31        201.30         5.09 o
  -8   1  12        105.55        117.72         4.16 o
  -7   1  12        461.50        444.81         7.40 o
  -6   1  12        141.12        146.25         4.65 o
  -5   1  12        274.51        260.96         5.72 o
  -4   1  12        180.52        187.02         5.10 o
  -3   1  12         36.51         36.51         2.75 o
  -2   1  12       1227.25       1171.59        11.70 o
  -1   1  12        340.60        309.96         6.10 o
   0   1  12         61.53         64.14         3.34 o
   1   1  12         92.83         77.74         3.52 o
   2   1  12         50.73         58.00         3.26 o
   3   1  12        158.51        164.69         4.88 o
   4   1  12         60.16         73.16         3.81 o
   5   1  12        129.67        137.68         5.00 o
   6   1  12         37.49         40.58         4.28 o
 -17   2  12          2.32         -0.58         3.84 o
 -16   2  12         32.90         20.12         3.52 o
 -15   2  12          1.17         -1.80         1.92 o
 -14   2  12         13.06         12.56         2.05 o
 -13   2  12          0.31         -1.62         1.62 o
 -12   2  12        285.10        286.22         6.40 o
 -11   2  12         43.07         37.17         2.57 o
 -10   2  12          3.20          4.20         1.84 o
  -9   2  12         82.50         88.92         3.75 o
  -8   2  12         35.16         28.88         2.41 o
  -7   2  12        411.93        391.51         6.82 o
  -6   2  12        295.23        308.42         6.15 o
  -5   2  12          0.11         -1.11         1.67 o
  -4   2  12         47.37         52.22         2.96 o
  -3   2  12        629.16        580.31         8.11 o
  -2   2  12        844.72        845.01         9.46 o
  -1   2  12          1.50          0.22         1.53 o
   0   2  12         26.14         20.10         2.03 o
   1   2  12          3.26          3.44         2.00 o
   2   2  12        111.53        102.89         4.50 o
   3   2  12         78.68         72.26         3.88 o
   4   2  12          2.91          4.61         2.25 o
   5   2  12          0.08         -2.70         2.70 o
   6   2  12         23.34         16.56         3.27 o
 -17   3  12         35.12         35.23         5.42 o
 -16   3  12         21.22          8.84         3.71 o
 -15   3  12         16.70         11.87         2.51 o
 -14   3  12          0.02          0.85         1.69 o
 -13   3  12         11.28          6.61         1.81 o
 -12   3  12          2.33          2.01         1.69 o
 -11   3  12         97.78         96.11         3.95 o
 -10   3  12         44.34         47.73         2.88 o
  -9   3  12         33.30         36.21         2.63 o
  -8   3  12         40.60         43.18         3.00 o
  -7   3  12         23.67         21.63         2.26 o
  -6   3  12        109.33        111.63         4.02 o
  -5   3  12         13.02          6.07         1.87 o
  -4   3  12          1.15          1.81         2.37 o
  -3   3  12        339.44        352.53         6.72 o
  -2   3  12          0.52         -0.12         1.46 o
  -1   3  12          3.61          5.40         1.97 o
   0   3  12         11.98         10.71         2.16 o
   1   3  12          0.27          2.75         1.85 o
   2   3  12         11.50         16.50         2.34 o
   3   3  12         53.46         62.20         3.89 o
   4   3  12        283.85        313.60         8.80 o
   5   3  12        132.44        131.12         6.00 o
   6   3  12          4.97          7.53         2.43 o
 -17   4  12          1.71          4.84         3.18 o
 -16   4  12         60.84         58.41         5.49 o
 -15   4  12         75.78         67.61         3.86 o
 -14   4  12        203.49        191.20         7.62 o
 -13   4  12         34.03         26.10         2.46 o
 -12   4  12          0.41         -0.48         1.61 o
 -11   4  12          8.56          3.87         1.87 o
 -10   4  12          1.86         -1.63         1.63 o
  -9   4  12         97.56         85.12         4.41 o
  -8   4  12        238.48        254.28         5.59 o
  -7   4  12        342.09        321.37         6.08 o
  -6   4  12         10.42          9.84         2.00 o
  -5   4  12         37.93         41.61         2.73 o
  -4   4  12         67.41         72.38         3.28 o
  -3   4  12        241.42        246.42         5.38 o
  -2   4  12        117.07        118.89         4.42 o
  -1   4  12         16.96         17.05         2.31 o
   0   4  12          4.79          5.16         1.86 o
   1   4  12         12.41          8.54         2.12 o
   2   4  12         35.75         38.23         2.89 o
   3   4  12         10.99         12.33         2.29 o
   4   4  12         10.26          5.30         2.46 o
   5   4  12         84.86         82.51         4.97 o
 -16   5  12        168.23        182.22         7.29 o
 -15   5  12          0.31         -0.36         2.19 o
 -14   5  12         12.04         12.90         2.51 o
 -13   5  12         14.72         12.52         2.42 o
 -12   5  12         87.02         96.75         3.77 o
 -11   5  12          1.52          2.00         1.69 o
 -10   5  12         17.53         13.56         2.07 o
  -9   5  12        110.08         92.82         3.85 o
  -8   5  12        328.46        323.63         6.10 o
  -7   5  12         97.05         97.94         3.76 o
  -6   5  12         52.12         50.45         2.93 o
  -5   5  12          7.54          6.27         1.75 o
  -4   5  12        445.89        455.39         6.86 o
  -3   5  12        110.73         98.32         4.48 o
  -2   5  12         58.42         60.94         3.32 o
  -1   5  12        182.31        204.62         5.59 o
   0   5  12         94.49         96.29         4.26 o
   1   5  12          0.09         -0.03         1.69 o
   2   5  12         19.94         18.06         2.38 o
   3   5  12         93.68         95.76         4.54 o
   4   5  12        260.27        294.58         7.24 o
   5   5  12         12.79         14.47         3.16 o
 -16   6  12        102.32        116.54         5.72 o
 -15   6  12         62.96         67.25         4.38 o
 -14   6  12          0.06         -0.56         2.15 o
 -13   6  12          1.18          5.55         2.21 o
 -12   6  12        159.83        159.87         4.60 o
 -11   6  12          0.49          1.36         1.68 o
 -10   6  12        167.14        161.96         4.75 o
  -9   6  12        117.14        106.72         3.98 o
  -8   6  12         99.03         96.50         3.91 o
  -7   6  12          5.22          1.99         1.70 o
  -6   6  12         76.98         67.20         3.30 o
  -5   6  12          0.44          0.10         1.78 o
  -4   6  12          5.58          7.58         1.98 o
  -3   6  12        181.26        178.04         5.05 o
  -2   6  12         33.46         31.58         2.64 o
  -1   6  12         19.96         19.25         2.57 o
   0   6  12        146.41        147.47         4.59 o
   1   6  12        242.06        266.05         5.83 o
   2   6  12          5.13          5.54         2.18 o
   3   6  12         13.00         11.14         2.37 o
   4   6  12         56.55         54.97         3.65 o
   5   6  12          0.00         -0.85         1.99 o
 -15   7  12          6.23          6.45         2.90 o
 -14   7  12         62.17         54.00         3.67 o
 -13   7  12         92.59        107.10         4.74 o
 -12   7  12          0.01         -1.77         1.77 o
 -11   7  12         28.88         26.97         2.51 o
 -10   7  12         71.29         58.96         3.05 o
  -9   7  12         19.47         18.74         2.18 o
  -8   7  12          4.30          9.22         1.85 o
  -7   7  12          8.29          5.91         1.66 o
  -6   7  12        126.83        131.81         4.15 o
  -5   7  12        369.35        372.60         6.09 o
  -4   7  12         17.78         14.56         2.18 o
  -3   7  12         31.62         37.96         2.55 o
  -2   7  12        109.53        115.98         4.30 o
  -1   7  12         38.65         40.25         2.59 o
   0   7  12         15.78         14.79         2.01 o
   1   7  12         49.70         53.69         2.96 o
   2   7  12        176.02        213.53         5.24 o
   3   7  12          0.34         -1.75         1.75 o
   4   7  12          2.08          1.30         1.87 o
 -14   8  12          9.51         11.23         2.76 o
 -13   8  12          5.76          2.65         2.23 o
 -12   8  12          1.24          2.73         2.20 o
 -11   8  12          0.05         -0.29         1.69 o
 -10   8  12          2.32          0.72         1.73 o
  -9   8  12         46.12         47.86         2.69 o
  -8   8  12        339.88        364.30         6.02 o
  -7   8  12         68.26         80.58         3.74 o
  -6   8  12          0.00          4.29         1.52 o
  -5   8  12         62.54         72.58         3.04 o
  -4   8  12         65.81         63.05         2.81 o
  -3   8  12          8.20          9.44         1.67 o
  -2   8  12         17.25         16.26         2.41 o
  -1   8  12         43.03         47.61         3.33 o
   0   8  12          5.31          2.23         2.06 o
   1   8  12        250.60        237.43         6.49 o
   2   8  12        202.29        228.58         7.02 o
   3   8  12          7.41          0.90         2.30 o
 -13   9  12         13.87         14.03         2.47 o
 -12   9  12         82.94         70.85         4.04 o
 -11   9  12        153.27        171.99         5.18 o
 -10   9  12         46.77         41.19         3.05 o
  -9   9  12        123.88        135.68         4.44 o
  -8   9  12          3.21          0.11         1.92 o
  -7   9  12         99.05         96.66         4.06 o
  -6   9  12          6.43          7.44         1.94 o
  -5   9  12          3.67          4.77         1.94 o
  -4   9  12         77.08         78.21         4.93 o
  -3   9  12          0.19         -1.84         1.84 o
  -2   9  12         25.72         33.75         2.98 o
  -1   9  12         44.48         46.99         3.24 o
   0   9  12         56.58         61.25         4.82 o
   1   9  12        126.71        135.46         5.76 o
   2   9  12         20.73         20.58         2.69 o
 -12  10  12          0.93          5.68         2.13 o
 -11  10  12         19.22         23.70         2.42 o
 -10  10  12         22.01         23.27         2.78 o
  -9  10  12         84.00         88.65         4.40 o
  -8  10  12        146.00        150.70         5.53 o
  -7  10  12         23.18         30.16         2.53 o
  -6  10  12          2.55          1.94         1.76 o
  -5  10  12          8.62          4.25         2.63 o
  -4  10  12         17.11         16.83         2.47 o
  -3  10  12          0.01         -1.09         1.84 o
  -2  10  12          1.55          1.42         1.95 o
  -1  10  12         24.34         20.69         2.52 o
   0  10  12          0.50         -0.18         3.17 o
   1  10  12         38.63         49.87         3.90 o
 -10  11  12          1.27          5.81         2.34 o
  -9  11  12         19.23         18.17         2.51 o
  -8  11  12         21.19         13.12         2.48 o
  -7  11  12          3.36          6.77         2.46 o
  -6  11  12         39.09         36.26         3.01 o
  -5  11  12         33.20         35.78         3.07 o
  -4  11  12         52.26         57.90         3.84 o
  -3  11  12         10.58          5.78         2.37 o
  -2  11  12         79.98         91.75         5.93 o
  -1  11  12         32.92         30.03         2.88 o
  -7  12  12        284.51        321.70         7.79 o
  -6  12  12         25.82         26.70         2.78 o
  -5  12  12         92.21         96.13         4.47 o
  -4  12  12         40.86         44.53         3.19 o
 -16   1  13          0.11          3.90         3.92 o
 -15   1  13          6.04         11.54         3.80 o
 -14   1  13          3.18          0.68         2.12 o
 -13   1  13         16.68         18.59         2.47 o
 -12   1  13          0.82         -1.70         1.70 o
 -11   1  13         13.55          6.69         2.09 o
 -10   1  13          0.86          1.91         1.88 o
  -9   1  13        146.13        131.10         5.24 o
  -8   1  13         22.67         23.12         2.44 o
  -7   1  13         78.28         81.55         3.68 o
  -6   1  13         29.18         29.08         2.71 o
  -5   1  13        115.73        124.25         4.51 o
  -4   1  13          4.06          3.98         1.97 o
  -3   1  13         14.89         12.01         2.17 o
  -2   1  13          1.30         -0.75         1.77 o
  -1   1  13         46.74         50.14         3.52 o
   0   1  13         77.88         80.09         3.62 o
   1   1  13         16.16         11.49         2.16 o
   2   1  13         22.48         31.84         3.00 o
   3   1  13         45.42         47.84         3.62 o
   4   1  13          0.10         -1.40         2.82 o
 -16   2  13         14.05         21.02         4.45 o
 -15   2  13         18.04         14.16         3.47 o
 -14   2  13          7.15          6.62         2.72 o
 -13   2  13        116.29         95.02         4.04 o
 -12   2  13         80.26         91.34         3.94 o
 -11   2  13        112.03         93.56         3.87 o
 -10   2  13        608.08        630.13         8.79 o
  -9   2  13        556.85        551.30         9.01 o
  -8   2  13         75.15         79.72         3.73 o
  -7   2  13         35.33         37.15         2.87 o
  -6   2  13          3.93          6.22         2.05 o
  -5   2  13          3.04          0.81         1.73 o
  -4   2  13        135.31        132.14         4.86 o
  -3   2  13          3.65          6.83         1.93 o
  -2   2  13         71.37         78.35         3.38 o
  -1   2  13        266.95        261.10         5.21 o
   0   2  13          3.65          0.87         1.96 o
   1   2  13         15.24         13.94         2.51 o
   2   2  13        172.17        191.31         8.60 o
   3   2  13         59.59         72.44         5.65 o
   4   2  13          2.76          8.20         2.57 o
 -16   3  13         22.86         14.53         3.50 o
 -15   3  13         24.39         23.16         3.76 o
 -14   3  13         55.31         55.25         4.42 o
 -13   3  13         95.75         86.51         4.31 o
 -12   3  13         95.18         90.54         3.83 o
 -11   3  13         57.19         57.41         3.22 o
 -10   3  13         23.84         18.45         2.51 o
  -9   3  13        530.51        494.01         8.04 o
  -8   3  13       1054.95       1039.95        12.02 o
  -7   3  13        282.43        270.29         6.60 o
  -6   3  13         17.94         15.09         2.66 o
  -5   3  13         70.18         72.24         4.38 o
  -4   3  13         28.37         21.91         2.51 o
  -3   3  13         74.51         75.10         3.53 o
  -2   3  13          5.00          1.36         2.00 o
  -1   3  13        111.50        113.71         4.71 o
   0   3  13        303.90        315.08         6.58 o
   1   3  13         35.96         37.13         3.15 o
   2   3  13          8.50          9.75         2.91 o
   3   3  13        290.77        295.74         8.12 o
   4   3  13         71.86         82.87         4.83 o
 -16   4  13         16.40         14.67         3.63 o
 -15   4  13         81.72         86.31         5.08 o
 -14   4  13         24.46         22.27         3.11 o
 -13   4  13         28.87         28.68         3.03 o
 -12   4  13         41.38         37.04         2.82 o
 -11   4  13        129.70        143.31         5.69 o
 -10   4  13       1226.91       1239.67        12.67 o
  -9   4  13       1059.92       1033.28        12.46 o
  -8   4  13         67.31         59.69         3.49 o
  -7   4  13          0.16         -0.73         1.71 o
  -6   4  13          8.92          5.06         1.83 o
  -5   4  13          0.42          0.31         1.71 o
  -4   4  13         17.95         18.87         2.83 o
  -3   4  13         53.04         50.90         3.36 o
  -2   4  13         79.57         86.39         3.97 o
  -1   4  13        119.52        131.33         4.97 o
   0   4  13        235.84        263.32         6.20 o
   1   4  13          2.90          1.83         2.02 o
   2   4  13         17.13         13.20         2.85 o
   3   4  13         77.47         89.63         5.14 o
   4   4  13          2.90          1.05         2.51 o
 -15   5  13         15.83         15.02         3.18 o
 -14   5  13        193.85        205.32         7.75 o
 -13   5  13          1.99          1.53         2.29 o
 -12   5  13        216.68        230.05         6.18 o
 -11   5  13          0.21         -0.37         1.81 o
 -10   5  13          1.03         -1.12         1.82 o
  -9   5  13        346.09        346.73         6.71 o
  -8   5  13         17.13         16.07         2.35 o
  -7   5  13        538.92        573.39         8.36 o
  -6   5  13         67.88         65.11         3.38 o
  -5   5  13         40.75         42.47         2.77 o
  -4   5  13          2.86          2.02         2.02 o
  -3   5  13         48.52         41.69         3.00 o
  -2   5  13        146.36        141.50         5.00 o
  -1   5  13         19.31         17.80         2.38 o
   0   5  13         46.48         48.47         3.21 o
   1   5  13        149.78        151.46         5.88 o
   2   5  13          1.04         -2.87         2.87 o
   3   5  13         54.17         44.59         3.97 o
 -15   6  13        111.70        114.70         6.15 o
 -14   6  13         72.03         87.66         4.76 o
 -13   6  13         26.62         26.93         3.30 o
 -12   6  13          0.60          0.34         2.05 o
 -11   6  13          0.78         -2.10         2.10 o
 -10   6  13         89.18         88.75         3.96 o
  -9   6  13          9.96         14.94         2.12 o
  -8   6  13         10.72         19.53         2.30 o
  -7   6  13          0.56         -0.54         1.65 o
  -6   6  13          9.03          7.44         1.96 o
  -5   6  13          0.77          0.60         1.67 o
  -4   6  13          0.33         -1.23         1.80 o
  -3   6  13         40.99         38.74         2.84 o
  -2   6  13          6.14          4.86         2.04 o
  -1   6  13        203.49        223.98         7.01 o
   0   6  13         52.79         50.09         3.36 o
   1   6  13         15.22         14.92         3.26 o
   2   6  13         57.51         60.49         3.93 o
   3   6  13          0.32         -1.68         2.26 o
 -14   7  13          0.48          1.19         2.29 o
 -13   7  13         22.86         26.84         3.41 o
 -12   7  13         50.07         42.38         3.46 o
 -11   7  13         29.06         27.06         2.79 o
 -10   7  13         99.61         91.87         4.35 o
  -9   7  13          1.94         -1.73         1.73 o
  -8   7  13         37.42         35.90         2.57 o
  -7   7  13         12.87         14.24         2.23 o
  -6   7  13         20.24         18.87         2.11 o
  -5   7  13         11.42         14.04         2.16 o
  -4   7  13         78.70         73.01         3.88 o
  -3   7  13          3.48          6.83         1.91 o
  -2   7  13         12.53         14.02         2.29 o
  -1   7  13          3.85          5.46         1.89 o
   0   7  13         84.97         95.56         5.38 o
   1   7  13         38.44         36.86         3.17 o
   2   7  13          3.47          5.96         2.14 o
 -13   8  13         13.93         10.03         2.59 o
 -12   8  13         27.66         23.15         3.04 o
 -11   8  13        102.76        118.73         5.36 o
 -10   8  13          2.31          4.53         1.92 o
  -9   8  13        128.71        139.67         4.95 o
  -8   8  13        107.28        123.94         4.28 o
  -7   8  13          0.12         -0.34         1.94 o
  -6   8  13         69.58         77.81         3.52 o
  -5   8  13         55.36         55.24         3.41 o
  -4   8  13        182.47        170.00         5.15 o
  -3   8  13        287.96        298.29         6.56 o
  -2   8  13          7.19         11.01         2.60 o
  -1   8  13         31.09         31.93         3.53 o
   0   8  13         24.00         19.95         2.94 o
   1   8  13          8.88          9.70         2.78 o
 -12   9  13         25.08         24.60         3.04 o
 -11   9  13          2.54          4.27         2.70 o
 -10   9  13          2.25         -0.40         2.20 o
  -9   9  13          3.03          5.87         2.31 o
  -8   9  13          7.96          8.62         1.78 o
  -7   9  13        212.49        230.53         6.46 o
  -6   9  13          0.00         -2.12         2.12 o
  -5   9  13          2.39          3.46         2.81 o
  -4   9  13          6.25          4.26         3.96 o
  -3   9  13         48.15         40.99         3.64 o
  -2   9  13        112.60        109.10         5.11 o
  -1   9  13         27.72         26.20         3.31 o
   0   9  13          4.15          5.30         3.43 o
 -10  10  13         10.53         10.03         2.98 o
  -9  10  13         43.81         38.99         4.16 o
  -8  10  13         60.76         62.16         3.85 o
  -7  10  13         30.90         38.82         3.30 o
  -6  10  13         63.17         72.73         5.28 o
  -5  10  13         82.58         88.32         4.96 o
  -4  10  13         44.45         38.00         3.38 o
  -3  10  13         11.44          4.26         2.43 o
  -2  10  13         32.57         27.40         3.24 o
 -15   0  14          8.08          5.09         6.08 o
 -14   0  14         10.99         13.72         5.19 o
 -13   0  14          7.38          5.51         3.80 o
 -12   0  14        156.08        172.81         9.11 o
 -11   0  14        286.02        288.58         9.25 o
 -10   0  14        121.28        110.98         6.14 o
  -9   0  14         23.56         24.97         3.49 o
  -8   0  14         27.09         17.54         3.30 o
  -7   0  14        249.25        239.65         8.33 o
  -6   0  14        214.63        204.82         7.75 o
  -5   0  14         16.66         23.84         3.53 o
  -4   0  14        544.62        521.95        11.37 o
  -3   0  14         83.41         67.81         4.90 o
  -2   0  14        318.10        314.21        10.87 o
  -1   0  14        152.10        160.40         7.44 o
   0   0  14        105.04        121.97         6.85 o
   1   0  14        160.64        189.39        14.21 o
   2   0  14        454.93        475.37        13.83 o
 -15   1  14          9.10          3.29         3.71 o
 -14   1  14         69.26         74.28         6.11 o
 -13   1  14          0.07          1.56         2.48 o
 -12   1  14          9.30          4.62         2.44 o
 -11   1  14         25.03         28.05         2.69 o
 -10   1  14         45.57         43.08         2.88 o
  -9   1  14         59.45         50.46         3.23 o
  -8   1  14        252.28        236.98         5.81 o
  -7   1  14        102.72         94.59         4.02 o
  -6   1  14          8.02          6.90         1.92 o
  -5   1  14         39.22         37.24         3.02 o
  -4   1  14          0.14          3.91         1.92 o
  -3   1  14        146.49        135.04         4.52 o
  -2   1  14        117.47        111.86         4.20 o
  -1   1  14          4.13          1.32         2.25 o
   0   1  14        150.51        137.73         5.06 o
   1   1  14        130.01        154.32         9.93 o
   2   1  14         18.44         18.08         3.12 o
 -15   2  14         17.46         15.88         4.47 o
 -14   2  14         45.01         41.44         4.88 o
 -13   2  14          0.28         -0.16         2.24 o
 -12   2  14         15.10         13.80         2.66 o
 -11   2  14         91.43         87.06         4.41 o
 -10   2  14         33.88         29.37         2.70 o
  -9   2  14         52.46         62.77         3.40 o
  -8   2  14        280.27        286.75         6.28 o
  -7   2  14          0.43          0.82         1.86 o
  -6   2  14         17.19         18.38         2.50 o
  -5   2  14        111.56        114.95         4.53 o
  -4   2  14          5.79          6.38         1.97 o
  -3   2  14          0.76         -1.63         1.63 o
  -2   2  14          7.24          8.65         1.97 o
  -1   2  14         70.75         66.26         3.85 o
   0   2  14          1.23         -0.53         2.26 o
   1   2  14        171.70        156.26         6.47 o
   2   2  14         19.82         20.48         3.35 o
 -15   3  14          0.62          7.29         3.46 o
 -14   3  14          2.11          5.51         3.23 o
 -13   3  14          2.54          3.48         2.71 o
 -12   3  14          4.10          1.87         2.34 o
 -11   3  14         12.17         14.00         2.59 o
 -10   3  14         45.14         42.29         3.15 o
  -9   3  14        309.80        310.71         6.37 o
  -8   3  14         26.44         21.21         2.50 o
  -7   3  14         16.81         17.56         2.46 o
  -6   3  14         42.13         40.46         2.93 o
  -5   3  14         42.77         49.38         3.13 o
  -4   3  14         72.23         68.96         3.32 o
  -3   3  14        100.11         91.45         3.77 o
  -2   3  14          1.83          3.88         2.69 o
  -1   3  14          3.91          5.41         2.59 o
   0   3  14          3.48         -0.02         2.42 o
   1   3  14          8.16          9.23         2.90 o
   2   3  14         64.25         62.46         4.90 o
 -14   4  14          4.34          4.18         2.69 o
 -13   4  14         46.70         35.69         5.05 o
 -12   4  14          9.19         11.04         2.66 o
 -11   4  14         18.58         19.62         2.76 o
 -10   4  14         81.29         81.60         4.13 o
  -9   4  14         38.82         32.75         2.96 o
  -8   4  14        113.75        109.27         4.28 o
  -7   4  14        178.79        169.75         5.47 o
  -6   4  14          0.17          0.72         1.75 o
  -5   4  14         83.62         83.84         3.69 o
  -4   4  14         85.75         94.52         4.77 o
  -3   4  14         67.21         52.94         3.55 o
  -2   4  14         61.32         73.25         4.16 o
  -1   4  14         20.74         15.14         2.93 o
   0   4  14          4.42          5.85         2.45 o
   1   4  14         26.12         27.04         3.36 o
 -14   5  14         32.29         39.16         3.85 o
 -13   5  14          1.59          3.44         2.68 o
 -12   5  14         36.42         31.46         4.01 o
 -11   5  14         37.29         42.12         3.82 o
 -10   5  14          0.79          2.03         2.18 o
  -9   5  14        127.22        114.50         5.65 o
  -8   5  14         44.70         45.35         3.45 o
  -7   5  14         20.00         19.23         2.65 o
  -6   5  14          3.48         -0.40         1.86 o
  -5   5  14          4.34         -0.31         2.19 o
  -4   5  14         58.39         59.75         3.79 o
  -3   5  14          0.06         -2.11         2.11 o
  -2   5  14          4.69          3.89         2.37 o
  -1   5  14         10.94         13.87         3.76 o
   0   5  14         60.02         71.14         4.24 o
   1   5  14         22.12         25.44         3.71 o
 -13   6  14        158.25        159.62         6.97 o
 -12   6  14         25.31         30.37         3.94 o
 -11   6  14          9.61         10.57         2.65 o
 -10   6  14          2.39          2.41         2.54 o
  -9   6  14         44.09         47.44         3.53 o
  -8   6  14          3.42          3.56         2.16 o
  -7   6  14         74.29         80.98         4.05 o
  -6   6  14         18.01         25.21         2.86 o
  -5   6  14          1.65         -0.29         2.13 o
  -4   6  14         91.17         98.41         4.43 o
  -3   6  14          5.88          7.51         2.38 o
  -2   6  14         10.57          6.71         2.54 o
  -1   6  14          1.13         -1.48         2.25 o
   0   6  14        104.39        100.37         5.01 o
 -12   7  14          0.00          2.10         2.55 o
 -11   7  14        251.53        273.07         7.34 o
 -10   7  14         20.91         14.59         2.85 o
  -9   7  14        236.56        243.27         8.19 o
  -8   7  14        238.71        262.90         7.67 o
  -7   7  14         33.91         36.15         3.01 o
  -6   7  14        116.16        116.94         5.93 o
  -5   7  14        186.73        176.65         6.35 o
  -4   7  14        205.66        185.11         6.39 o
  -3   7  14        330.69        355.61         7.97 o
  -2   7  14         27.10         19.97         2.71 o
  -1   7  14          1.18         -2.16         2.91 o
 -11   8  14          2.33          1.69         2.53 o
 -10   8  14          9.78          7.57         2.46 o
  -9   8  14         20.46         20.43         2.79 o
  -8   8  14         46.54         42.34         3.18 o
  -7   8  14        297.35        286.73         6.39 o
  -6   8  14         53.86         51.01         3.50 o
  -5   8  14          0.70         -1.89         1.89 o
  -4   8  14         28.43         30.91         2.98 o
  -3   8  14          1.57          3.64         2.10 o
  -2   8  14         21.53         18.81         2.63 o
  -9   9  14          2.59         -0.77         5.11 o
  -8   9  14          0.63         -0.51         2.11 o
  -7   9  14          9.53          2.11         2.82 o
  -6   9  14        317.24        308.12         9.06 o
  -5   9  14        200.55        210.73         7.41 o
  -4   9  14        149.12        146.41         8.01 o
 -14   1  15        106.36         96.36         8.19 o
 -13   1  15          5.76          7.11         3.80 o
 -12   1  15          9.28          8.48         3.13 o
 -11   1  15        134.12        133.59         6.62 o
 -10   1  15         27.85         25.77         3.35 o
  -9   1  15        167.72        159.10         6.25 o
  -8   1  15         23.91         30.05         3.76 o
  -7   1  15         27.55         28.92         3.16 o
  -6   1  15          6.68          6.28         2.50 o
  -5   1  15         52.42         48.00         3.64 o
  -4   1  15          1.60          1.71         2.18 o
  -3   1  15          0.02         -2.01         2.01 o
  -2   1  15         29.38         22.28         3.19 o
  -1   1  15          1.27          1.11         2.28 o
   0   1  15         10.50          7.03         2.31 o
 -14   2  15          4.23          1.36         8.17 o
 -13   2  15          1.64          1.02         3.02 o
 -12   2  15          7.50          3.85         3.38 o
 -11   2  15        251.57        246.39         8.30 o
 -10   2  15        274.44        260.31         8.18 o
  -9   2  15         64.96         66.26         4.21 o
  -8   2  15          2.71          4.14         2.84 o
  -7   2  15         25.05         23.59         2.92 o
  -6   2  15          0.53          0.01         2.36 o
  -5   2  15         67.45         66.39         5.04 o
  -4   2  15         60.63         59.20         3.70 o
  -3   2  15         36.36         43.08         3.32 o
  -2   2  15          7.29         11.05         2.56 o
  -1   2  15        102.28         95.60         5.66 o
   0   2  15          5.09          6.70         2.76 o
 -13   3  15         26.78         21.46         3.90 o
 -12   3  15        250.31        232.38         9.38 o
 -11   3  15        310.17        308.60         9.61 o
 -10   3  15         23.70         23.82         4.21 o
  -9   3  15         11.64          9.15         2.66 o
  -8   3  15         38.67         36.93         3.56 o
  -7   3  15         92.75         88.54         5.26 o
  -6   3  15         91.84        105.66         5.59 o
  -5   3  15          0.62         -2.41         2.41 o
  -4   3  15         11.10          4.72         2.37 o
  -3   3  15          2.20          3.03         3.60 o
  -2   3  15        178.63        186.14         7.49 o
  -1   3  15          2.62          4.68         2.90 o
 -13   4  15          2.91          3.64         3.10 o
 -12   4  15         33.63         30.08         3.88 o
 -11   4  15         50.05         48.63         4.45 o
 -10   4  15        501.29        511.39        11.34 o
  -9   4  15         65.19         73.79         4.92 o
  -8   4  15          8.86         13.08         3.52 o
  -7   4  15         70.96         79.36         6.16 o
  -6   4  15         15.79          8.79         2.62 o
  -5   4  15         48.96         46.88         3.77 o
  -4   4  15          7.89          4.96         3.13 o
  -3   4  15          4.25          4.39         3.10 o
  -2   4  15         23.44         26.84         3.80 o
  -1   4  15         38.26         30.71         3.95 o
 -12   5  15        220.27        230.95        11.33 o
 -11   5  15          2.22          5.54         2.75 o
 -10   5  15         81.53         81.37         5.15 o
  -9   5  15         41.83         41.38         3.89 o
  -8   5  15        139.82        134.71         7.91 o
  -7   5  15        233.48        238.79         8.11 o
  -6   5  15          2.48          3.80         2.45 o
  -5   5  15          2.29          5.45         3.51 o
  -4   5  15         33.32         31.47         3.75 o
  -3   5  15         20.43         15.93         3.24 o
  -2   5  15          0.51          1.22         2.65 o
 -11   6  15          0.68         -3.03         3.74 o
 -10   6  15         83.73         83.72         4.98 o
  -9   6  15          4.12         -1.41         2.98 o
  -8   6  15          2.39          4.20         2.69 o
  -7   6  15          0.48          5.80         2.44 o
  -6   6  15          0.04          3.25         2.87 o
  -5   6  15         18.60         21.12         3.65 o
  -4   6  15          1.64          3.77         2.68 o
  -3   6  15          1.10         -1.15         2.59 o
  -9   7  15         12.10          7.06         5.33 o
  -8   7  15          0.15         -1.16         2.26 o
  -7   7  15         11.04         11.30         2.71 o
  -6   7  15          0.48         -2.65         2.65 o
  -5   7  15         13.59         11.25         3.27 o
 -11   0  16         14.86         13.91         5.40 o
 -10   0  16          0.02          6.04         4.57 o
  -9   0  16         10.62          2.03         4.07 o
  -8   0  16        135.56        140.79        10.16 o
  -7   0  16          7.78         10.73         3.98 o
  -6   0  16         39.61         48.56         5.95 o
  -5   0  16         31.43         31.47         5.64 o
  -4   0  16          1.19          3.59         3.38 o
 -11   1  16         11.40          9.66         3.65 o
 -10   1  16         49.17         47.66         4.60 o
  -9   1  16         16.07         18.78         3.94 o
  -8   1  16          5.26         -2.88         2.88 o
  -7   1  16          0.06         -0.96         2.59 o
  -6   1  16         16.02         18.29         3.37 o
  -5   1  16         40.71         39.66         4.07 o
  -4   1  16         50.36         45.18         3.66 o
 -11   2  16         46.23         42.72        10.80 o
 -10   2  16          1.74         -1.81         2.86 o
  -9   2  16         18.51         14.25         3.27 o
  -8   2  16         77.12         64.54         5.12 o
  -7   2  16          0.02          0.49         2.88 o
  -6   2  16          0.15         -0.53         2.48 o
  -5   2  16         12.25         13.18         3.47 o
  -4   2  16          4.44          4.73         2.50 o
 -10   3  16        188.31        174.27         7.95 o
  -9   3  16        251.32        281.23         8.66 o
  -8   3  16         20.07         13.35         4.52 o
  -7   3  16         74.96         71.39         4.96 o
  -6   3  16          0.22         -0.62         2.71 o
  -5   3  16          6.45          3.01         2.46 o
  -8   4  16         93.94         74.26         5.33 o
  -7   4  16         93.90        104.61         6.31 o
                                                
